# Supplementary material for: Differential immunological responses in lamb rumen and colon to alfalfa hay and wheat straw in a concentrate-rich diet: insights into microbe-host interactions
Source: mSystems. 2024 Sep 17;9(10):e00483-24. doi: 10.1128/msystems.00483-24 (PMC11494937; doi:10.1128/msystems.00483-24)
Supplement: Supplemental Tables — Tables S1 to S8. [file msystems.00483-24-s0003.xls]

## Sheet: Title page
	Rumen and colon showed differential immune responses to the alfalfa hay and wheat straw in lambs fed a concentrate-rich diet: Insight into microbe-host interaction
	Kefyalew Gebeyew1,2, Hui Mi 1,2, Yong Liu1,2, Yongbin Liu3*, Biao Wang4, Teka Feyera5, Zhiliang Tan1,2, Zhixiong He1,2*
	1CAS Key Laboratory for Agro-Ecological Processes in Subtropical Region, National Engineering Laboratory for Pollution Control and Waste Utilization in Livestock and Poultry Production, Hunan Provincial Key Laboratory of Animal Nutritional Physiology and Metabolic Process, Institute of Subtropical Agriculture, Chinese Academy of Sciences, Changsha, Hunan 410125, China
	2University of Chinese Academy of Sciences, Beijing 100049, China
	3School of Life Sciences, Inner Mongolia University, Hohhot, Inner Mongolia 010031, China
	4Inner Mongolia Academy of Agricultural and Animal Husbandry Sciences, Hohhot, Inner Mongolia 010031, China
	5Animal Science, School of Environmental and Rural Science, University of New England, Armidale, NSW 2351, Australia
	* Address correspondence to: Yongbin Liu; Zhixiong He
	Email: ybliu@imu.edu.cn; zxhe@isa.ac.cn; kefe@isa.ac.cn

## Sheet: Table S1
	Table S1. Ingredient and chemical composition of diet fed during the experiment (DM basis)
	Item	WG	MG	AG
	Ingredients %
	Alfalfa hay	0	20	40
	Wheat straw	40	20	0
	Corn	25.01	25.01	25.01
	Barley	5.87	5.87	5.87
	Soybean meal	12.5	12.5	12.5
	Wheat bran	8.72	8.72	8.72
	Cottonseed meal	3	3	3
	Beet molasses	1	1	1
	Sodium bicarbonate	0.7	0.7	0.7
	Calcium carbonate	0.5	0.5	0.5
	Sodium chloride	0.5	0.5	0.5
	Magnesium oxide	0.2	0.2	0.2
	Premix	2	2	2
	Chemical compositions, %
	ME (MJ/kg DM)2	8.49919	8.29919	8.09919
	Dry matter (DM)	90.94	90.62	89.73
	Crude protein (CP)	15.11	16.48	18.34
	Neutral detergent fiber (NDF)	39.98	26.06	33.65
	Acid detergent fiber (ADF)	23.35	16.51	10.12
	Ether extract (EE)2	6.6829	6.4829	6.2829
	Ash	9.51	7.54	8.71
	Calcium (Ca)	0.31	0.5	0.68
	Phosphorus (P)	0.12	0.16	0.18
	WG= 60% concentrate + 40% wheat straw.
	MG= 60% concentrate + 20% alfalfa hay and 20% wheat straw.
	AG = 60% concentrate + 40% alfalfa hay.
	The premix contained per kg of diet: 35.4 g FeSO4•7H2O; 16.6 g ZnSO4•H2O; 3.3 g CuSO4•5H2O; 11.5 g MnSO4•H2O; 104.2 g MgSO4•H2O; 9.0 g Na2SeO3; 6.5 g KI; 2.8 g CoCl2•6H2O; 25.0 g Vitamin.
	1The premix contained per kg of diet: 35.4 g FeSO4•7H2O; 16.6 g ZnSO4•H2O; 3.3 g CuSO4•5H2O; 11.5 g MnSO4•H2O; 104.2 g MgSO4•H2O; 9.0 g Na2SeO3; 6.5 g KI; 2.8 g CoCl2•6H2O; 25.0 g Vitamin.
	2Calculated based on Ministry of Agriculture of China recommendations (MOA, 2004) and Heuzé et al., 2019). DM, dry matter

## Sheet: Table S2
	Table S2A: Effects of alfalfa hay, wheat straw, and their mixture supplemented with a HGB diet on the relative abundance of bacterial phyla in the rumen of growing lambs
	Phyla	WG	MG	AG	WG vs. MG	WG vs. AG	MG vs. AG
	Firmicutes	35.99±2.46b	40.24± 1.45ab	45.72±2.09a	0.11	0.018	0.085
	Bacteroidetes	37.54±2.34	36.02± 2.54	34.40±3.65	0.655	0.482	0.749
	Actinobacteria	2.34±0.42	2.54± 0.16	3.65±0.65	0.565	0.085	0.277
	Proteobacteria	17.23±3.03	13.44±1.99	11.70± 2.25	0.406	0.142	0.655
	Verrucomicrobia	0.00±0.000	0.00±0.000	0.00±0.000	1	1	1
	Spirochaetes	2.25±0.57b	5.13± 1.50a	2.22±0.98b	0.11	0.406	0.048
	Patescibacteria	0.030±0.011	0.021± 0.006	0.013±0.004	0.646	0.266	0.291
	Tenericutes	0.046±0.009	0.116± 0.099	0.043±0.011	0.155	0.747	0.196
	Kiritimatiellaeota	0.147±0.049	0.126± 0.040	0.046±0.028	0.797	0.054	0.062
	Fibrobacteres	2.84±1.40a	0.32± 0.199ab	0.09±0.034b	0.063	0.018	0.274
	Synergistetes	0.62±0.123b	1.09± 0.144a	1.07±0.147ab	0.018	0.064	0.898
	Cyanobacteria	0.43±0.21ab	0.16±0.07b	0.59±0.12a	0.064	0.125	0.006
	Lentisphaerae	0.014±0.005	0.029±0.0156	0.019±0.006	0.644	0.643	1
	Chloroflexi	0.06±0.03	0.26±0.09	0.06±0.04	0.133	0.688	0.102
	Table S2B: Effects of alfalfa hay, wheat straw, and their mixture supplemented with a HGB diet on the relative abundance of bacterial phyla in the colon of growing lambs
	Phyla	WG	MG	AG	WG vs. MG	WG vs. AG	MG vs. AG
	Firmicutes	55.71±4.03	62.06±2.58	66.26±2.16	0.277	0.064	0.277
	Bacteroidetes	25.60±2.13	24.01±3.33	22.53±1.55	0.565	0.338	0.949
	Actinobacteria	2.11±0.96a	1.49±0.29a	0.7±0.19b	0.565	0.142	0.048
	Proteobacteria	2.98±0.90a	0.70±0.10b	1.39±0.19a	0.009	0.224	0.025
	Verrucomicrobia	7.34±2.01	5.19±2.33	5.46±1.75	0.18	0.482	0.749
	Spirochaetes	3.43±2.71	3.78±1.20	2.13±1.08	0.058	0.848	0.11
	Patescibacteria	0.08±0.016a	0.10±0.027a	0.01±0.003b	0.798	0.017	0.002
	Tenericutes	0.38±0.11	0.31±0.07	0.37±0.06	0.654	0.565	0.442
	Kiritimatiellaeota	0.42±0.307	0.08±0.063	0.01±0.009	0.3	0.057	0.373
	Fibrobacteres	0.81±0.24ab	0.89±0.26a	0.34±0.24b	0.749	0.085	0.035
	Synergistetes	0.027±0.01	0.011±0.01	0.013±0.01	0.38	0.446	0.992
	Cyanobacteria	0.27±0.08a	0.08±0.05b	0.16±0.05a	0.04	0.277	0.029
	Lentisphaerae	0.04±0.02	0.02±0.01	0.01±0.01	0.794	0.793	0.895
	Chloroflexi	0.20±0.062	0.81±0.77	0.03±0.012	0.79	1	0.423

## Sheet: Table S3
	Table S3A: Effects of alfalfa hay, wheat straw, and their mixture supplemented with a HGB diet on the relative abundance of bacterial genera in the rumen of growing lambs
	Genera	WG	MG	AG	WG vs. MG	WG vs. AG	MG vs. AG
	Eubacterium]_coprostanoligenes_group	0.49±0.06a	0.27±0.05b	0.34±0.06b	0.006	0.029	0.406
	Olsenella	1.93±0.35	2.08±0.20	3.38±0.62	0.655	0.064	0.085
	Lachnospiraceae_NK3A20_group	5.27±1.70	4.52±0.59	7.37±2.07	0.848	0.406	0.565
	Succiniclasticum	6.57±0.56	7.56±0.52	8.15±0.50	0.18	0.406	0.482
	Prevotella_7	13.8±2.07	12.5±2.71	19.8±1.63	0.655	0.064	0.064
	Ruminococcaceae_NK4A214_group	0.66±0.21b	1.18±0.13a	1.51±0.19a	0.048	0.018	0.25
	Succinivibrionaceae_UCG-001	10.4±2.38	12.5±2.04	10.8±2.31	0.565	0.949	0.655
	Syntrophococcus	0.66±0.19	1.04±0.18	1.04±0.12	0.142	0.085	0.848
	Lachnospiraceae_unclassified	0.52±0.11	0.60±0.12	0.80±0.13	0.749	0.141	0.276
	Shuttleworthia	3.24±1.37b	5.94±0.93ab	8.56±1.36a	0.125	0.018	0.142
	Erysipelotrichaceae_UCG-009	0.49±0.15a	0.18±0.03b	0.22±0.00b	0.009	0.047	0.949
	Muribaculaceae_unclassified	1.98±0.91ab	4.02± 1.91a	1.29±0.28b	0.085	0.949	0.03
	Ruminococcaceae_UCG-014	1.05±0.36ab	0.80± 0.20b	1.73±0.39a	0.749	0.159	0.025
	Ruminococcus_1	2.00±0.39	4.86± 1.11	2.04±0.60	0.064	0.949	0.073
	Eubacterium]_nodatum_group	0.60±0.22b	1.54± 0.11a	1.15±0.28b	0.018	0.142	0.048
	Akkermansia	0.00±0.00	0.00±0.00	0.00±0.00	1	1	1
	Clostridium_sensu_stricto_1	0.00±0.00	0.00±0.00	0.00±0.00	0.317	0.317	1
	Christensenellaceae_R-7_group	0.18±0.07ab	0.18± 0.04a	0.03±0.01b	0.898	0.082	0.005
	Prevotella_1	6.49±1.41a	4.11± 1.39b	0.42±0.17b	0.277	0.009	0.035
	Treponema_2	1.97±0.52ab	4.64± 1.43a	2.09±0.99b	0.064	0.337	0.048
	Ruminococcaceae_UCG-002	0.46±0.19	0.16± 0.04	0.15±0.07	0.125	0.03	0.276
	Sharpea	0.71±0.32a	0.10± 0.06b	0.16±0.05ab	0.047	0.406	0.2
	Table S3B: Effects of alfalfa hay, wheat straw, and their mixture supplemented with a HGB diet on the relative abundance of bacterial genera in the colon of growing lambs
	Genera	WG	MG	AG	WG vs. MG	WG vs. AG	MG vs. AG
	Eubacterium] _coprostanoligenes_group	7.64±1.43	7.43±1.02	7.64±0.74	0.949	0.749	0.898
	Olsenella	0.55±0.09	1.15±0.30	0.51±0.18	0.096	0.277	0.073
	Lachnospiraceae_NK3A20_group	0.27±0.08ab	0.57±0.18a	0.14±0.06b	0.142	0.225	0.025
	Succiniclasticum	0.25±0.09	0.15±0.08	0.14±0.07	0.335	0.479	0.654
	Prevotella_7	0.11±0.09a	0.02±0.01ab	0.00±0.00b	0.274	0.009	0.142
	Ruminococcaceae_NK4A214_group	1.55±0.22	1.97±0.17	1.94±0.20	0.085	0.225	0.749
	Succinivibrionaceae_UCG-001	0.05±0.05	0.02±0.01	0.01±0.00	0.569	0.941	0.782
	Syntrophococcus	0.08±0.02ab	0.17±0.04a	0.04±0.01b	0.046	0.06	0.006
	Lachnospiraceae_unclassified	4.73±0.40b	7.94±1.21ab	8.72±1.60a	0.11	0.025	0.949
	Shuttleworthia	0.07±0.04	0.03±0.01	0.03±0.02	0.948	0.451	0.317
	Erysipelotrichaceae_UCG-009	0.21±0.12	0.05±0.03	0.01±0.01	0.605	0.126	0.209
	Muribaculaceae_unclassified	1.98±1.02	2.32±0.83	1.72±0.77	0.565	0.949	0.443
	Ruminococcaceae_UCG-014	1.47±0.15	1.59±0.21	1.52±0.48	0.749	0.125	0.225
	Ruminococcus_1	3.50±0.66ab	2.66±0.46b	5.00±0.73a	0.406	0.142	0.035
	Eubacterium]_nodatum_group	0.33±0.06	0.61±0.13	0.33±0.06	0.141	0.949	0.096
	Akkermansia	7.34±2.01	5.18±2.32	5.45±1.75	0.18	0.482	0.749
	Clostridium_sensu_stricto_1	0.01±0.00b	0.02±0.01ab	0.09±0.06a	0.203	0.015	0.119
	Christensenellaceae_R-7_group	3.29±0.42	3.28±0.31	3.21±0.41	0.749	0.655	0.749
	Prevotella_1	0.38±0.22	0.08±0.05	0.02±0.02	0.453	0.157	0.413
	Treponema_2	3.42±2.71	3.74±1.20	2.13±1.08	0.058	0.848	0.142
	Ruminococcaceae_UCG-002	2.59±0.52	3.68±0.35	3.79±0.79	0.142	0.338	0.848
	Sharpea	0.09±0.03	0.03±0.02	0.03±0.02	0.121	0.066	0.548

## Sheet: Table S4
Table S4 . List of genes with FKPM ≥ 1 and expressed in each sample across the three groups in the rumen
Gene ID	Gene Symbol	Type	R_40S1 FPKM	R_40S2 FPKM	R_40S3 FPKM	R_40S4 FPKM	R_40S5 FPKM	R_40S6 FPKM	R_40S7 FPKM	R_40M1 FPKM	R_40M2 FPKM	R_40M3 FPKM	R_40M4 FPKM	R_40M5 FPKM	R_40M6 FPKM	R_40M7 FPKM	R_40A1 FPKM	R_40A2 FPKM	R_40A3 FPKM	R_40A4 FPKM	R_40A5 FPKM	R_40A6 FPKM	R_40A7 FPKM	log2 (R_40M / R_40S)	log2 (R_40S / R_40A)	log2 (R_40M / R_40A)
100034668	CLN5	mRNA	22.76	18.83	23.38	14.75	19.94	15.23	18.29	18.94	17.05	16.77	19.36	14.4	18.47	17.6	18.43	14.51	15.3	19.38	18.63	18.26	19.65	-0.0625248	0.0952949	0.0335017
100036758	TRAF3	mRNA	6.89	4.07	6.23	3.14	3.3	3.76	3.59	3.44	3.87	4.77	3.45	5.93	6.78	5.57	8.82	5.18	6.93	8.26	6.58	5.13	5.85	0.123052	-0.567126	-0.444141
100036759	HK1	mRNA	54.32	59.43	54.04	43.09	38.95	45.86	31.46	43.93	75.98	49.16	51.64	56.07	50.27	66.75	55.07	39.62	58.71	60.56	52.33	62.61	55.41	0.256758	-0.182413	0.0756078
100036760	RPL13A	mRNA	2626.43	3327.94	4015.22	3051.53	3049.02	3635.06	3703.12	2618.98	2963.48	3866.19	3575.88	3034.85	2710.38	4357.46	2325.59	3967.1	2893.19	2577.15	2984.31	3112.82	3157.87	-0.0188426	0.167058	0.149435
100036761	RPS18	mRNA	2219.01	2963.83	3891.53	2669.85	2868.21	3382.98	3136.96	2187.62	2943.91	3753.03	3145.3	2608.5	2147.81	3723.67	1857.85	3840.79	2462.67	2235.07	2539.25	2509.31	2589.13	-0.0434889	0.236409	0.193793
100036762	SDHA	mRNA	234.28	201.97	216.87	191.92	172.96	211.19	224.99	165.91	192.6	211.25	159.86	188.83	176.86	247.83	175.98	251.06	185.88	186.93	231.13	193.11	211.71	-0.110362	0.0219138	-0.0871232
100036764	RPLP0	mRNA	2260.71	3527.92	4568.99	2311.5	2647.17	3879.85	2909.2	2327	3067.85	4050.11	3216.75	2872.75	2464.45	6907.8	1958.73	4972.96	2516.34	2489.53	2662.32	2887.37	3020.68	0.168033	0.124453	0.295045
100037660	DDOST	mRNA	86.76	124.58	104.83	87.95	84.08	111.87	90.54	90.01	74.64	82.25	95.56	74	99.82	114.97	85.32	125.51	86.77	90.85	109.51	95.22	101	-0.156921	0.0166787	-0.139663
100037661	EIF4A2	mRNA	251.25	204.7	261.37	341.32	313.25	266.8	272.46	284.39	272.98	221.88	320.02	279.76	238.25	256.15	244.47	206.81	223.6	255.81	136.38	248.04	196.62	-0.025397	0.37591	0.350239
100037663	GSTM3	mRNA	99.15	157.71	637.79	250.7	56.82	173.52	189.63	253.42	666.34	289.11	638.06	298.44	175.83	265.57	63.12	102.7	66.59	182.26	108.34	151.8	511.69	0.699096	0.447893	1.15178
100037665	RPS6	mRNA	1273.62	1401.75	1495.19	1587.73	1658.5	1497.65	1685.68	1389.16	1587.75	2058.17	1693.72	1670.72	1298.46	1305.69	1253.54	1185.49	1477.65	1338.1	1311.92	1509.68	1284.64	0.0589423	0.199073	0.25838
100037666	RPS11	mRNA	2642.71	4080.94	5413.76	3373.2	3885.11	4038.75	3859.51	3349.26	4479.68	5435.55	4668	3842.74	3181.89	5532.79	2479.62	5310.34	3293.07	3174.63	3576.95	3760.29	3241.28	0.155554	0.146447	0.302642
100037667	RPS12	mRNA	102.17	156.84	300.44	82.98	149.41	313.16	117.97	74.74	53.14	88.72	112.86	85.13	45.32	238.55	70.69	246.68	45.23	69.97	103.52	123.84	202.39	-0.824208	0.517763	-0.302185
100037668	LOC100037668	mRNA	1.78	1.18	1.22	1.76	1.62	1.1	1.32	1.36	2.17	1.1	1.02	1.78	1.94	1.62	1.81	1.21	2.34	2.07	1.2	1.07	1.57	0.154143	-0.162571	-0.00653962
100037669	NPC2	mRNA	88.35	114.02	154.38	130.98	142.65	94.48	77.54	113.23	138.09	112.36	129.26	87.05	78.27	118.99	79.5	111.34	100.07	93.78	103.41	117.34	76.86	-0.0394304	0.239516	0.200631
100037671	ARPC5L	mRNA	122.09	151.99	159.27	100.98	136.72	170.56	116.14	126.9	148.62	136.04	133.8	161.09	138.68	156.19	122.28	162.34	130.87	149.2	161.32	136.04	130.26	0.0408652	-0.0221904	0.0184476
100037672	GRPEL1	mRNA	54.17	64.21	54.82	59.36	68.11	54.25	72.8	58.25	60.47	58.7	53.9	56.27	64.67	72.53	53.93	78.73	65.06	63.46	82.79	64.2	72	-0.0094875	-0.168912	-0.177202
100037673	CCN1	mRNA	13.37	3.12	2.51	20.05	13.82	3.83	8.03	10.15	5.35	5.39	13.77	6.45	4.95	3.64	11.16	4.14	11.04	2.38	3.94	9.39	2.77	-0.303698	0.502941	0.198288
100037674	TYMS	mRNA	7.84	7.49	8.42	5.39	6.5	8.47	8.97	8.85	5.91	7.91	7.14	6.07	10.85	5.36	8.7	8.17	5.83	7.67	13.51	5.52	8.38	-0.0592041	-0.109305	-0.171483
100037675	TRPC4AP	mRNA	31.51	28.77	26.78	28.72	27.69	27.81	26.7	27.49	26.1	28.63	25.91	28.33	32.83	31.84	32.14	31	29.85	30.85	33.19	31.67	31.68	0.0184872	-0.139861	-0.120717
100037676	RPN2	mRNA	71.96	93.38	70.48	51.19	55.65	70.36	50.84	67.47	63.89	62.39	63.13	59.5	83.13	69.45	74.24	64.91	64.05	71.02	85.39	74.47	70.19	-0.0222592	-0.0752816	-0.0973166
100037677	PDIA4	mRNA	56.81	83.54	55.54	33.84	28.15	48.79	28.92	46.4	51.99	37.09	41.78	37.29	54.26	40.23	59.32	29.32	75.74	52.63	64.91	61	44.37	-0.178493	-0.121104	-0.299373
100037680	LMNB1	mRNA	9.87	7.06	7.07	4.47	6.34	5.75	7.06	8.28	3.67	6.19	4.56	5.84	11.62	4.11	9.51	5.93	6.96	9.97	12.43	7.36	8.3	-0.14488	-0.325591	-0.47068
100037683	ATXN2L	mRNA	39.86	24.68	21.19	34.37	37.57	25.08	28.91	29.25	27.62	27.52	24.06	33.14	43.08	31.28	49.14	26.5	38.82	36.61	29.18	34.96	30.03	0.04432	-0.199826	-0.155424
100037685	AGGF1	mRNA	14.45	7.57	10.93	15.61	19.37	8.9	16.06	13.85	14.64	12.9	10.87	14.45	12.86	6.44	12.93	8.44	13.33	12.17	10.87	10.36	8.14	-0.0841465	0.278163	0.193067
100037686	DERL1	mRNA	53.68	52.08	52.75	38.66	48.35	50.38	43.48	39.85	48.79	50.68	41.32	46.96	42.5	54.64	46.6	57.07	47.7	51.18	54.67	53.36	55.34	-0.0681363	-0.0900661	-0.157082
100037687	PRMT1	mRNA	50.12	65.18	66.23	68.04	58.62	59.89	64.57	50.97	44.12	50.07	57.59	48.75	51.17	68.64	51.49	62.52	54.84	52.33	75.06	56.36	58.8	-0.2254	0.0842091	-0.140013
100037689	G6PC	mRNA	2.09	1.86	2.11	2.21	2.13	1.34	1.79	1.95	1.92	1.58	1.89	2.02	2.07	1.65	2.71	1.3	2.49	1.88	1.7	1.69	1.42	-0.053272	0.0645027	0.00904545
100037691	APOBEC3F	mRNA	2.7	1.18	2.25	2.36	2.68	1.69	2.29	3.11	1.97	2.02	1.77	1.46	2.38	1.22	2.02	1.69	1.55	1.72	1.24	1.91	2.04	-0.111505	0.285364	0.171633
100037692	XBP1	mRNA	118.33	252.62	233.46	88.19	94.39	181.74	93.43	123.72	155.56	113.4	147.43	138.98	149.78	161.49	121.96	166.98	134.3	163.25	189.78	249.46	119.01	-0.166875	-0.0357621	-0.203449
100037693	TRPM7	mRNA	4.14	2.82	3.58	4.74	4.7	2.69	3.69	5.47	4.47	3.94	3.53	5.07	3.95	1.87	4.38	2.11	3.83	5.54	2.29	2.67	3.44	0.10939	0.142712	0.251546
100037702	TM7SF2	mRNA	35.76	40.69	47.65	27.57	21.39	54.78	35.19	37.97	70.28	35.8	30.05	25.19	18.18	46.85	17.79	76	26.68	36.11	52.35	26.8	37.8	-0.0101817	-0.0689621	-0.0791885
100037703	KIF5B	mRNA	23.71	16.75	15.67	27.23	26.72	14.75	22.84	29.87	30.72	23.2	28.35	29.16	24.47	9.2	27.22	10.32	21.44	32.69	14.25	20.99	18.29	0.258884	0.0485445	0.306139
100037704	FBLN1	mRNA	78.96	24.82	22.54	32.71	30.45	33.16	33.22	90.22	33.33	21.8	30.02	45.08	58.43	35.39	77.09	38.65	34.79	38.38	24.8	55.95	72.72	0.289829	-0.410784	-0.119302
100048989	YBX1	mRNA	933.89	1179.21	1437.13	1103.38	992.98	1155.12	1080.25	825.41	802.51	1188.61	1009.29	790.29	802.96	1196.87	767.53	1135.9	752.85	687.61	1002.27	956.79	829.02	-0.263657	0.373276	0.110663
100048993	ANXA2	mRNA	640.18	681.5	788.63	515.64	447.4	717.29	493.86	626.84	669.9	638.75	536.04	652.59	669.72	659.72	603.35	587.96	618.49	674.05	847.23	569.28	765.86	0.0179066	-0.0541896	-0.0353974
100048995	CYB561	mRNA	22.87	27.48	25.91	13.55	15.35	20.58	13.4	18.25	23.72	16.12	18.22	24.65	18.81	22.39	21.12	13.04	18.79	16.02	17.27	24.15	17.01	-0.00938531	0.179	0.16963
100101228	EEF1A1	mRNA	242.49	253.45	415.95	263.01	461.88	272.9	368.15	245.99	362.55	305.24	423.02	232.38	272.79	334.01	310.39	357.91	330.87	240.82	319.16	370.7	265.09	-0.0508711	0.0580744	0.00739544
100101231	COL3A1	mRNA	188.96	28.64	33.41	118.87	102.76	55.96	105.75	254.16	55.47	44.08	49.61	69.89	142.01	37.23	136.52	50.91	55.65	81.72	42.2	106.54	174.7	0.045754	-0.0635321	-0.0148024
100101233	RAC1	mRNA	260.93	354.69	296.41	289.75	306.13	329.04	308.74	316.89	267.53	334.07	287.87	290.91	285.99	296.08	266.98	348.48	261.92	280.49	382.32	286.8	349.53	-0.062422	-0.00624648	-0.068053
100101234	CHID1	mRNA	60.76	96.7	100.94	57.93	60.24	70.16	57.4	61.07	62.47	66	68.95	50.95	72.73	130.83	33.8	114.56	55.52	61.08	67.39	62.41	71.71	0.00555129	0.119546	0.127238
100101235	PSMD4	mRNA	76.52	73.11	72.23	74.48	69.85	72.81	63.44	73.83	55.89	55.64	64.51	61.65	66.31	79.78	68.74	66.63	64.23	62.96	77.62	73.69	68.42	-0.140605	0.0730313	-0.0664584
100101238	LOC100101238	mRNA	37.99	38.14	20.05	7.14	14.74	18.34	11.99	76.17	42.45	55.15	13.57	102.14	162.74	102.29	47.89	182.42	26.16	30.87	55.05	95.88	69.75	1.83255	-1.79466	0.0354782
100125351	SQLE	mRNA	23.97	34.2	26.61	15.65	14.54	21.27	13.13	19.35	13.45	12.3	19.36	19.56	15.92	11.98	24.37	9.44	21.08	23.9	28.07	20.6	14.65	-0.474225	0.151935	-0.323323
100125353	FTO	mRNA	7.93	5.26	5.37	9.31	6.74	6.15	5.58	6.74	4.94	5.6	4.82	6.69	6.89	5.55	9.02	4.25	7.59	5.38	5.52	6.74	5.55	-0.167022	0.0973262	-0.0697023
100125354	PLIN2	mRNA	37.9	35.48	31.34	65.03	53.3	47.33	55.88	51.85	48.83	48.14	60.96	44.79	74.82	47.83	44.73	30.43	86.06	44.4	39.93	49.84	50.92	0.190223	-0.0300638	0.160869
100125355	ABHD5	mRNA	17.9	18.26	21.9	15.62	20.69	19.82	16.91	22.08	39	27.49	20.12	28.38	29.97	34.43	19.84	26.66	23.08	22.42	26.34	26.13	17.52	0.617523	-0.291522	0.326175
100125358	CREM	mRNA	2.51	1.98	3	3.66	4.38	2.15	4.71	4.73	2.52	2.33	3.9	2.67	2.72	2.47	4.54	2.24	2.92	3.02	2.81	4.18	3.18	-0.0457322	-0.0282414	-0.0737009
100125613	ROBO1	mRNA	12.64	5.76	7.78	9.85	11.14	7.11	14.16	9.84	13.79	16.33	11.39	11.09	11.91	10.05	12.29	10.5	12.14	11.29	13.23	9.7	10.48	0.346474	-0.259245	0.0876285
100125621	PLIN3	mRNA	41.59	57.57	52.83	37.93	44.3	54.29	50.76	53.37	43.2	39.31	39.1	31.8	51.57	58.29	47.4	65.18	46.02	43.46	67.87	40.42	53.05	-0.127266	-0.0812514	-0.207516
100125622	GNLY	mRNA	3.15	1.83	5.71	5.45	5.59	3.1	1.24	2.37	1.64	2.24	2.35	4.76	4.78	2.09	2.71	8.19	2.49	3.84	2.09	2.85	8.92	-0.306866	-0.345631	-0.65498
100125623	PER3	mRNA	4.45	1.65	3.13	4.37	3.52	1.9	3.24	2.53	2.66	1.28	4.31	2.33	3.6	2.72	3.43	2.72	2.73	1.56	1.16	1.81	2.52	-0.166084	0.471373	0.304778
100125625	CLCN2	mRNA	7.68	7.26	5.14	11.05	13.08	6.01	11.61	9.32	11.69	12.11	10.5	11.58	9.14	10.24	10.35	11.68	12.59	8.08	9.25	5.03	8.49	0.308559	-0.0919784	0.217426
100125628	RPSA	mRNA	2451.14	3608.01	3874.95	2618.23	2693.88	3848.05	3271.97	2301.93	2779.75	3381.01	3201.86	2587.37	2326.62	4999.18	2074.33	4396.35	2433.34	2066.13	2902.85	2778.16	3058.45	-0.04795	0.183182	0.136964
100126245	DGAT1	mRNA	34.91	37.66	29.72	31.39	40.33	37.07	40.56	34.31	41.16	44.85	35.44	36.66	46.02	50.75	45.54	61.49	39.02	42.63	47.03	31.95	45.07	0.198335	-0.306854	-0.107937
100126571	CAV2	mRNA	10.4	5.28	5.49	12.9	12.66	9.02	14.05	12.14	9.68	9.4	9.01	7.6	9.71	4.36	10	5.76	9.57	7.71	7.37	7.86	8.02	-0.134525	0.283466	0.149048
100126573	TES	mRNA	16.09	15.98	12.19	25.59	16.98	14.12	14.2	24.09	13.26	14.89	13.68	13.08	14.55	10.42	13.93	10.02	20.3	12.16	16.18	20.59	10.67	-0.153092	0.163443	0.0106571
100126576	ST7	mRNA	9.44	14.36	9.71	10.92	10.62	11.41	10.14	12.47	11.12	11.7	11.24	11.48	13.76	12.09	12.33	10.76	11.21	12.66	15.42	10.9	12.32	0.117339	-0.117214	-8.84e-05
100127209	HSP90AA1	mRNA	155.86	171.45	121.54	168.8	169.77	123.75	148.62	225.52	163.05	171.55	193.11	168.78	266.48	96.05	206.39	69.36	204.18	186.7	288.43	189.65	137.1	0.252053	-0.245107	0.00602153
100127210	PRKAA2	mRNA	3.9	2.52	3.32	4.5	3.78	3.49	4.35	4.08	3.96	3.48	3.21	5.2	4.7	4.68	5.26	3.94	4.38	4.11	3.42	4.6	3.39	0.18913	-0.158516	0.029786
100127211	CAPN2	mRNA	36.21	25.22	25.95	42.72	21.56	21.39	30.95	27.72	33.63	33.48	19.04	22.85	35.42	22.55	34.94	25.42	35.12	31.3	41.09	36.94	29.26	-0.0575258	-0.195572	-0.252699
100127215	RPL10	mRNA	2523.6	3781.3	3969.5	3046.8	3112.66	3913.17	3190.19	2875.45	3749.25	3976.99	3563.55	3027.49	2679.04	5432.16	2253.43	4089.95	2863.79	2481.88	2810.21	3193.92	3012.58	0.100597	0.203934	0.306191
100127219	CDKN1B	mRNA	28.53	12.85	15.82	39.05	36.53	18.66	27.42	26.45	18.07	19.6	22.41	22.8	24.34	14.03	27.87	14.37	23.74	18.92	17.39	21.6	20.82	-0.244671	0.295602	0.0514006
100127220	SNAI2	mRNA	33.76	19.28	34.93	43.08	33.32	29.76	36.44	28.37	25.9	42.05	29.54	33.01	38.93	42.48	42.53	34.16	50.47	38.78	34.22	34.57	41.54	0.0815931	-0.254002	-0.171135
100127221	ASIP	mRNA	80.7	144.62	75.6	124.76	92.15	147.02	71.21	28.25	142.76	94.33	118.42	184.61	58.52	182.1	96.63	88.36	112.22	87.3	94.67	124.02	72.09	0.141433	0.177051	0.318773
100127222	ADIG	mRNA	7.71	4.96	8.98	5.64	4.72	6.23	5.17	2.62	8.13	4.72	5.44	7.05	5.63	5.55	3.6	2.34	5.36	6.92	4.97	3.2	5.06	0.186587	0.238954	0.429803
100135435	HECTD1	mRNA	18.7	12.35	12.61	18.61	16.55	12.09	14.86	19.2	20.18	16.68	16.46	24.05	19.35	11.11	19.66	11.28	17.64	21.6	11.08	16.11	13.92	0.29312	-0.0718899	0.220245
100135436	PABPC1	mRNA	590.74	536.3	531.66	659.75	703.87	530.86	650.47	554.1	533.56	654.62	633.71	617.87	545.39	416.06	550.44	302.91	566.96	554.79	424.7	611.25	471.63	-0.0818934	0.29755	0.215941
100135437	TCP1	mRNA	141.82	149.82	184.18	152.37	152.88	168.37	175.67	136.6	135.6	185.92	149.73	145.97	137.11	215.1	129.06	182.71	149.95	134.05	156.86	150.88	162.03	-0.0209097	0.0884504	0.0693414
100135438	SARS	mRNA	59.73	68.25	62.23	58.09	58.66	69.19	55.65	62.39	47.23	58.11	51.4	54.9	65.44	53.71	74.48	50.47	61.15	73.51	95.48	63.11	80.96	-0.160041	-0.176078	-0.335454
100135439	BAG6	mRNA	77.68	72.11	68.88	62.21	62.48	66.05	55.25	60.87	56.89	61.59	51.3	65.48	73.09	85	73.9	70.85	75.32	69.64	59.78	71.74	63.87	-0.0407295	-0.0343275	-0.073904
100135440	RPL6	mRNA	209.15	239.82	266.7	254.91	198.6	209.29	280.09	213.77	1236.28	395.2	307.02	240.45	932.44	295.62	859.35	201.76	1032.17	220.84	968.03	244.01	184.38	1.0941	-1.09091	0.00108895
100135441	TALDO1	mRNA	231.88	317.55	321.46	221.87	206	312.16	244.09	260.1	300.35	252.88	293.08	236.86	192.43	321.75	246.2	393.51	208.06	232.79	344.78	248.94	318.61	-0.0171869	-0.084694	-0.101274
100135442	SRSF3	mRNA	132.43	117.34	155.31	103.08	110.76	95.03	106.96	122.51	88	109.01	87.1	111.45	137.45	110.45	138.73	91.18	119.54	131.08	184.97	128.15	121.21	-0.182142	-0.0205765	-0.202237
100135443	PHF14	mRNA	5.83	3.97	3.99	6.95	6.67	4.06	6.25	6.23	6	5.72	5.22	5.68	6.36	3.42	6.96	3.37	4.75	6.35	5.37	5	3.82	0.0496	0.0919684	0.140612
100135444	DOHH	mRNA	13.56	16.08	16.71	11.78	12.67	15.45	15.73	13.07	11.87	13.47	13.86	14.29	12.66	15.15	13.47	16.96	13	12.43	16.56	13.35	16.36	-0.132135	0.0203744	-0.111368
100135445	MYL6	mRNA	1921.54	1178	707.33	3590.25	2489.01	1914.17	2307.14	1945.98	698.91	660.96	1278.15	730.3	1092.92	758.07	1332.2	931.53	1275.2	599.31	1037.83	1705.31	1130.31	-0.957911	0.794809	-0.162715
100135447	H3F3A	mRNA	436.4	494.57	529.47	532.69	569.25	565.49	584.54	557.19	531.58	492.95	573.52	529.71	481.07	417.68	428.08	498.58	467.18	502.5	433	483.58	494.81	-0.0604832	0.183124	0.122335
100135449	NRP2	mRNA	15.46	3.61	1.95	19.28	15.19	3.82	10.57	9.72	3.25	2.02	7.72	3.58	6.91	1.4	15.05	1.29	7.57	2.35	4.74	8.62	5.89	-0.975238	0.614414	-0.361605
100135450	SQSTM1	mRNA	167.74	99.09	129.67	165.67	159.09	89.53	115.41	142.88	151.74	137.99	117.93	151.87	108.8	150.16	117.55	119.37	120.04	104.18	104.67	131.96	134.06	0.0859392	0.143122	0.230768
100135452	RPL14	mRNA	1706.74	2006.13	2475.7	1984.72	2144.7	2002.55	2179.2	1781.37	2165.15	2660.85	2452.25	2094.6	1832.13	2061.63	1515.06	1881.03	1828.34	1689.97	1692.36	2041.34	1820.04	0.0526513	0.23647	0.289666
100135454	CITED2	mRNA	49.85	33.97	28.85	64.35	55.65	41.98	46.36	53.2	45.76	48.52	58.92	58.14	51.93	41.31	41.17	37.79	59.36	42.08	22.01	58.59	41.36	0.176398	0.0909387	0.267738
100135455	TPT1	mRNA	2425.23	2984.58	3753.4	3341.6	3917.39	2190.78	3564.65	3527.79	4182.55	4738.86	3610.41	3830.6	2777.19	2953.55	2531.85	3194.56	2578.45	3582.76	3405.91	3749.78	2570.73	0.218336	0.0400069	0.258258
100135456	SRP14	mRNA	51.55	57.7	63.31	64.02	71.14	68.48	54.93	73.63	68.04	68.88	96.83	102.77	54.61	54.22	66.16	72.74	59.11	67.31	67.95	44.19	61.05	0.260401	-0.0104136	0.248545
100135683	RPS20	mRNA	1207.36	2005.6	2167.19	1942.64	1865.58	2516.69	2055.59	1477.92	1986.16	2219.34	2388.04	1804.33	1636.9	2546.27	1456.26	2536.1	1768.74	1416.82	1608.91	1822.27	1996.83	0.0243183	0.143627	0.168554
100135685	ASRGL1	mRNA	7.44	3.97	3.82	9.75	6.98	6.22	7.62	9.82	2.26	4.27	5.22	3.62	9.34	4.41	7.02	3.42	4.62	4.16	5.08	6.28	8.23	-0.244404	0.237925	-0.00541254
100135688	CDKN2AIPNL	mRNA	77.78	90.69	113.85	85.09	92.78	107.85	105.74	79.19	85.12	81.06	94.8	86.27	78.14	94.27	67.91	96.11	75.39	68.31	87.3	75.83	95.39	-0.170577	0.260418	0.0904029
100135689	EEF1E1	mRNA	6.71	10.67	6.64	6.62	7.48	7.99	8.44	9.03	7.39	8.52	8.3	7.37	7.71	6.21	7.46	5.74	5.83	7.37	11.01	6.97	6.17	-0.0260614	0.142639	0.115291
100135690	PSMB7	mRNA	81.2	92.92	93.39	72.22	87.61	92.56	83.29	88.23	93.01	98.15	80.65	84.44	84.32	86.98	76.28	99.34	76.12	92.76	110.93	76.22	98.52	0.0163382	-0.0486313	-0.0317948
100135691	PSME2	mRNA	19.95	16.52	27.83	29.54	20.94	22.59	27.79	19.4	16.07	19.07	18.01	17.56	25.21	22.43	18.55	23.05	17.41	21.38	25.92	23.11	24.69	-0.263433	0.0964515	-0.166101
100135692	GLRX2	mRNA	49.36	53.8	63.21	54.72	63.82	66.04	66.89	67.9	61.13	78.53	74.62	70.83	52.81	41.29	47.35	48.54	60.54	67.33	59.75	50.83	63.04	0.101438	0.0758296	0.177583
100135694	RPS27A	mRNA	1597.37	2085.55	2713.52	1942.09	2196.28	2202.14	2315.52	1993.94	2386.53	2823.85	2449.2	2205.26	1799.37	2109.59	1454.81	2117.22	1892.97	1820.17	1909.83	2070.16	1860.89	0.0609069	0.215548	0.276818
100135695	PSAP	mRNA	502.74	519.97	519.06	362.69	463.23	407.54	430.63	399.49	518.6	424.33	438.92	441.25	380.75	657.21	368	581.95	477.18	380.87	493.87	453.13	466.03	0.0270273	-5.11e-05	0.0286989
100135697	PARP1	mRNA	17.76	9.81	8.1	20.3	15.92	10.88	14.05	14.38	8.33	10.5	11.56	10.71	14.92	10.49	14.31	8.03	15.36	10.56	11.9	14.14	12.45	-0.240743	0.155667	-0.083922
100135698	TNFRSF1A	mRNA	70.4	69.28	65.39	45.28	74.5	62.09	65.77	71.4	64.61	60.24	55.56	51.23	65.9	75.39	71.57	64.6	67.55	72.13	59.97	75.73	72.81	-0.0347999	-0.0702008	-0.103636
100135700	P4HB	mRNA	571.42	820.82	682.31	417.99	459.35	631	363.59	542.15	545.21	508.07	507.34	599.13	558	591.57	566.38	617.91	613.09	632.16	620.25	695.58	564.07	-0.076839	-0.0732474	-0.149961
100137067	FABP4	mRNA	1160.24	958.02	377.95	845.6	126.39	2129.44	1648.75	1153.46	1237.4	1176.29	627.03	1915.77	597.63	609.79	3097.24	499.39	1250.44	3666.53	1393.82	1063.14	5897.06	-0.0164937	-1.13749	-1.15147
100137069	MTHFD2	mRNA	9.73	13.27	12.42	7.96	8.49	10.16	10.44	11.84	5.54	7.65	9.19	9.32	11.83	8.33	11.01	9.03	8.78	11.49	22.56	11.3	11.33	-0.237232	-0.218499	-0.456734
100137070	RACK1	mRNA	2128.98	2583.39	3473.34	2290.81	2404.85	2752.85	2455.19	2182.28	2951.77	3621.33	2517.2	2407.54	1852.95	4463.71	1761.58	3300.23	2363.68	1931.95	2058.07	2663.4	2300.51	0.151971	0.157289	0.311513
100137071	EIF3A	mRNA	43.77	24.26	20.77	41.82	37.5	22.34	38.18	37.51	28.81	37.7	29	41.18	38.72	19.16	50.77	17.47	40.91	49.19	34.02	38.3	31.11	0.036646	-0.17581	-0.139466
100141296	KRT35	mRNA	44.45	51.77	24.06	19.41	45.26	31.48	21	29.56	60.14	40.58	52.95	87.08	28.79	40.82	34.63	43.91	47.71	45.88	22.89	28.51	40.91	0.562384	-0.189777	0.371915
100141299	CD9	mRNA	588.58	703.45	768.51	569.48	724.81	563.41	681.8	706.79	912.5	749.22	730.38	595.23	569.54	570.02	571.14	736.94	609.21	663.28	854.31	560.4	836.51	0.066294	-0.0628172	0.00426645
100141300	CIB1	mRNA	26.26	25.03	33.9	26.96	33.22	35.88	36.44	30.22	25.43	31.88	30.91	27.99	34.81	34.88	27.8	43.42	27	27.54	39.97	34.04	42.71	-0.0220207	-0.156809	-0.178041
100141301	GSTA1	mRNA	213.81	339.18	302.3	484.99	104.28	512.19	85.88	681.19	228.24	86.51	247.72	226.67	172.85	112.05	176	533.76	276.12	293.94	327.8	118.48	671.04	-0.289096	-0.21855	-0.507114
100142676	FBXO32	mRNA	44.41	10.97	2.89	80.05	48.82	16.71	33.87	41.89	8.83	4.44	36.09	14.51	20.53	5.14	36.81	4.45	31.26	5.99	7.54	39.67	11.02	-0.813845	0.79226	-0.0230617
100144424	CD1D	mRNA	8.53	4.25	5.67	5	5.44	4.01	4.38	7.13	7.1	5.45	4.07	3.86	5.68	7.76	6.78	6.55	6.38	6.98	5.05	6.27	7.44	0.154123	-0.282556	-0.128129
100144426	FAS	mRNA	3.77	3.91	3.29	2.82	4.25	2.63	2.93	4.31	3.64	1.91	3.03	4.16	4.65	3.26	3.59	2.44	2.94	4.36	2.82	3.22	3.33	0.0673418	0.0800797	0.149503
100144755	RB1	mRNA	4.23	1.7	1.95	4.2	3.99	1.93	3.7	4.4	2.71	3.72	2.74	3.86	3.38	2.37	3.52	2	3.73	3.61	2.74	2.93	2.98	0.129755	0.000114	0.13085
100144756	CDK4	mRNA	42.46	38.44	41.92	47.81	44.98	41.85	49.52	44.48	37.31	46.36	38.72	39.78	41.64	46.03	35.02	45.09	37.84	39.57	51.17	38.47	48.11	-0.0518072	0.0631725	0.0128273
100144758	CCNA2	mRNA	5.95	4.96	5.44	4.25	6.15	6.03	7.06	8.68	3.17	7.8	3.81	4.52	10.49	3.73	6.71	7.99	4.48	7.61	11.93	5.57	6.41	0.047411	-0.355463	-0.309946
100144760	TBP	mRNA	5.86	4.79	4.83	7.05	7.46	5.65	6.97	6.45	5.72	5.34	5.68	6.68	6.14	5.03	7.32	6.09	5.69	6.38	6.74	6.05	6.18	-0.046838	-0.055794	-0.10234
100144761	CDK6	mRNA	4.33	3.89	6.24	4.9	4.06	3.86	5.04	4.21	5.03	5.16	5.65	5.51	4.43	4.13	5.43	4.01	5.59	6.47	5.06	4.69	4.84	0.0775866	-0.130137	-0.0525814
100144762	POLR2A	mRNA	24.54	16.83	11.96	12.9	16.06	13.28	12.4	13.74	14.2	13.54	12.38	15.84	19.74	17.34	19.88	14.23	19.31	19.3	14.66	16.26	15.72	-0.014952	-0.121587	-0.136034
100144763	CCND1	mRNA	9.16	3.04	4.5	16.77	8.28	4.69	6.8	10.58	4.66	2.83	4.9	3.75	3.73	3.89	7.1	2.64	5.31	4.02	3.36	7.29	5.6	-0.595009	0.578667	-0.0143351
100144766	FCGRT	mRNA	46.62	29.14	17.59	78.65	60.56	47.74	56.45	52.56	27.63	27.3	38.29	34.28	46.19	40.57	45.05	41.43	42.21	22.71	31.51	46.78	53.57	-0.31386	0.224997	-0.0873421
100145856	HEXA	mRNA	19.6	30.08	30.8	25.11	24.03	29.99	16.24	23.55	25.87	16.36	19.97	32.11	29.11	40.54	27.78	36.75	26.15	23.61	23.38	22.4	26.69	0.068337	-0.0443659	0.0242184
100145857	BCKDHA	mRNA	72.37	78.26	102.77	65.5	85.53	74.92	90.22	65.3	90.11	91.84	70.58	86.08	77.84	133.94	63.73	118.05	86.49	70.33	79.08	84.42	90.64	0.120257	-0.0552717	0.0669649
100145858	NAGA	mRNA	36.94	30.82	30.92	32.89	39.34	31.52	23.79	33.47	26.91	25.96	26.32	29.94	38.54	41.22	37.3	39.57	35.22	32.59	25.43	35.46	38.03	-0.0736392	0.0014862	-0.0710971
100145859	LIPA	mRNA	29.7	26.33	26.69	12.96	35.14	36.78	40.09	44.46	23.19	28.94	29.63	25.25	32.65	30.27	44.58	53.47	29.16	35.67	59.38	24.94	54.47	0.0242835	-0.539132	-0.513983
100145861	PON2	mRNA	50.69	55.57	52.33	49.18	52.87	52.27	49.6	47.15	62.38	78.22	49.8	42.83	39.48	68.02	43.48	82.62	59.54	38.59	56.56	43.93	49.34	0.107862	-0.0489286	0.0602681
100145862	DTNBP1	mRNA	16.43	11.65	11.74	23.58	15.98	14.58	15.6	13.16	9.96	9.83	13.35	8.56	11.6	12.68	9.6	9.06	12.1	12.22	7.83	14.76	9.58	-0.454563	0.54986	0.0965497
100145864	SFXN1	mRNA	9.72	7.79	4.8	8.03	11.02	8.54	7.46	11.02	3.46	3.29	8.53	6.48	5.62	4.31	10.33	4.96	8.84	7.51	9.37	6.42	5.48	-0.442414	0.139113	-0.30379
100145865	TPM1	mRNA	1057.39	316.03	18.04	1889.24	1219.47	803.44	989.28	993.12	91.3	24.14	549.73	178.96	401.79	18.85	674.26	20.04	450.24	20.22	151.87	704.39	266.98	-1.48669	1.47836	-0.00945182
100145866	VDAC1	mRNA	49.67	36.56	54.05	41.14	33.55	52.97	44.65	35.55	39.91	40.04	33.49	36.4	45.24	73.8	44.64	41.43	51.92	41.82	41.18	49.24	43.61	-0.0485687	0.043725	-0.00295748
100145867	SNRPA	mRNA	31.49	34.58	31.62	31.79	32.23	29.63	29.55	29.39	21.58	24.31	24.72	28.67	35.05	26.18	31.79	31.95	25.24	29.03	40.01	26.87	27.42	-0.223829	0.0653663	-0.159857
100145868	ERP29	mRNA	104.1	116.19	150.93	85.06	98.46	121.45	94.45	78.79	82.28	110.56	85.76	95.32	108.33	144.88	84.59	136.24	100.17	110.57	99.08	82.3	107.73	-0.142063	0.119199	-0.0214677
100145869	SNRPA1	mRNA	22	27.03	20.33	34.61	26.75	21.34	26.18	31.5	21.42	23.63	26.56	23.71	23.27	17.72	23.79	16.61	22.68	22.32	34.48	24.97	19.19	-0.0920478	0.130664	0.0377367
100145870	PQLC1	mRNA	21.24	20.7	16.76	10.22	12.84	12.2	11.91	13.6	14.49	12.13	16.1	11.55	16.39	19.24	15.53	13.42	15.52	17.83	13.35	14.61	17.1	-0.102715	0.102138	0.000218
100145872	CHCHD3	mRNA	102.96	110.8	113.08	96.65	97.38	106.05	104.8	95.28	91.79	112.59	84.89	102.35	95.96	119.63	95.65	92.88	99.94	113.05	126.3	104.54	116.25	-0.0722858	0.0119678	-0.0588284
100145873	RABL2B	mRNA	16.65	10.04	14.25	15.89	14.1	11.34	15.82	14.7	11.75	14.34	12.75	14.88	14.07	13.36	15.32	14.85	13.43	11.83	13.03	14	16.47	-0.0210507	0.013946	-0.00574216
100145875	PSPH	mRNA	11.88	7.66	23.38	9.3	10.5	30.76	16.12	13.81	11.82	14.98	8.52	20.45	29.59	10.86	28.85	20.24	19.16	33.85	51.27	13.58	41.96	-0.0487287	-0.830892	-0.880842
100145877	RIT1	mRNA	14.48	8.2	13.18	18.52	17.26	8.88	12.67	17.63	17.17	11.76	16.15	16.43	16.39	9.7	15.02	7.49	12.21	16.11	7.82	13.04	9.18	0.193616	0.218842	0.411544
100145878	BLOC1S4	mRNA	14.07	10.09	7.51	9.02	10.44	8.43	11.8	13.16	11.18	9.46	10.97	9.74	10.82	9.95	11.24	9.16	6.79	10.38	11.18	13.28	14.59	0.0795916	-0.0980075	-0.0159306
100145879	PPCS	mRNA	17.85	18	16.63	22.85	22.32	21.44	20.79	22.51	26.87	22.82	24.16	25.67	16.31	18.33	16.73	20.74	18.68	23.43	17.88	19.49	17.69	0.165023	0.0160121	0.180156
100145880	RAB7A	mRNA	136.41	131.03	122.52	105.92	127.81	129.66	108.4	134.06	111.75	129.46	117.53	138.44	152.78	143.18	143.33	134.5	140.75	132.79	154.26	150.93	142.07	0.0399526	-0.0736766	-0.0334748
100145881	ARL4A	mRNA	26.8	34.9	34.21	17.38	34.14	31.9	27.62	38.39	42.91	44.54	42.48	44.69	45.93	42.84	39.76	37.32	34.12	42.53	31.96	39.63	38.74	0.529144	-0.219743	0.30937
100145882	IFT27	mRNA	13.77	9.6	6.14	27.89	14.08	11.25	14.9	11.9	2.32	5.33	11.55	4.6	13.92	9.33	12.09	12.44	8.33	4.5	8.39	15.28	10.93	-0.667326	0.278793	-0.389713
100145883	ARL1	mRNA	29.84	29.11	32.43	25.1	28.44	24.41	25.95	33.41	33.62	33.03	29.65	31.67	29.28	22.84	27.29	23.17	29.07	35.42	28.58	29.51	27.05	0.117248	-0.00679815	0.11067
100147779	SLC35A4	mRNA	42.91	60.31	53.77	30.73	40.97	49.99	43.67	38.37	42.29	47.29	40.72	45.24	49.21	61.94	44.33	56.78	45.69	47.74	55.7	43.8	51.1	-0.0146881	-0.0647348	-0.0784037
100147780	SLC25A33	mRNA	9.87	8.96	9.91	16.04	13.87	9.41	16.96	13.57	20.6	16.46	15.09	14.05	10.7	18.13	10.66	13.45	11.42	7.87	13.39	11.99	13.56	0.389266	0.026093	0.416725
100147781	SLC39A3	mRNA	8.98	11.78	10.41	5.08	8.29	9.21	8.56	8.39	7.9	7.36	7.65	7	8.29	10.04	8.67	11.86	7.07	8.67	11.4	7.53	10.13	-0.0937279	0.0379189	-0.0554861
100147782	SLC25A11	mRNA	100.73	96.41	128.62	80.57	99.36	115.38	104.6	83.11	97.04	106.52	82.74	96.65	109.74	134.72	89.78	143.48	101.53	102.22	114.29	90.57	115.24	-0.0380807	-0.0521857	-0.0891691
100147783	SLC25A17	mRNA	18.31	22.14	18.64	14.39	15.17	19.01	15.66	16.61	22	20.29	17.14	14.13	19.3	18.82	20.04	20.73	17.44	18.85	20.64	18.73	19.93	0.0378259	-0.112702	-0.074601
100147784	SLC25A38	mRNA	8.98	5.84	6.51	9.36	9.27	7.11	10.15	9.35	6.96	7.98	7.19	7.68	9.73	6.64	8.13	7.8	7.64	8.39	8.78	8.68	8.43	-0.0126006	0.0271874	0.0163248
100147785	SLC25A15	mRNA	2.64	2.64	2.54	2.19	1.76	2.25	2.51	2.66	1.98	2.14	2.27	2.62	2.66	2.23	2.97	1.75	2.71	2.49	2.45	2.26	2.91	-0.0150147	-0.0483036	-0.0645787
100147786	SLC25A20	mRNA	24.43	17.09	14.36	31.45	24.08	22.89	24.89	20.37	21.52	17.11	20.5	18.02	27.45	23.17	22.29	22.53	26.67	18.13	29.57	26.08	28.54	-0.0917779	-0.13828	-0.228322
100147787	SLC25A4	mRNA	113.26	73.38	48.78	154.48	128.04	79.3	104.79	86.64	32.01	41.57	78.8	43.06	56.27	46.48	68.29	57.37	62.07	37.36	56.16	76.17	65.98	-0.848571	0.709246	-0.138679
100147789	SLC25A6	mRNA	1190.92	1393.42	1690.35	1128.72	1225.96	1592.61	1324.92	991.77	1031.43	1288.69	1105.62	1212.25	1020.62	2074.57	968.96	1715.94	1276.83	1068.75	1123.79	1334.19	1414.34	-0.132144	0.11837	-0.0113676
100147790	CD81	mRNA	290.03	378.98	252.86	364.62	399.02	308.2	298.02	353.38	348.41	288.37	325.18	292.84	334.26	352.04	260.54	355	325.12	251.49	347.22	327.06	298.96	-0.00238051	0.0853502	0.0834877
100147792	RAB28	mRNA	25.66	19.72	25.67	24.29	25.39	22.52	28.73	26.41	22.35	27.2	23.28	25.49	26.63	22.46	21.75	25.89	22.92	29.72	22.09	24.71	28.42	-0.0478598	0.0457204	-0.00155639
100147794	RHOF	mRNA	3.76	1.72	2.9	4.55	3.8	2.39	3.08	2.91	3.55	2.67	3.81	4.03	5.36	2.72	4.85	3.08	5.77	3.38	1.67	3.2	2.1	0.211343	-0.0898847	0.120357
100147796	SLC25A37	mRNA	5.26	2	3.49	3.87	2.38	1.19	3.77	3.62	4.93	3.14	3.47	4.7	5.51	5.47	7.58	1.86	5.01	4.26	4.19	3.42	4.27	0.510723	-0.458171	0.0505636
100147797	GLRX	mRNA	506.43	769.19	633.65	308.11	543.18	798.61	313.69	771.04	809.36	1377.01	880.18	986.27	795.11	624.9	523.67	873.08	768.14	681.09	691.94	457.75	582.19	0.691369	-0.237644	0.452867
100147798	CCND3	mRNA	30.77	29.25	29.05	27.66	25.44	39.11	19.06	27.39	19.02	22.88	30.97	32.69	30.31	46.13	34.14	34	35.46	30.57	30.71	45.53	32.31	0.0135185	-0.176396	-0.161799
100147799	CCND2	mRNA	26.96	21.99	14.21	21.13	15.47	27.51	18.5	22.8	9.92	12.14	9.7	16.64	23.92	13.57	22.53	19.15	24.73	22.45	22.57	23.34	25	-0.464563	-0.103158	-0.565909
100147800	SLC25A10	mRNA	105.59	91.77	125.1	83.32	89.48	86.84	112.92	87.43	98.02	123.94	68.4	97.66	106.48	159.35	95.11	169	126.99	99.23	130.49	86.08	112.5	0.100098	-0.242563	-0.140445
100147801	SLC25A26	mRNA	11.68	14.02	10.56	14.61	12.4	11.79	12.64	11.46	9.36	11.3	9.58	10.2	11.12	12.43	7.81	13.55	8.11	8.37	9.63	10.54	9.88	-0.205402	0.333983	0.129301
100158234	AKIRIN1	mRNA	16.43	9.7	10.72	14.09	15.75	9.86	11.19	13.84	11.66	11.22	12.11	13.13	13.74	10.03	14.75	10.4	13.86	11.89	15.2	14.49	11.2	-0.0226039	-0.0635285	-0.0848719
100158235	RHOB	mRNA	41.68	27.93	19.58	49.63	53.77	34.18	35.47	48.86	33.17	23.49	49.89	30.32	28.25	24.46	38.13	28.67	34.33	21.17	24.72	44.02	32.8	-0.116892	0.223097	0.106088
100169934	CRY2	mRNA	12.63	5.4	5.77	12.63	11.72	6.09	10.06	9.67	6.76	5.83	7.45	7	9.65	7.32	10.9	5.83	10.42	8.09	5.35	9.8	7.07	-0.230201	0.159947	-0.0696208
100169937	FBXL3	mRNA	19.04	9.49	13.7	26.31	21.95	14.52	16.42	20.11	19.18	16.33	16.49	19.83	17.42	10.94	17.04	10.93	14.93	18.95	10.45	14.36	15.3	0.0417293	0.251578	0.293084
100169938	GSK3B	mRNA	18.85	15.14	14.14	13.77	15.55	16.51	14.84	18.25	14.86	14.59	12.94	19.77	20.29	15.08	25.5	14.98	19	26.63	24.29	22.34	20.99	0.0731059	-0.176832	-0.103099
100169939	BHLHE40	mRNA	60.17	49.67	51.51	52.5	40.05	35.38	46	32.49	47.51	55.79	42.65	43.94	45.59	50.77	49.42	41.6	84.84	61.86	31.65	50.93	49.78	-0.0613077	-0.108973	-0.168233
100170317	ADRA2A	mRNA	1.9	15.17	12.17	6.41	22.52	4.99	18.7	9.08	7.6	7.3	4.73	5.64	7.34	1.87	9.2	2.07	12.21	1.81	7.72	1.77	15.32	-0.939815	0.752914	-0.183041
100170322	COX15	mRNA	14.63	15.99	13	15.08	15.75	13.74	17.23	15.4	14.35	14.42	17.34	14.82	16.92	17.18	14.63	18.11	15.16	12.21	19.35	13.72	14.52	0.0792774	-0.0565557	0.0230434
100170325	SCNN1B	mRNA	4.11	13.84	10.55	3.69	6.21	10.09	5.7	7.8	6.59	5.02	3.03	7.24	8.25	4.8	9.97	7.67	7.13	6.9	7.28	7	6.17	-0.438463	0.152448	-0.286126
100170327	FASN	mRNA	8.72	5.31	5.64	5.6	5.5	6.47	7.17	6.09	4.3	4.62	4.33	5.8	12.4	8.78	12.48	6.3	13.59	11.06	7.93	8.13	8.34	0.0458583	-0.573909	-0.526763
100170398	RTN3	mRNA	61.51	64.33	71.9	51.79	60.66	59.44	62.12	69.28	58.06	62.74	60.15	63.76	63.6	49.01	60.49	53.82	59.24	62.52	71.07	58.06	62.12	-0.0373923	0.0411448	0.00394729
100170399	RTN4	mRNA	110.67	100.32	91.22	125.47	153.88	103.66	155.68	134.65	152.04	164.71	104.66	117.75	106.35	98.09	106.23	142.4	110.45	114.41	124.88	97.38	132.52	0.0714388	-0.00458974	0.0673448
100170652	TAPBP	mRNA	30.3	28.37	31.63	30.93	26.34	28.39	26.71	33.21	25.35	22.36	25.69	25.46	33.25	28.74	29.05	26.59	28.75	28.15	33.91	43.13	35.12	-0.0794964	-0.128427	-0.207362
100170667	COX5A	mRNA	457.98	653.14	549.57	369.39	458.46	606.57	518.55	490.21	521.72	611.67	485.26	476.87	438.5	619.55	383.18	697.03	478.69	462.48	613.11	456.57	616.59	-0.00808613	-0.018269	-0.0250925
100171391	CLOCK	mRNA	2.33	1.4	1.53	2.43	3.17	1.39	2.45	2.72	1.72	1.87	2.2	2.05	2.05	1.03	2.55	1.13	1.93	2.22	1.44	1.76	1.87	-0.0916209	0.193026	0.101413
100171393	CIPC	mRNA	17.79	11.17	14.4	15.16	18.27	13.11	14.49	15.06	14.88	13.41	13.81	13.83	18.98	14.41	16.33	12.77	18.34	15.58	13.6	15.19	14.51	0.00942324	-0.0110109	-0.00131561
100171394	OVAR	mRNA	116.13	87.77	364.44	114.87	179.07	184.47	134.58	181.22	116.59	111.14	171.41	88.6	1.55	194.89	147.31	156.16	112.36	182.54	178.55	308.19	198.2	-0.443589	-0.0851941	-0.524858
100171396	CSNK1D	mRNA	30.5	21.68	22.44	29.14	28.12	21.61	25.81	24.35	21.12	23.88	21.23	22.13	26.02	24.7	28	21.95	27.7	23.9	28.21	26.61	24.43	-0.13009	-0.00568203	-0.134494
100171397	ATXN3	mRNA	16.29	13.84	17.64	15.42	16.22	16.28	14.94	26.84	25.11	16.28	18.97	29.76	21.48	10.62	21.91	11.42	22.03	25.6	11.92	18.73	11.52	0.255372	0.0987074	0.352273
100171398	TRA2A	mRNA	41.82	37.17	34.8	52.08	60.37	38.83	37.88	52.81	43.97	34.51	46.38	43.08	52.87	31.27	53.21	29.14	42.93	50.23	40.25	40.26	35.73	0.0221091	0.107468	0.128769
100174903	NR1D1	mRNA	22.72	11.57	13.87	26.28	25.76	14.28	18.7	19.93	19.67	13.97	20.31	16.54	21.55	19.57	24.05	13.62	20.84	11.06	10.91	19.39	15.6	0.0140537	0.208303	0.223603
100174904	GATM	mRNA	45.19	27.32	43.83	39.62	48.12	33.94	64.67	35.7	61.85	68.02	37.74	39.32	43.36	49.13	35.53	55.79	52.1	33.59	40.45	35.79	43.24	0.182441	0.00731596	0.190999
100174905	PSMB8	mRNA	17.08	11.01	25.61	11.47	14.36	14.11	10.45	12.42	8.53	10.69	8.45	10.19	17.39	13.58	8.94	16.34	12.59	15.34	12.11	16.44	21.15	-0.382439	0.0258134	-0.354704
100174906	ITM2C	mRNA	30	9.25	11.78	23.37	18.51	15.74	17.6	25.9	8.88	10.08	12.19	13.28	25.88	12.05	26.16	12.37	16.03	15.08	8.75	27.52	24.97	-0.221848	-0.0490607	-0.270072
100174984	PER1	mRNA	12.21	7.01	5.57	14.01	12.58	9.57	9.36	10.87	5.09	4.5	9.2	11.58	13.55	13.58	21.51	8.21	18.44	8.07	6.52	17.3	6.53	-0.0244931	-0.268327	-0.292511
100174988	ITM2B	mRNA	1186.25	1257.38	1461.48	1086.07	1199.89	1365.18	1108.05	1447.66	1658.55	1614.35	1384.06	1427.39	1343.03	1581.31	1124.42	1639.78	1180.06	1437.53	1810.83	1195.2	1697.07	0.260561	-0.208543	0.0530371
100180629	TSPAN9	mRNA	6.39	3.37	4.79	7.25	7.28	3.91	6.23	6.58	3.36	3.63	6.08	4.12	3.48	3.86	5.47	4.86	5.35	4.33	4.73	5.69	5.75	-0.308904	0.101475	-0.207763
100187549	HPCAL1	mRNA	18.29	13.78	15.43	14.75	21.47	19.12	22.25	19.08	16.4	26.6	14.52	19.99	18.05	30	17.26	38.13	20.59	13.61	18.11	12.6	20.88	0.236252	-0.223964	0.0141897
100187550	UBE2E2	mRNA	27.88	23.88	30.64	29.44	31.56	30.23	34.23	33.47	37.77	23.79	28.8	31.97	19.82	34.07	26.79	41.62	26.98	25.98	30.45	27.01	34.75	0.0178315	0.002459	0.0207116
100187551	IGFBP6	mRNA	75.95	26.11	24.63	24.52	29.02	78	39.03	34.32	10.88	8.21	14.27	21.17	21.65	12.22	27.52	27.1	18.14	85.15	38.2	37.73	116.54	-1.31932	-0.221704	-1.53838
100188913	CYFIP1	mRNA	34.16	24.9	29.82	35.56	28.05	26.94	25.8	31.23	26.36	23.95	24.35	32.11	35.43	22.08	38.1	20.35	36.5	37.75	29.68	29.18	27.18	-0.0787713	-0.0616265	-0.140872
100188914	ATRN	mRNA	6.23	3.13	3.47	5.62	5.58	3.22	4.2	4.31	3.98	4.23	3.87	4.8	5.52	3.37	6.06	2.75	5.51	5.65	4.11	4.63	3.6	-0.0440615	-0.0310556	-0.0750054
100188915	ZNF131	mRNA	3.75	3.66	3.79	6.75	5.77	3.19	6.06	5.03	5.3	4.01	5.62	5.57	5.58	2.34	5.56	2.33	5.09	6.53	3.47	4.75	3.57	0.0371603	0.0475199	0.0831055
100188916	FBXO21	mRNA	7.66	4.95	4.82	8.78	6.91	4.75	6.66	7.1	5.38	5.24	5.84	5.64	6.58	5.61	7.54	5.36	7.87	5.95	6.67	7.12	6.03	-0.0907895	-0.0639131	-0.15396
100188975	HPRT1	mRNA	11.3	12.16	17.44	10.83	11.9	11.93	14.12	12.79	13.01	15.51	15.02	14.89	14.63	10.17	10.72	14.21	11.97	12.14	12.41	11.24	12.85	0.0827672	0.084601	0.16735
100189620	ME1	mRNA	83.82	98.37	106.42	120.98	136.02	90.51	138.54	104.94	165.9	146	131.14	110.14	66.56	112.82	86.75	112.83	109.95	112.05	128.93	78.62	167.91	0.139222	-0.0483624	0.0931532
100190973	CDK5	mRNA	36.41	41.11	47.56	45.67	46.01	49.59	50.52	35.32	40.74	44.96	43.49	38.34	43.02	59.94	33.37	68.48	31.63	37.55	38.75	37.78	50.17	-0.038765	0.074154	0.0365432
100190977	CKB	mRNA	1506.04	1417.71	583.75	2131.86	1236.64	1299.25	1386.45	1231.12	600.63	555.34	881.96	755.53	933.77	734.83	1052.15	843.34	863.38	559.76	1050.38	1035.3	984.22	-0.754425	0.580776	-0.173371
100192315	DEGS1	mRNA	9.6	10.94	12.05	15.32	14.96	6.94	8.28	12.78	6.29	9.39	10.8	11.59	13.47	8.29	11.57	7.69	11.06	10.24	12.08	14.66	11.81	-0.112137	-0.00831608	-0.119203
100192316	HADHA	mRNA	78.72	66.63	63.72	81.73	75.56	74.47	83.99	66.85	62.3	72.32	57.75	72.58	73.67	70.87	84.15	61.2	87.82	77.17	71.5	87.49	84.8	-0.136299	-0.0576012	-0.192683
100192421	GNG11	mRNA	174.46	68.62	8.84	281.27	183.74	72.75	203.2	162.32	29.17	12.68	129.77	43.62	80.07	7.08	126.45	10.73	56.12	13.96	37.24	83.64	45.46	-1.07948	1.41906	0.33761
100192423	ODC1	mRNA	16.78	26.1	11.69	5.97	7.1	8.38	8.22	8.67	10.9	13.02	11.9	10.44	10.77	12.42	13.1	9.73	5.85	18.88	32.39	14.29	16.17	-0.153734	-0.339509	-0.492303
100192424	PSMA6	mRNA	67.46	92.31	90.02	84.06	83.23	80.62	82.05	91.28	86.28	93.79	93.48	85.1	78.71	79.55	78.26	86.05	71.61	79.75	95.82	76.18	82.41	0.0556936	0.0439328	0.0996776
100192425	SERPINF1	mRNA	27.62	5.24	3.2	6.17	6.16	8.57	4.5	40.92	7.35	1.19	7.64	16.41	23.82	1.42	23.32	1.88	9.16	14.12	2.96	14.71	31.59	0.636719	-0.64318	-0.00384475
100192428	DBP	mRNA	54.86	25.07	28.58	76.79	74.18	28.31	64.21	36.2	29.98	17.78	42.1	29.53	35.2	34.37	41.94	40.61	34.3	19.45	17.96	33.4	35.17	-0.595395	0.621024	0.0260428
100192429	HLF	mRNA	8.19	2.6	2.72	6.01	4.56	3.69	3.18	3.42	2.04	2.05	2.51	3.33	3.89	3.17	5.37	1.68	7.61	3.86	2.11	6.38	2.73	-0.581061	0.0795348	-0.497959
100192430	TEF	mRNA	41.16	23.37	30.51	38.56	38.32	28.52	33.72	25.38	19.13	19.59	21.61	22.74	28.91	25.44	34.53	28.26	33.44	25.19	20.54	28.2	27.72	-0.51215	0.290565	-0.220735
100192433	FCGR3A	mRNA	1.48	1.13	1.8	1.05	1.62	1.64	1.34	2.49	2.28	1.9	1.66	2.18	5.38	3.56	2.34	2.84	1.3	2.62	1.97	2.78	1.83	1.00141	-0.66995	0.330132
100194428	MAPK13	mRNA	111.43	121.7	114.35	68.38	89.74	116.68	83.56	92.73	159.68	108.94	127.76	135.05	99.19	162.25	80.87	134.94	140.44	112.85	105.1	111.74	112.17	0.317639	-0.148651	0.169933
100216315	POLR2G	mRNA	37.54	36.52	40.62	40.12	44.24	49.49	49.12	45.99	36.26	48.37	31.98	30.49	34.91	43.39	32.85	54.54	35.99	43.88	66.29	43.25	55.46	-0.134888	-0.166705	-0.299632
100216328	LAMC2	mRNA	9.97	4.17	5.67	6.21	6.23	5.62	5.79	6.1	6.34	6.19	2.87	6.35	6.81	6.26	6.95	4.66	9.81	9.98	6.81	5.1	6.09	-0.0756267	-0.167962	-0.241714
100216431	AURKA	mRNA	5.55	4.43	5.54	3.73	5.14	5.48	6	6.41	2.41	4.52	3.02	3.17	9.05	4.15	6.48	7.08	3.87	6.3	10.61	4.26	5.81	-0.174051	-0.309662	-0.485841
100216432	CDK1	mRNA	5.8	3.54	5.94	4.3	6.03	4.47	6.06	7.92	3.21	6.16	3.66	3.99	9.25	3.61	8.11	6.24	3.48	9.85	8.95	4.51	5.65	0.0451209	-0.370487	-0.328448
100216433	CDK2	mRNA	7.69	5.51	7.47	6.35	8.3	8.04	9.33	9.8	4.85	8.27	5.79	6.63	9.31	7.57	9.77	8.92	7.49	8.64	11.86	5.93	8.46	-0.0661256	-0.157011	-0.223195
100216434	CDKN1C	mRNA	15.61	4.43	2.96	23.05	13.64	7.43	9.97	14.45	7.29	6.1	12.31	6.74	7.22	4.59	10.56	13.52	8.63	3.4	3.01	12.58	10.34	-0.342535	0.24849	-0.0940234
100216435	CSNK2B	mRNA	149.73	197.57	177.01	181.78	180.37	198.3	190.37	161.81	185.25	192.46	189.74	182.62	165.17	209.73	146.17	219.28	156.05	162.42	198.53	177.82	186.01	0.0121235	0.0417659	0.0543118
100216436	CYTH2	mRNA	54.06	49.52	61.16	46.36	50.39	57.56	49.47	43.78	46.78	46.99	45.4	49.72	43.26	61.67	46.28	73.36	48.93	49.84	42.98	47.02	57.89	-0.129047	0.0175691	-0.110514
100216437	DKC1	mRNA	37.85	44.85	45.97	40.67	37.39	38.1	43.51	41.26	30.58	38.88	37.93	37.61	39.76	41.72	45.53	33.61	35.83	39.22	58.08	38.75	39.13	-0.121238	0.0168861	-0.10376
100216438	IRAK4	mRNA	3.11	2.36	2.5	3.35	4.26	2.43	3.48	3.95	3.03	3.53	2.62	3.21	2.94	2.06	3.62	1.7	3.33	3.64	2.73	2.37	3.27	0.00249475	0.0857814	0.0891835
100216440	PGK1	mRNA	110.69	151.75	129.52	87.17	91.19	177.69	90.99	130.64	139.77	123.35	111.08	103.42	119.29	108.21	112.81	108.07	104.83	136.63	163.01	111.51	126.79	-0.0499631	0.00950832	-0.0403544
100216462	FN1	mRNA	38.09	10.13	3.58	35.24	31.76	10.07	25.84	52.21	11.3	6.21	11.6	9.06	23.75	5.74	30.5	5.77	21.94	10.48	6.87	43.43	24.04	-0.360451	0.0955439	-0.262829
100216463	PRKAR1A	mRNA	60.7	65.45	64.63	67.5	61.2	65.07	67.26	62.5	47.81	60.97	58.63	56.64	56.92	65.3	57.31	64.76	54.35	55.17	67.36	63.67	61.24	-0.151312	0.105178	-0.0453428
100216464	NDUFA1	mRNA	182.03	222.38	300.72	209.72	249.73	247.84	222.52	231.76	205.46	228.52	241.89	182.89	193.71	211.99	146.91	237.83	180.02	207.33	233.77	180.82	217.72	-0.148593	0.228681	0.0806309
100216465	ATF4	mRNA	215.2	151.07	134.51	272.37	248.16	186.01	250.37	239.43	145.14	182.8	188.9	182.96	191.03	124.94	254.02	169.07	196.83	206.84	343.91	231.68	284.24	-0.198116	-0.244745	-0.442148
100216476	HTT	mRNA	11.26	6.15	7.97	5.46	6.28	6.52	5.68	6.03	5.91	5.23	4.36	6.69	11.81	8.79	11.19	5.73	12.05	10.2	6.07	7.91	6.25	-0.0262766	-0.224394	-0.24981
100217400	BTG1	mRNA	96.64	94.28	125.99	152.81	120.34	118.54	118.49	130.14	100.42	155.99	128.43	112.09	89.52	131.84	102.7	143.02	96.06	75.87	106.14	152.16	109.57	0.0484959	0.0707607	0.1201
100217403	PHKG2	mRNA	9.59	9.64	7.03	12.14	11.33	8.94	9.63	9.95	9.01	7.61	10.47	11.73	15.24	7.46	17.02	7.83	11.02	8.98	9.79	10	7.9	0.0555173	-0.0540731	-0.000773
100217404	SIRT4	mRNA	2.82	1.77	2.26	3.02	3.45	2.26	3.4	2.28	2.73	2.71	3.52	3.36	2.03	2.63	3.2	2.74	3.06	2.43	4.1	2.67	2.85	0.0283521	-0.13494	-0.105817
100217405	SLC25A19	mRNA	13.87	21.05	14.32	10.13	14.32	10.81	11.27	9.67	10.38	12.61	9.43	11.2	12.9	24.9	11.73	14.66	11.49	12.77	12.67	10.46	11.32	-0.0734271	0.205143	0.134606
100217406	TIMP2	mRNA	147.61	176.8	49.02	137.5	86.34	158.1	70.07	197.3	135.26	39.41	113.35	338.43	108.03	280.38	105.75	67.49	90.43	84.34	68.99	241.36	210.96	0.535078	-0.0216594	0.516765
100217407	TIMP3	mRNA	45.18	8.89	5.48	34.63	26.74	15.64	16.49	29.45	7.26	7.03	19.53	8.87	19.77	7.12	43.45	4.07	23.58	7.85	8.52	31.88	14.66	-0.602297	0.20969	-0.392588
100217408	ATP5PD	mRNA	471.56	587.27	699.55	491.69	562.95	626.12	534.65	547.51	523.08	617.2	531.76	519.56	472.68	583.55	435.7	613.67	479.37	514.51	551.5	493.78	535.1	-0.0808424	0.153323	0.0731802
100217409	NFIL3	mRNA	8.17	11.12	8.47	11.98	10.04	8.88	5.68	12.39	12.27	14.34	14.02	12.27	11.42	10.3	13.97	8.85	14.95	14.04	13.43	15.26	12.1	0.433833	-0.487741	-0.0546087
100217410	PANK2	mRNA	9.21	5.31	6.13	10.24	9.31	6.63	9.38	8.67	6.86	8.63	7.06	8.78	8.53	5.23	8.1	6.23	6.95	7.86	7.33	6.29	6.31	-0.0489815	0.196838	0.146968
100217411	MAPK14	mRNA	58.56	45.93	37.27	66.77	50.75	43.48	43.36	53.68	44.66	39.42	49.01	43.35	44.94	39.92	51.71	40.98	44.87	48.36	52.12	48.19	50.6	-0.180005	0.158122	-0.0216176
100217412	SLC25A3	mRNA	447.44	414.65	421.23	388.17	427.79	452.39	444.32	394.85	392.78	469.37	390.14	412.08	349.25	485.33	352.52	494.6	370.99	372.73	465.62	416.28	530.53	-0.0469533	-0.000384	-0.0456266
100233166	GNAT2	mRNA	2	1.31	1.74	2.84	2.3	1.35	2.18	2.05	1.84	1.36	1.35	1.5	1.55	1.05	1.56	1.32	1.64	1.48	1.18	1.77	1.22	-0.343272	0.431593	0.0880611
100233239	PSIP1	mRNA	15.69	5.23	4.57	26.15	21.35	5.9	17.56	15.37	11.3	10.48	13.54	17.27	18.81	2.89	21.3	2.79	13.48	15.36	7.37	11.67	8.4	-0.0614394	0.264074	0.200297
100240715	TNFRSF1B	mRNA	9.39	4.34	4.56	11.69	10.03	5.81	7.81	8.28	3.38	2.84	6.13	3.73	8.1	4.29	8.47	3.3	6.74	4.36	4.46	8.53	5.81	-0.535972	0.365809	-0.169867
100240716	SKP1	mRNA	96.15	63.41	81.67	87.23	89.73	76.15	87.76	95.72	86.45	84.35	93.28	97.99	76.5	56.46	80.48	65.7	79.72	90.16	74.18	77.75	94.22	0.0278425	0.0599709	0.0876766
100270711	EIF1AX	mRNA	91.31	98.53	133.11	98.89	112.78	102.3	89.66	111.75	104.66	112.87	123.68	123.05	120.34	79.38	103.51	81.95	91.61	121.33	110.77	97.48	108.93	0.0755185	0.05248	0.12786
100270712	FABP5	mRNA	630.91	1022.84	1291.03	972.34	952.74	907.03	1334.13	854.33	946.7	1295.67	1009.89	1209.64	1005.05	991.07	818	786.17	976.09	1252.7	1585.65	850.62	944.14	0.0297435	0.00119452	0.0313253
100270713	IGFBP7	mRNA	86.45	33.6	26.02	33.63	65.41	33.97	49.06	103.6	36.7	42.48	42.43	33.27	48.5	33.21	65.29	40.77	40.17	41.52	39.22	65.87	71.69	0.061903	-0.165267	-0.100747
100270714	MRCL3	mRNA	270.5	326.55	354.5	336.4	357.9	342.77	388.89	403.71	388.19	377.84	368.49	322.7	314.72	351.13	290.94	304.61	290.02	347.61	299.51	326.15	354.41	0.082243	0.113297	0.196418
100270716	SLIRP	mRNA	182.45	255.02	220.31	176.27	193.08	242.28	246.44	207.21	240.15	293.79	268.93	157.13	159.24	201.65	137.16	223.94	193.96	206.75	215.55	202.75	214.81	0.00118913	0.141235	0.143307
100270717	SOD1	mRNA	214.17	216.03	251.11	195.71	223.17	171.32	181.68	210.26	314.14	279.75	359.73	244.22	203.77	299.44	188.28	319.14	143.26	210.65	323.34	178.55	255.72	0.40462	-0.168725	0.23628
100270718	SS18L2	mRNA	24.02	26.4	28.46	28.03	31.79	26.57	32.35	32.1	23.73	27.72	33.53	27.67	26.57	22.39	26.43	26.74	27.45	26.42	30.75	26.59	23.82	-0.0339917	0.082444	0.0479237
100270719	UQCRH	mRNA	402.33	618.57	750.98	522.56	572.33	581.01	618.97	525.69	551.32	588.99	618.21	501.01	489.13	581.46	390.86	665.82	475.45	468.07	471.3	464.09	484.43	-0.0918236	0.265797	0.174043
100270720	NDUFA12	mRNA	134.13	157.2	181.15	153.37	175.55	171.28	167.85	157.05	138.23	152.02	144.8	141.54	146.5	144.14	126.07	180.25	112.86	139.39	147.64	127.98	148.47	-0.167034	0.222143	0.0549535
100270789	RPL19	mRNA	1552.79	2121.82	2322.35	1833.3	1979.61	2098.83	1898.83	1651.49	2045.19	2425.76	2243.13	1824.02	1638.34	2496.01	1389.82	2093.33	1677.76	1521.46	1692.25	1895.54	1751.87	0.049507	0.218491	0.269072
100271658	EYA3	mRNA	10.48	6.75	7.33	9.61	8.44	7.08	7.14	8.24	6.85	7.27	6.94	8.55	10.22	8.87	12.07	6.28	11.49	9.78	8.4	8.24	7.42	0.00950331	-0.140967	-0.130472
100271659	MTOR	mRNA	11.13	5.94	6.37	7.81	6.97	6.14	5.87	6.39	5.47	6.55	5.75	7.14	9.35	7.29	9.71	4.5	8.71	9.43	7.36	7.93	6.36	-0.0607623	-0.0785838	-0.13863
100272002	PIM1	mRNA	18.01	17.63	14.16	8.93	7.96	12.01	7.75	13.92	20.64	20.17	15.08	24.11	24.84	16.65	29.47	14.15	28.01	23.34	17.21	21.98	15.51	0.613226	-0.716436	-0.104444
100286737	IGFBP3	mRNA	64.09	39.69	40.68	29.2	50.34	34.48	33.68	53.58	35.73	32.19	37.92	35.8	25.76	44.59	40.04	26.53	33.8	42.6	32.55	41.83	58.77	-0.126992	0.0980933	-0.0250831
100286739	NR2F2	mRNA	11.29	4.22	3.66	23.3	14.8	7.61	9.09	12.15	3.92	5.06	10.35	5.96	8.4	2.87	10.75	2.94	9.43	5.11	4.83	17.51	8.12	-0.573502	0.3693	-0.204321
100294558	SLC26A2	mRNA	19.83	14.39	22.23	22.01	23.29	15.05	28.15	17.37	31.79	28.45	20.03	25.56	21.8	21.45	20.65	19.92	23.15	27.86	13.25	18.56	10.92	0.228107	0.119947	0.347233
100294595	SOCS3	mRNA	4.32	5.7	2.19	1.62	2.93	3.3	4.01	2.92	1.67	1.87	4	2.29	6.47	5.04	5.51	2.18	4.05	4.28	6.8	2.73	3.59	-0.0359487	-0.221322	-0.256322
100294600	CTNNB1	mRNA	95.56	58.21	69.97	93.25	85.25	60.37	81.28	91.92	91.58	85.67	78.14	94.02	100.35	71.57	106.24	68.73	103.95	115.62	104.1	82.98	89.41	0.192807	-0.27624	-0.0831343
100294646	HNRNPD	mRNA	86.78	83.16	84.12	81.76	103.26	76.67	110.48	89.96	79.23	95.07	85.57	94.98	78.6	75.78	99.91	74.81	78.74	90.45	112.42	87.93	104.32	-0.0656214	-0.0346287	-0.0994305
100294652	AKT1	mRNA	65.01	74.93	61.8	72.01	63.89	68.54	79.13	70.19	43.33	54.97	61.52	49.89	60.6	71.01	60.32	62.18	59.42	54.72	68.31	68.96	67.22	-0.248153	0.154526	-0.0922228
100294659	STAT3	mRNA	93.57	69.08	67.17	49.91	59.12	59.54	64.84	57.66	63.45	73.21	42.7	80.26	98.47	72.89	96.82	68.42	90.93	102.58	97.58	70.92	76.12	0.0660248	-0.356865	-0.29037
100302028	ZGPAT	mRNA	20.59	21.17	21.04	22.35	23.5	22.79	22.4	18.43	17.92	18.68	20.33	23.04	22.09	27.42	20.63	22.43	20.45	22.07	21.38	23.18	23.21	-0.0574214	0.0191798	-0.0371597
100302063	RAB8A	mRNA	44.1	40.58	37.48	36.49	35.55	41.08	33.18	41.32	37.36	41.2	29.54	39.85	48.57	39.01	43.03	32.74	45.36	45.45	51.17	45.82	44.88	0.0282739	-0.172845	-0.144006
100302064	RAB10	mRNA	87.4	91.75	87.03	66.5	75.55	81.18	71.22	93.78	91.79	87.65	91.26	92.45	89.6	61.97	90.34	66.95	79.17	107.7	102.54	83.2	93.96	0.0944857	-0.117773	-0.0234203
100302065	RAB1A	mRNA	87.62	82.12	78.02	75.86	85.12	73.85	70.71	110.76	97.9	88.69	77.14	93.63	88.35	70.31	97.2	60.84	78.62	112.31	76.96	76.83	86.86	0.169451	-0.0581303	0.111547
100302066	RAB4A	mRNA	6.48	5.41	6.43	9.34	8.28	7.47	4.92	5.78	6.81	4.46	6.13	5.59	3.62	4.71	6.66	4.41	5.85	5.94	5.34	7.75	6.15	-0.302103	0.244957	-0.0555058
100302067	RRAGA	mRNA	88.09	86.14	110.85	100.35	97.54	92.52	90.47	90.26	84.93	97.63	94.04	89.56	91.06	87.6	100.29	109.82	89.16	80.02	111.01	86.25	98.96	-0.0732919	-0.0117513	-0.0849933
100302068	GDI2	mRNA	176.07	135.79	167.95	168.77	152.96	166.49	165.65	148.9	139.24	160.97	130.26	156.91	151.74	172.55	157.92	150.67	157.76	155.86	166.41	165.07	180.17	-0.0928523	0.0123917	-0.0790127
100302069	RHEB	mRNA	64.24	59.5	58.36	71.08	73.51	60.99	66.47	76.98	74.1	73.98	78.85	65.22	64.89	62.84	59.9	65.35	64.11	60.36	81.26	75.8	65.57	0.134543	-0.0550316	0.0798232
100302070	RRAGC	mRNA	16.83	9.01	11.79	15.52	15.59	11.26	11.41	17.2	14.32	16.2	10.83	17.79	14.1	13.97	16.19	12.23	16.33	16.81	15.23	16.43	14.68	0.208933	-0.235358	-0.0272384
100302071	RABGGTB	mRNA	16	13.63	18.57	20.63	20.73	16.03	19.87	21.81	26.38	19.38	20.69	21.45	16.27	15.54	18.63	13.62	14.99	21.82	14.65	14.37	13.94	0.178986	0.183539	0.362313
100302072	RABAC1	mRNA	128.88	164.73	190.87	125.91	134.03	202.32	133.14	138.45	138.17	128.87	156.57	128.13	133.45	236.57	109.72	257.61	118.6	137.42	159.91	137.93	175.64	-0.043047	-0.0147709	-0.0566695
100302073	RAB9A	mRNA	27.5	18.26	28.3	29.82	31.63	29.61	27	30.59	30.14	30.55	27.05	29.33	29.77	24.86	25.65	29.8	26.41	32.41	31.36	28.69	30.83	0.0999573	-0.0753798	0.0247791
100302074	GDI1	mRNA	32.74	14.98	17.28	43.81	27.19	19.38	21.13	26.41	17.55	14.14	20.82	18.04	34.11	15.53	37.99	12.39	28.72	15.13	13.43	27.81	18.73	-0.257491	0.214509	-0.0435548
100302076	RILPL2	mRNA	7.44	3.54	5.15	9.02	8.6	5.31	7.98	10.07	5.77	6.5	3.71	4.76	7.65	6.59	7.66	6.12	5.04	7.04	7.19	7.05	8.77	-0.0710372	-0.0138084	-0.0847712
100302077	RAB21	mRNA	20.44	25.86	17.92	17.97	17.77	17.45	15.9	25.97	26.64	24.37	24.99	22.39	19.98	14.21	24.38	15.06	23.41	28.77	25.61	29.06	21.41	0.230487	-0.287284	-0.0566311
100302078	RHOA	mRNA	344.07	333.01	321.14	322.03	314.55	329.37	282.99	364.11	352.71	339.11	322.5	323.59	317.15	323.22	332.18	372.28	337.55	334.97	427.51	346.88	376.65	-0.00308247	-0.0846453	-0.0872954
100302079	RAN	mRNA	111.85	138.27	143.6	126.33	131.05	141.85	146.91	139.94	107.57	126.65	127.87	122.46	144.56	112.53	128.41	146.46	100.27	132.69	190.22	107.94	145.77	-0.114897	-0.00710436	-0.122518
100302080	RASSF1	mRNA	6.7	5.41	5.36	5.19	5.83	3.63	5.04	6.95	6.04	5.14	5.3	4.99	7.18	5.2	6.01	4.13	5.87	6.02	6.52	6.06	5.7	0.13418	-0.105027	0.0297034
100302082	MAP2K7	mRNA	23	13.27	13.72	22.17	20.74	14.48	17.25	16.1	12.68	14.51	14.08	16.05	21.38	16.09	22.26	15	21.79	15.7	12.49	20.27	13.16	-0.193229	0.109535	-0.0835111
100302083	CDKN1A	mRNA	141.17	195.14	146.79	67.53	85.79	154.96	86.15	127.23	151.73	137.65	119.44	143.11	122.15	145.71	154.62	151.22	145.62	164.6	190.07	135.86	135.51	0.0845942	-0.234696	-0.150022
100302084	RAB5A	mRNA	71.59	50.58	52.37	54.76	54.78	44.41	47.32	63.88	74.28	60.64	64.27	64.2	62.59	58.43	68.82	56.67	63.24	68.12	56.04	67.08	53.06	0.161982	-0.0555085	0.106555
100302085	AK1	mRNA	21.4	9.74	3.69	45.41	25.71	13.73	18.15	19.67	5.86	5	18.66	9.29	9.44	6.92	18.61	5.39	13.1	6.6	6.93	21.62	12.15	-0.840184	0.697541	-0.142338
100302086	FNTA	mRNA	58.96	41.84	55.23	64.91	68.1	52.24	56.58	68.08	58.94	59.37	61.89	62.99	54.37	41.01	51.75	45.97	59.83	62.97	43.79	54.03	55.36	0.0390115	0.100113	0.139065
100302087	STRADA	mRNA	9.32	6.32	7.89	10.75	8.85	8.82	10.34	7.95	6.63	7.82	7.23	7.72	9.86	8.83	9.93	8.97	8.18	8.39	8.77	10.37	8.46	-0.195718	0.0165728	-0.178922
100302096	UBQLN1	mRNA	52.49	41.67	42.82	50.18	55.46	38.49	43.68	59.72	57.86	59.84	45.24	55.25	57.92	46.74	55.34	43.85	59.08	62.6	61.36	49.28	52.01	0.207664	-0.177383	0.0308861
100302097	DARS	mRNA	35.3	38.32	37.57	38.06	35.19	32.39	37.59	46.72	36.4	41.63	35.19	39.78	36.27	27.16	40.58	29.98	36.53	43.73	50.03	35.12	34.95	0.0350382	-0.067369	-0.0326938
100302099	CD93	mRNA	7.81	2.92	5.19	2.71	4.69	5.21	2.93	8.36	3.22	5.96	3.08	3.84	5.32	7.72	6.51	4.99	4.45	7	5.86	5.74	8.48	0.25558	-0.440994	-0.181483
100302100	RPA1	mRNA	23.32	13.14	13.73	21.4	17.96	16.01	17.03	19.62	13.81	15.76	12.48	15.83	21.33	18	22.28	14.9	22.02	18.19	18.76	20.91	20.44	-0.0614511	-0.157822	-0.218634
100302101	CPNE1	mRNA	21.77	15.69	19.87	23.64	18.09	20.22	21.36	19.44	20.49	20.33	17.08	23.96	21.55	22.05	24.33	23.43	25.07	24.85	20.37	21.96	21.97	0.0486587	-0.19129	-0.142554
100302102	FH	mRNA	112.78	109.93	118.52	94.47	105.9	111.8	117.01	115.88	103.9	126.51	94.79	111.06	110.26	110.2	116.56	103.88	108.71	109.41	137.02	105.64	107.41	-0.00906371	-0.00761396	-0.0160229
100302103	LYN	mRNA	1.86	2.18	2.74	1.69	2.18	1.89	2.16	3.39	2.36	2.09	1.76	1.75	3.88	2.5	2.79	2.51	2.32	2.23	2.14	3.18	2.33	0.239723	-0.219703	0.022891
100302302	ARF1	mRNA	178.71	194.61	184.26	149.88	150.72	160.74	148.92	160.4	154.56	159.64	144.42	157.66	155.53	175.84	165.08	180.9	164.47	170.19	207.95	167.34	177.54	-0.0768004	-0.0483783	-0.124489
100302303	ARF3	mRNA	70.33	76.66	77.59	54.44	63.61	75.2	55.89	65.24	72.85	78.6	62.4	62.29	68.35	88.95	71.66	102.38	63.82	74.67	92.3	65.37	85.93	0.0186503	-0.1659	-0.146555
100302304	ARF4	mRNA	83.35	88.59	71.82	71.54	64.44	81.86	59.67	87.21	80.52	74.43	72.04	74.07	72.08	68.77	78.29	69.01	74.35	89.44	90.59	96.8	82.83	0.0015397	-0.124122	-0.122381
100302305	ARF5	mRNA	30.82	31.34	33.3	36.77	35.26	33.19	30.34	27.12	27.13	33.29	30.74	26.82	28.39	35.2	30.55	40.33	25.04	26.86	28.34	34.72	38.63	-0.144294	0.0458009	-0.0965892
100302306	ARF6	mRNA	151.15	189.29	189.94	156.14	159.86	203.27	179.32	184.11	177.34	202.52	147.63	177.94	176.33	185.32	190.82	213.48	165.97	171.99	240.9	168.56	197.27	0.0841466	-0.0906445	-0.00619234
100302307	ARFIP2	mRNA	20.11	24.32	25.12	20.17	23.25	27.33	23.11	23.96	23.31	24.4	21.26	21.08	23.9	29.37	21.61	26.18	24.17	23.93	31.48	21.95	25.47	0.0111143	-0.106686	-0.0947749
100302308	ARFRP1	mRNA	37.86	41.24	50.76	45.05	44.68	40.57	45.93	42.33	46.07	43.04	45.39	39.99	48.72	59.71	38	60.54	36.69	40.52	42.77	40.12	47.37	0.0832197	0.0356212	0.119605
100302309	ARL2BP	mRNA	20.15	15.49	15.94	18.15	15.26	14.15	14.11	18.33	18.27	22.36	15.23	20.31	17.87	22.84	21.66	24.74	18.64	20.8	21.26	20.37	22.36	0.262822	-0.399901	-0.135949
100302310	ARL2	mRNA	38.48	50.72	48.8	41.56	36.97	39.15	36.5	33.62	26.26	26.71	38.85	32.66	28.82	37.42	25.92	50.99	21.34	28.76	50.75	45.81	40.94	-0.399298	0.143326	-0.256071
100302311	ARL3	mRNA	30.22	25.57	32.55	58.15	38.36	38.68	44.96	37.47	29.88	32.03	34.26	27.48	28.99	26.26	37.1	39.41	30.45	26.28	35.84	32.3	34.63	-0.300088	0.176759	-0.122922
100302313	ARL5A	mRNA	9.37	5	8.57	5.14	4.19	8.18	6.62	6.9	7.41	9.09	6.61	8.73	9.48	6.1	8.09	5.68	9.1	9.8	10.69	5.39	7.69	0.196035	-0.236339	-0.0410028
100302315	ARL6IP1	mRNA	76.24	49.97	87.6	72.64	85.36	56.94	61.65	86.3	71.41	78.37	60.82	72.02	81.01	97.36	75.5	100.37	66.11	78.81	76.61	74.09	68.77	0.169791	-0.149791	0.0210923
100302316	ARL8A	mRNA	10.12	6.97	7.49	11.48	10.44	4.69	6.36	10.15	6.87	5.74	7.02	6.83	8.25	7.71	9.87	6.24	10.01	7.89	5.39	11.21	6.32	-0.118926	0.0275456	-0.0907652
100302317	ARL8B	mRNA	54.2	43.86	37.19	36.26	33.18	38.49	32.31	49.59	43.15	43.17	39.54	40.12	41.44	32.99	41.26	35.76	45.91	55.99	49.23	51.54	42.89	0.0615891	-0.202247	-0.140183
100302318	GATD3A	mRNA	108.84	106.59	132.77	110.6	100.22	113.14	136.56	106.43	100.37	107.3	96.24	93.62	121.95	148.96	88.07	155.35	117.13	90.74	114.86	107.58	120.79	-0.0655019	0.0248263	-0.0392781
100302337	COPS7B	mRNA	10.83	5.8	5.95	10.01	9.74	5.75	8.36	7.89	7.39	5.46	8.3	8.47	12.9	6.33	13.16	5.69	9.74	7.57	5.53	7.94	6.17	0.00531748	0.0584663	0.0622672
100302338	EIF6	mRNA	195.62	329.44	246.29	227.66	238.12	239.5	253.3	262.1	290.17	312.07	302.29	241.38	217.61	304.11	197.24	301.48	223.13	218.8	353.65	221.86	275.42	0.144725	-0.036884	0.108803
100302339	EPCAM	mRNA	33.39	39.95	34.29	25.4	28.25	40.28	29.69	32.18	58.31	44.77	49.61	62.12	42.33	39.08	34.28	35.48	39.49	37.32	38.63	33.17	32.07	0.484936	-0.0751317	0.40893
100302341	GNAI2	mRNA	62.51	38.05	39.78	86.24	65.43	58.3	65.58	65.61	31.29	37.64	44.23	31.02	46.52	44.71	53.02	46.74	40.15	36.61	38.9	59.99	59.86	-0.453565	0.300757	-0.15118
100302342	AIMP2	mRNA	31.32	43.57	34.63	26.69	27.72	32.94	25.69	29.49	25.18	30.16	28.64	29.76	26.6	29.14	32.69	25.14	29.92	31.44	42.51	34.54	32.18	-0.190275	0.00829943	-0.181893
100302343	LCAT	mRNA	28.17	24.4	30.23	36.97	41.92	23.95	34.27	27.55	27.96	30.34	37.03	34.21	38.7	32.4	35.93	36	37.3	27.98	26.17	25.81	28.7	0.060865	0.0168457	0.077592
100302346	PDIA3	mRNA	186.94	251.99	210.62	153.01	150.03	207.02	144.83	216.22	183.24	175.18	165.15	178.02	252.66	157.06	221.85	121.3	209.2	225.18	244.31	221.57	204.43	-0.0246513	-0.088142	-0.112653
100302347	PDIA5	mRNA	4.63	5.41	4.13	2.76	2.42	4.26	2.47	6.23	3.17	3.15	3.61	3.4	6.57	3.18	4.18	2.57	3.25	4.56	4.87	5.4	4.66	0.104647	-0.121127	-0.0141088
100302348	PMP22	mRNA	18.22	5.25	2.16	28.04	17.64	6.7	13.39	18.81	5.07	3.23	11.78	6.87	10.46	2.61	16.77	2.93	9.75	4.24	4.86	15.17	9.05	-0.603663	0.526539	-0.0773598
100302350	PPIE	mRNA	15	10.33	12.92	12.66	9.71	8.09	11.96	9.99	10.65	10	8.53	11.13	13.54	11.63	10.98	11.99	7.07	10.84	8.82	11.06	10.7	-0.0690153	0.215566	0.147135
100302351	PPIL3	mRNA	4.04	2.78	6.98	7.24	3.92	7.15	7.07	5.4	3.03	2.93	7.83	4.05	4.41	3.91	3.61	5.73	5	5.65	5.72	4.21	9.48	-0.274901	-0.0407752	-0.314662
100302353	PUS1	mRNA	14.85	13.2	13.41	17.82	16.9	11.77	16.61	13.17	13.06	13.63	13.75	13.83	13.92	12.97	17.66	13.22	14.94	15.46	15.66	15.51	13.88	-0.154058	0.0104377	-0.143919
100302354	SDR16C5	mRNA	40.34	32.12	66.51	56.17	57.15	48.26	28.07	42.47	46.27	49.81	37.24	62.11	22.5	43.59	28.29	25.66	23.7	38.14	21.54	29.49	15.96	-0.111058	0.916513	0.805078
100302356	SLC14A1	mRNA	65.41	80.02	63.55	65.6	60.5	88.81	104.05	72.07	220.11	149.99	105.25	81.76	96.07	163.07	106.7	187.35	109.99	93.57	126.23	87.97	93.65	0.664732	-0.458095	0.206057
100302357	TUBA4A	mRNA	224.03	423.34	433.32	138.02	196.88	386.25	163.95	269.18	464.17	411.34	364.83	412.23	358.65	679.27	370.48	427.79	322.49	404.36	479.33	374.16	336.88	0.546936	-0.395595	0.152486
100302358	TXNDC15	mRNA	32.8	26.09	39.5	34.24	34.67	29.99	34.55	36.78	34.95	34.09	34.46	30.78	29.57	31.21	28.61	36.95	33.12	31.98	30.83	34.14	33.37	0.00385414	0.0211333	0.0254811
100302359	TXNDC17	mRNA	38.32	45.01	51.63	35.78	45.93	47.36	53.45	47.71	44.09	64.25	56.17	52.16	61.48	38.25	39.53	41.23	40.73	53.48	58.53	37.31	51.03	0.180158	-0.000827	0.178956
100302360	UBE2N	mRNA	67.12	82.19	68.23	54.48	63.57	73.29	56.9	70.1	71.22	77.97	68.18	68	73.02	57.72	68.82	85.4	74.77	82.82	95.3	66.05	75.24	0.0375625	-0.211341	-0.174194
100302361	YEATS4	mRNA	8.62	6.75	8.15	6.69	8.46	7.15	7.07	9.7	7.11	9.21	8.17	9.64	10.84	4.05	10.46	3.95	7.68	11.82	8.9	8.12	6.49	0.142704	-0.0841918	0.054482
100302501	PLAU	mRNA	8.36	6.88	6.67	5.95	7.28	6.52	6.91	7.03	11.09	6.87	7.86	7.47	8.78	7.82	5.51	6.25	7.39	10.96	6.91	5.59	9.91	0.22999	-0.0981486	0.133244
100302545	CETN2	mRNA	24.25	23.22	17.96	24.22	23.2	25.64	21.99	25.2	18.74	14.56	21.31	19.56	19.29	8.47	20.74	10.64	13.35	19.44	15.31	19.8	18.5	-0.357764	0.482229	0.124163
100302546	RCHY1	mRNA	24.05	12.87	16.41	20.57	15.76	13.28	13.87	26.55	21.98	18.08	18.79	22.75	17.39	15.89	17.19	18.19	17.22	21.1	17.99	17.66	25.74	0.287065	-0.216085	0.0723759
100302547	RHOV	mRNA	11.88	18.68	20.85	9.09	12.33	13.93	12.75	11.64	13.25	13.3	13.27	17.96	13.75	11.95	14.27	9.16	12.31	18.36	18.29	11.34	13.24	-0.10813	0.0929046	-0.016075
100302548	RSU1	mRNA	38.94	24.79	18.57	80.43	48.79	31.62	43.5	50.26	28.84	20.61	33.38	22.98	31.48	17.38	36.88	22.18	29	20.76	30.81	36.23	35.83	-0.458026	0.424463	-0.0329835
100302549	SLC1A5	mRNA	25	24.64	24.68	15.65	14.23	23.22	22.21	22.53	17.59	19.25	21.15	32.66	21.42	29.5	32.25	25.94	28.8	28.13	51.55	29.51	43.5	0.111505	-0.650254	-0.537046
100302550	SLC30A7	mRNA	7.74	7.12	6.12	4.47	5.37	4.23	3.41	7.02	9.2	6.11	6.14	7.87	6.62	5.27	7.04	6.09	6.07	9.22	6.56	8.37	7.58	0.314683	-0.375935	-0.0606723
100302551	SLC39A13	mRNA	22.24	17.12	18.8	23	22.36	19.26	23.78	20.7	18.55	18.68	19.34	16.44	19.88	24.6	20.87	21.75	20.28	20.27	24.85	23.36	22.74	-0.076091	-0.0746256	-0.148819
100302552	SLC39A1	mRNA	23.93	19.57	23.7	18.6	26.5	24.1	23.15	26.82	21.05	22.84	18.19	20.88	24.7	25.07	23.41	29.87	23	22.21	24.48	22.51	25.75	-0.00251546	-0.101078	-0.102728
100302554	SLC39A6	mRNA	8.34	4.5	6.95	7.48	7.53	5.79	7.03	9.25	7.79	7.52	6.74	7.58	7.07	4.79	6.77	3.48	5.84	9.07	5.46	7.1	7.34	0.100976	0.0957687	0.197346
100302555	SLC39A7	mRNA	25.66	19.56	21.32	18.05	19.87	22.25	21.09	21.51	20.44	23.51	17.96	21.01	24.3	24.81	26.5	24.12	23.63	30.13	34	24.29	24.99	0.0568919	-0.296453	-0.238779
100302556	SRI	mRNA	18.01	15.08	9.06	17.29	21.59	12.63	18.02	30.04	13.97	15.78	13.81	8.96	20.23	14.31	11.31	15.84	8.15	11.93	21.69	13.73	19.7	0.0655374	0.0919623	0.158767
100302557	ZDHHC7	mRNA	35.39	23.82	27.88	35.63	35.32	27.04	31.12	28.99	30.03	29.83	25.84	28.24	30.19	27.34	36.38	27.54	32.7	31.39	31.63	29.37	29.68	-0.0957796	-0.00944115	-0.104945
100302558	ZFAND5	mRNA	47.66	36.21	30.09	42.56	42.78	38.72	35.55	55.83	54.32	47.84	57.81	49.74	47.12	47.88	53.75	35.11	46.97	39.89	39.68	54.36	38.71	0.30096	-0.0261524	0.274956
100302564	PLAUR	mRNA	12.84	23.09	12.56	2.54	3.77	14.77	5.16	9.53	8.22	9.58	14.18	20.13	24.73	7.96	19.23	10.17	13.05	14.43	28.55	11.93	10.04	0.229403	-0.389658	-0.163301
100302636	KLF4	mRNA	71.08	74.52	70.32	57.32	63.8	78.26	69.58	75.61	94.83	86.34	81.61	100.12	82.16	89.66	113.91	73.36	99.05	110.78	89.06	97.03	99.04	0.313861	-0.387465	-0.0734129
100302744	CIB2	mRNA	18.63	10.61	4.17	42.64	41.24	17.48	30.93	16.99	5.61	4.77	20.09	7.19	8.94	8.67	9	12.17	12.32	3.81	7.59	10.4	9.46	-1.14884	1.29284	0.144224
100303604	KRT17	mRNA	5681.52	11596	8049.27	4947.59	5232.08	10476.7	6179.37	7324.58	7853.52	6371.62	7768.21	7903.51	8067.28	8527.01	7669.02	7251.05	8608.98	7984.64	8999	7756.01	8075.09	-0.0118174	-0.0396187	-0.0513453
100303605	KRT5	mRNA	2073.69	1747.2	1335.59	1486.69	1458.82	2579.6	2093.17	1183.88	788.16	1305.72	1137.05	1391.09	1659.46	1239.27	1890.84	1736.72	1888.25	2180.13	2238.69	1252	2906.11	-0.577252	-0.117685	-0.69379
100303606	TUBB	mRNA	72.51	90.01	67.71	92.91	71.46	82.06	79.37	83.73	47.3	75.33	61.88	59.51	91.46	88.69	72.13	82.27	70.07	77.34	123.48	73.17	64.25	-0.148364	-0.00920872	-0.15691
100303608	PECAM1	mRNA	20.78	9.08	12.88	14.42	18.29	15.85	9.65	25.89	9.91	16.63	14.77	11.95	15.71	18.71	21.89	10.69	17.29	14.68	13.51	22.85	18.57	0.176684	-0.221277	-0.0416791
100305129	MRPL32	mRNA	18.3	20.83	21.37	18.21	24.67	18.08	24.74	23.09	20.06	20.04	22.65	21.28	19.38	16.92	20.69	22.48	18.91	21.77	22.54	18.56	24.11	-0.0325305	-0.0184743	-0.0509961
100305130	ATP5PO	mRNA	513.09	611.2	705.25	586.7	589.8	629.84	625.25	567.16	607.71	662.78	605.27	580.99	502.69	490.68	485.01	583.94	502.25	572.98	544.64	513.39	564.51	-0.096083	0.198632	0.102601
100305131	ARAF	mRNA	31.51	28.71	32.97	26.22	25.09	26.14	24.44	21.2	23.13	27.44	23.82	24.61	25.44	37.58	26.13	29.95	21.23	21.07	25.7	26.02	23.99	-0.112568	0.211515	0.100295
100307033	ASF1A	mRNA	7.41	6.68	6.73	8.38	7.56	5.66	7.16	8.14	9.22	7.25	8.74	8.21	8.26	4.61	7.75	4.38	6.23	7.69	6.86	6.7	7.04	0.136699	0.106462	0.243845
100307034	BRMS1	mRNA	43.69	45.65	40.8	42.37	51.42	50.2	49.48	45.38	37.62	44.69	45.18	41.97	51.93	51.86	48.25	49.16	45.3	52.19	41.97	44.97	39.04	-0.0228273	0.0196722	-0.00307302
100307035	CAT	mRNA	108.04	61.23	81.45	126.54	94.43	95.04	108.91	86.82	77.81	80.07	87.44	91.57	83.95	81.32	92.6	105.89	100.01	81.75	85.4	90.74	113.32	-0.17833	-0.00488421	-0.182396
100307036	CBX5	mRNA	9.54	7.62	7.49	7.17	7.41	7.46	6.97	8.2	5.64	7.16	4.9	6.39	11.06	5.96	10.48	6.78	8.93	9.87	9.74	7.8	7.61	-0.146714	-0.161274	-0.307744
100307037	CYB5A	mRNA	70.74	61.61	71.98	80.77	54.04	63.63	73.13	71.35	91.44	78.6	61.12	75.14	80.48	64.44	105.51	57.37	94.31	82.47	75.24	61.54	97.8	0.133089	-0.237403	-0.103578
100307039	EIF5A	mRNA	465.61	848.03	609.26	408.97	496.77	650.78	572.6	538.23	524.34	618.84	571.68	501.44	556.73	582.68	508.92	684.1	484.63	553.48	910.72	538.07	621.8	-0.0924107	-0.0585734	-0.150676
100307040	ELAVL1	mRNA	27.94	20.93	18	25.97	25.61	19.92	20.34	24.81	22.51	22.06	18.5	22.34	24.68	18.64	28.28	19.86	26.62	24.07	32.29	24.97	23.53	-0.145273	-0.0412122	-0.186019
100307042	FEN1	mRNA	6.12	4.4	4.67	4.79	5.02	4.41	5.58	4.47	4.34	4.75	3.55	4.66	6.16	4	5.59	3.94	4.61	5.96	6.75	5.48	5.16	-0.253122	0.00327661	-0.251237
100307043	FHIT	mRNA	4.28	3.33	6.98	2.97	4.97	2.35	3.55	5.15	6.92	4.3	3.37	6.85	3.68	6.44	2.93	6.77	3.33	3.98	3.62	4.2	2.43	0.310323	0.0446239	0.355204
100307044	FHL1	mRNA	103.43	34.48	7.82	180.43	129.68	39.37	109.02	118.91	23.49	12.66	87.34	31.98	56.42	6.69	96.88	10.22	72.22	13.2	25	117.41	46.64	-0.814063	0.652699	-0.162275
100307045	NCK1	mRNA	8.42	5.47	7.28	9.75	10.98	6.71	10.77	12.2	9.21	8.51	7.85	9.92	9.43	6.84	8.93	7.16	7.78	10.25	6.5	7.13	6.95	0.114441	0.118418	0.232561
100307046	PRDX2	mRNA	336.96	438.75	536.55	363.09	360.57	565.25	364.28	373.55	395.87	431.25	349.13	440.27	368.57	489.66	339.27	550.24	366.93	495.34	431.03	414.97	539.36	-0.0298967	-0.0582341	-0.0874751
100307047	SMPD1	mRNA	20.88	22.15	18.63	17.17	19.09	19.91	13.87	18.23	16.21	17.72	17.72	18.93	19.37	27.58	20.93	25.42	19.69	19.18	17.12	22.45	22.09	0.0350365	-0.134367	-0.0980087
100307048	SPARC	mRNA	325.4	84.88	84.31	258.8	254.64	210.11	186.85	524.56	120.96	108.54	141.02	134.03	205.26	116.39	256.01	135.67	129.23	132.33	122.42	278.47	265.18	-0.0593737	0.0750835	0.0178794
100307049	STAT1	mRNA	42.29	14.94	26.24	35.35	41.28	21.74	34.91	24.65	28.28	32.86	20.49	31.23	45.19	19.56	29.08	19.83	34.98	53.3	26.06	22.4	39.83	-0.0915446	-0.0103193	-0.101081
100307050	VAMP7	mRNA	8.68	6.98	8.43	6.18	9.57	6.99	7.73	10.29	8.62	7.59	7.68	10.14	7.98	7.84	8.86	6.18	8.2	10.29	9.05	7.93	8.6	0.124473	-0.0768533	0.0481365
100316848	B4GALT7	mRNA	8.5	8.99	10.59	8.63	7.4	8.15	8.24	8.6	7.54	9.14	9.57	5.78	8.86	11.69	7.98	7.47	8.34	6.73	9.36	8.2	7.78	0.00914173	0.137467	0.148945
100329218	SREBF1	mRNA	16.01	9.07	11.55	12.63	9.67	12.58	11.7	14.05	10.54	10.8	9.14	10.46	11.55	15.54	16.36	13.38	14.82	14.37	14.06	12.35	18.72	-0.0145658	-0.294124	-0.306091
100379136	DUOXA2	mRNA	55.11	129.81	72.89	8.72	16.23	83.35	12.06	21.58	104.47	23.02	67.47	62.15	58.74	40.62	53.71	24.51	74.31	67.1	20.89	86.46	28.98	-0.10613	0.259343	0.150063
100381249	PSMA3	mRNA	46.21	46.04	58.5	59.48	58.25	46.15	62.08	63.88	60.21	52.53	64.98	58.39	48.75	43.88	52.33	44.3	46.35	60.54	48.12	43.89	52.65	0.0608656	0.129424	0.190358
100381250	UBE2B	mRNA	31.89	28.19	29.09	39.63	46.91	32.51	37.67	41.08	35.69	34.43	37.09	37.99	33.08	26.17	31.9	31.17	29.82	29.26	30.53	33.17	32.74	0.00570568	0.169317	0.174919
100415774	RPL23A	mRNA	2735.74	3478.37	3648.4	3486.01	3845.34	3360.04	3742.87	3324.26	3798.17	4905.36	4157.66	3675.83	3073.77	4021.63	2783.22	3462.66	3337.93	2899.39	3234.11	3567.89	3146.09	0.154548	0.129264	0.284676
100415775	ID3	mRNA	8.06	9.07	3.85	42.74	28.17	6.43	19.07	11.38	6.44	6.05	15.56	10.76	13.76	5.82	14.53	8.12	14.29	6.32	9.31	11.03	10.9	-0.702175	0.616578	-0.0852419
100415906	NDUFB8	mRNA	185.11	191.66	233.72	201.89	206.36	218.07	189.79	168.97	172.11	175.78	197.82	172.59	187.62	198.51	148.05	225.48	162.13	166.47	196.31	189.65	195.5	-0.172032	0.158642	-0.0130918
100422801	BST-2B	mRNA	4.16	3.83	6.31	1.1	2.73	4.08	6.38	3.63	2.98	4.63	2.11	4.24	14.5	3.82	7	6.26	3.25	7.71	10.13	3.61	5.29	0.251244	-0.562571	-0.313909
100462650	SLC26A3	mRNA	58.16	71.68	19.19	17.76	33.24	21.42	25.61	88.2	184.2	76.73	107.98	94.75	23.06	83.98	55.72	85.82	66.52	57.5	40.79	51.3	77.61	1.40684	-0.782606	0.625111
100462658	CLDN7	mRNA	2.24	27.18	14.5	3.94	4.47	17.84	10.37	17.58	5.91	9.64	4.36	12.73	15.46	17.49	13.78	10.03	4.19	3.5	11.52	8.11	5.07	-0.0835473	0.642888	0.558396
100462691	CRISP3	mRNA	34.17	33.2	15.94	17.54	14.06	16.11	4.21	46.91	97.36	42.35	57.12	116.75	102.04	28.78	47	28	38.02	42.98	18.36	26.42	42.94	1.81543	-0.783712	1.02959
100462693	NDUFB6	mRNA	228.33	277.4	318.33	236.3	266.32	313.76	262.25	236.22	247.26	266.64	269.06	234.85	214.74	245.98	202.06	298	205.95	251.21	258.87	228.78	288.92	-0.164221	0.151153	-0.0126415
100462743	DUOX2	mRNA	36.76	25.33	16.11	5.67	6.52	16.15	3.91	10.5	36.4	10.61	19.5	40.99	31.61	18.09	39.45	7.37	40.58	38.01	6.29	36.81	16.6	0.562863	-0.632372	-0.0714994
100499498	MKRN1	mRNA	33.85	28.99	26.28	34.96	31.44	32.98	29.28	32.69	41.14	31.53	30.87	41.04	30.5	35.1	32.31	45.48	30.02	34.39	44.1	36.82	37.6	0.163394	-0.26641	-0.103116
100499499	WSB2	mRNA	66.04	80.37	91.29	68.51	71.09	74.09	70.2	61.88	77.47	77.81	71.19	80.96	59.68	101.74	66.5	102.84	80.87	70.9	65.46	68.06	68.44	0.0230463	0.0126028	0.0364413
100499506	IL25	mRNA	1.46	1.79	1.87	1.21	1.61	2.65	2.83	1.86	1.64	2.05	1.23	1.72	1.3	4.1	1.19	3.41	1.57	2.11	1.98	1.92	3.32	0.0631974	-0.194125	-0.126246
100500776	DNMT3A	mRNA	3.58	1.13	1.14	4.82	3.07	1.57	2.7	2.62	1.63	1.26	2.51	2.11	3.01	1.42	4.44	1.26	3.97	2.31	1.74	2.69	2.09	-0.270967	-0.0379355	-0.309296
100500777	MAPRE1	mRNA	25.07	22.28	20.88	26.5	30.1	22.25	27.14	27.44	18.43	20.47	21.84	20.23	22.45	16.47	26.74	19.12	20.75	23.52	30.42	23.69	23.31	-0.243166	0.0633894	-0.180272
100500781	VIPR2	mRNA	5.14	1.23	1.54	9.78	2.93	2.51	3.25	5.05	1.2	1.1	2.54	1.78	3.71	1.84	3.95	1.87	3.34	1.32	1.27	5.41	2.05	-0.592085	0.43729	-0.154487
100505402	BCL2L11	mRNA	3.51	1.62	2.42	3.48	3.12	2.29	3.54	3.35	1.83	2.68	1.89	2.81	3.07	3.09	3.9	2.92	2.35	2.54	3.62	3.61	2.98	-0.0690208	-0.172124	-0.241583
100505403	DAXX	mRNA	18.2	13.78	14.41	16.6	18.17	15.75	16.76	15.71	11.99	16.85	12.47	15.83	19.3	15.91	18.36	15.27	17.56	18.26	20.76	15.89	16.25	-0.0728751	-0.0977781	-0.170126
100505404	MCPH1	mRNA	4.48	1.92	3.1	5.23	3.79	2.86	3.6	2.94	2.39	2.33	2.69	2.81	3.72	2.26	4.16	2.11	3.63	2.64	2.38	3.37	3.3	-0.358347	0.211144	-0.146743
100505451	SBD2	mRNA	1541.17	2278.73	1595.56	622.64	941.72	1432.41	679.38	1922.56	3058.7	2682.65	2603.82	2723.57	1735	1909.28	1365.16	1933.73	2102.67	2312.9	1489.26	2332.28	1515.68	0.825317	-0.451384	0.373258
100526668	TTPA	mRNA	1.58	2	1.9	1.55	3.26	2.01	2.9	3.68	2.37	1.78	1.7	3.25	2.73	1	3.62	2.95	2.39	2.86	2.95	2.42	2.58	0.103061	-0.365265	-0.259462
100527962	LOC100527962	mRNA	86.51	64.03	67.5	89.66	82.4	63.91	80.89	83.9	94.14	78.75	77.32	89.28	89.78	83.83	101.05	66.33	102.93	90.35	61.59	76.24	63.19	0.172266	-0.0463293	0.126704
100528012	HMBS	mRNA	22.08	19.58	21.71	18.64	18.65	22.48	22.41	20.04	19.33	22.05	20.66	17.49	19.48	22.1	18.61	22.43	18.84	20.72	28.33	19.4	21.28	-0.0464861	-0.0230576	-0.0686374
100528013	C3H12orf29	mRNA	9.67	7.11	9.8	9.58	8.41	7.86	9.45	11.14	10.15	8.37	13.52	8.68	7.02	7.14	9.54	9.05	8.79	10.18	10.97	6	10.67	0.0986056	-0.0662929	0.0319436
100529154	NUDT9	mRNA	10.57	4.69	7.59	10.16	8.93	6.68	7.37	10.99	7.81	10.64	5.45	8.32	11.34	7.74	11.97	6.1	12.14	9.69	9.4	8.57	9.56	0.166588	-0.258682	-0.0913099
100534643	UGT1A6	mRNA	2.8	1.96	1.93	3.9	2.62	1.64	2.01	2.09	3.6	1.37	3.09	2.32	1.62	3	1.41	1.58	1.45	2.61	1.83	1.84	3.45	0.0594108	0.237888	0.300704
100534644	UGT1A1	mRNA	106.72	82.2	123.13	114.69	142.98	88	128.76	118.44	132.88	249.68	90.65	146.02	105.56	191.62	88.63	195.68	97.32	73.34	133.27	90.16	139.73	0.433267	-0.0994104	0.33629
100534645	UGT1A3	mRNA	23.69	39.63	62.54	38.1	55.66	66.74	67.24	45.37	77.52	61.91	60.81	70.65	53.8	88.96	35.81	87.64	46.13	47.26	57.68	61.09	63.38	0.375462	-0.175181	0.200586
100534646	UGT1A4	mRNA	10.43	10.55	19.83	9.23	16.55	11.58	19.97	11.05	21.23	17.16	10.32	14.85	13.59	25.35	8.03	26.32	13	5.26	13.06	16.08	13.74	0.23189	0.00540989	0.238867
100534647	IFI30	mRNA	77.38	157.05	146.66	76.68	87.92	106.14	81.42	110.92	156.95	122.5	123.59	118	111.86	181.1	74.42	163.83	101.39	97.63	122.6	98.59	133.64	0.302912	-0.0812604	0.222917
100568286	CYP2D6	mRNA	62.87	59.37	54.71	64.58	67.33	56.48	70.49	52.1	56.94	52.59	65.58	61.31	55.12	70.62	62.9	76.89	61.09	53	36.67	63.15	64.4	-0.0628094	0.0668502	0.00486009
100568290	CYP2C18	mRNA	62.4	28.31	176.75	56.68	69.91	75.26	71.88	80.81	77.08	119.18	60.17	94.06	51.88	85.28	90.14	73.57	69.16	44.05	97.99	94.56	120.84	0.0693782	-0.10126	-0.0288911
100568291	GTF2A1	mRNA	5.6	4.67	4.65	5.78	5.84	3.82	6.5	5.71	5.7	4.73	6.06	5.32	4.85	2.93	5.24	4.57	4.63	5.8	4.21	5.05	5.09	-0.0515676	0.0925397	0.0396358
100579169	GSN	mRNA	260.28	98.86	78.04	220.59	185.09	114.41	142.14	247.4	106.41	117.52	179.69	145.67	184.02	107.64	229.66	114.14	186.63	107.06	102.88	181.24	180.22	0.0114148	-0.00754924	0.00477667
100620046	TOB2	mRNA	42.26	31.2	26.03	35.81	42.86	29.45	31.1	38.16	30.37	30.43	29.01	34.19	39.69	27.62	44.58	31.56	36.97	35.1	36.33	37.96	33.88	-0.0445149	-0.117626	-0.161939
100620047	BTG2	mRNA	15.48	17.87	16.55	12.52	19.4	15.08	20.23	20.58	21.12	22.01	16.14	19.63	21.53	16.04	20.42	21.19	22.21	16.3	23.22	15.13	16.59	0.215156	-0.191303	0.0234164
100620048	B4GALT1	mRNA	12.43	7.86	9.28	8.11	7.44	6.84	5.95	9.37	7.48	11.25	4.12	9.39	9.08	13.18	11.71	8.82	14.81	12.83	10.49	10.95	12.02	0.151456	-0.473544	-0.318267
100620049	BTG3	mRNA	12.82	10.7	11.48	15.98	19.44	11.49	18.73	20.06	13.28	14.5	12.95	15.88	14.05	9.91	14.66	10.32	12.51	15.05	19.87	9.11	16.22	0.00370103	0.030386	0.0345649
100642181	SRD5A1	mRNA	14.29	19.16	17.57	9.58	12.18	12.88	10.21	11.06	13.52	13.24	13.98	13.91	11.96	15.83	13.36	12.09	13.65	16.2	18.32	14.3	13.24	-0.0601881	-0.0317183	-0.0915208
100820737	MFGE8	mRNA	435.13	629.77	234.44	127.31	278.37	354.68	183.44	475.32	496.36	299.14	306.09	345	255.15	407.7	460.44	526.05	321.03	425.2	261.73	380.49	506.01	0.158705	-0.299289	-0.139595
100820738	AKIRIN2	mRNA	20.97	24.57	15.55	20.14	22.41	24.94	18.26	25.72	19.23	16.43	20.45	22.6	23.13	19.39	24.4	20.49	21.55	19.7	28.53	24.47	26.8	-0.020448	-0.152416	-0.172538
100820742	GPX1	mRNA	891.79	1535.38	1337.26	772.92	1048.69	1250.43	946.51	1120.07	1351.76	1535.24	1281.39	1113.9	884.24	1509.9	800.38	1700.46	949.6	1082.21	1475.43	962.77	1391.27	0.154629	-0.0845009	0.0713391
100820744	ACP5	mRNA	19	43.44	54.18	24.5	29.61	38.96	22.05	28.92	36.32	39.34	26.09	44.45	52.39	54.32	32.33	39.8	28.67	29.82	34.97	35.93	27.13	0.237679	0.0669216	0.304407
100820752	HDAC1	mRNA	107.83	98.4	115.74	99.24	121.68	93.51	120.23	127.31	113.41	119.05	90.14	108.71	115.62	111.27	112.87	112.66	107.38	116.43	116.2	94.08	113.13	0.0526089	-0.0205943	0.0328603
100846985	CCS	mRNA	17.97	14.01	18.48	19.85	19.52	17.92	17.82	14.26	13.76	11.77	13.55	12.48	14.66	24.91	14.8	20.03	18	15.84	12.89	17.97	18.63	-0.267795	0.109563	-0.15562
100885759	ZFP91	mRNA	27.68	22.09	22.07	27.74	31.2	22.01	27.97	27.85	23.33	26.21	23.24	26.37	26.07	20.12	31.48	20.49	27.19	30.86	29.93	27.13	25.4	-0.055488	-0.0782269	-0.133525
100885760	CNTFR	mRNA	11.77	7.64	1.14	28.18	20.51	7.79	12.84	11.6	4.66	3.75	12.38	4.78	10	3.22	12.55	1.9	8.02	1.03	3.18	15.77	7.95	-0.79638	0.805769	0.00886221
100885761	WEE1	mRNA	11.34	7.86	10.54	11.59	11.51	7.2	10.23	10.57	11.02	10.88	9.55	10.81	9.02	7.72	10.42	10.61	10.18	7.72	10.08	10.78	8.78	0.000827	0.0299178	0.0305114
100885762	GADD45G	mRNA	2.12	1.53	1.64	1.88	1.75	1.04	1.8	1.78	1.91	1.1	2.48	1.33	1.99	1.25	1.66	1.15	1.57	1.39	2.46	2.3	1.93	0.0154826	-0.0841526	-0.0695547
100885767	GYPC	mRNA	10.47	4.14	2.7	19.5	16.59	6.03	12.69	11.79	3.35	3.78	11.28	5.27	9.39	4.17	11.81	4.72	8.27	2.96	4.55	11.23	6.85	-0.523873	0.493727	-0.0303982
100885768	TFRC	mRNA	14.44	5.56	6.63	9.41	10.98	7.32	7.4	7.43	5.66	6.28	4.35	6.77	11.9	4	10.02	3.75	9.82	11.56	8.38	5.98	6.77	-0.408258	0.138837	-0.269865
100913151	FOXO3	mRNA	19.93	11.64	10.24	20.96	16.14	12.83	12.08	18.52	16.84	13.37	17.16	20.15	17.57	11.12	21.23	10.3	23.2	17.51	12.59	20.71	14.6	0.157261	-0.191293	-0.0344073
100913152	HSPA1A	mRNA	92.74	74.47	83.45	77.49	107.54	58.42	44.54	75.31	47.19	71.4	66.51	75.94	91.47	120.69	137.61	53.91	110.56	89.53	167.41	84.17	98.5	0.036918	-0.442431	-0.402276
100913157	ILK	mRNA	61.15	36.53	28.16	97.17	79.4	52.03	65.93	67.61	28.19	31.11	44.52	32.37	41.45	34.03	49.48	40.45	43.47	26.65	39.22	65.87	44.84	-0.57019	0.416425	-0.152955
100913158	NFIB	mRNA	5.4	4.32	2.75	6.29	7.48	3.02	5.4	6.16	2.97	2.94	3.32	3.82	4.45	2.89	7.5	3.27	3.86	3.34	3.48	5.06	4.5	-0.37465	0.172178	-0.201977
100913159	ST6GAL1	mRNA	2.94	1.2	1.18	2.22	2.68	1.98	2.04	2.54	1.3	1.44	1.65	1.56	1.75	1.35	2.11	1.37	2.37	1.68	1.37	2.44	2.03	-0.11821	0.0439238	-0.0733865
100913160	YAP1	mRNA	33.47	21.24	31.01	47.25	42.81	23.12	42.07	38.67	28.53	31.58	32.03	30.43	30.03	22.52	36.93	24.19	34.62	29.18	30.86	34.83	34.19	-0.14888	0.093603	-0.0544435
100913161	HSD17B2	mRNA	81.79	99.68	136.49	110.07	115.93	132.37	128.84	111.09	162.97	188.72	107.56	143.44	72.84	161.78	111.06	143.13	123.82	68.61	77.37	126.4	118.29	0.247584	0.0871329	0.336191
100913164	EHF	mRNA	38.99	45.3	41.02	26.25	33.82	37.53	30.36	42.75	59.26	44.75	43.51	58.15	47.1	44.09	52.93	32.92	49.28	60.43	38.52	47.56	36.56	0.399667	-0.267465	0.131678
100913166	FABP3	mRNA	6.48	3.39	1.6	8.91	7.55	2.4	11.16	5.02	2.29	5.28	3.96	19.68	3.86	2.65	4.05	5.36	3.32	2.81	3.43	4.29	5.48	0.079891	0.478958	0.553063
100913169	ATG5	mRNA	12.88	10.57	11.24	14.42	11.28	9.33	10.64	12.85	10.77	10.12	10.05	13.83	13.6	8.43	12.2	9.31	10.55	13.33	10.63	9.06	11.5	0.00788898	0.139087	0.146737
100913170	BECN1	mRNA	48.69	37.44	41.29	56.03	51.41	41.58	50.85	53.8	43.22	43.2	40.6	43.11	43.06	41.07	48.29	42.55	43.26	49.03	40.39	47.19	52.57	-0.0793201	0.0233492	-0.0549549
100913171	ATG9A	mRNA	21.32	16.77	13.94	21.47	20.69	19.85	18.52	17.31	14.29	16.35	14.52	17.4	22.58	17.72	19.9	19.65	21.08	17.17	20.08	19.73	19.6	-0.142877	-0.0455792	-0.188124
101101844	LRRFIP1	mRNA	47.47	27.39	20.43	53.47	42.87	27.47	38.16	49.31	37.1	32.39	37.09	37.18	38.91	16.26	56.32	16.49	43.65	40.3	31.91	43.54	27.86	-0.0665999	0.0738784	0.00635021
101101847	FKBP2	mRNA	123.84	180.06	200.07	140.11	157.62	165.76	153.64	154.68	176.48	189.26	165.99	160.07	170.18	194.21	132.82	185.95	152.83	172.86	188.68	140.4	157.86	0.0940384	0.003127	0.0976297
101101849	SF3B4	mRNA	33.71	46.31	34.17	35.51	42.92	40.52	39.55	40.01	31.38	40.39	37.15	34.37	38.96	38.98	37.55	44.71	33.77	38.14	48.04	39.96	36.94	-0.0775819	-0.0177447	-0.09523
101101853	SYNJ1	mRNA	2.64	1.27	1.35	2.91	2.42	1.31	1.75	2.22	1.97	1.53	1.84	2.51	2.71	1.6	2.74	1.36	2.79	2.61	1.48	2	1.7	0.0968816	-0.0950929	0.00161063
101101854	HTRA1	mRNA	100.29	82.6	80.75	97.2	93.52	85.22	94.64	103.42	82.47	132.38	87.96	70.96	88.08	126.33	86.2	141.25	77.12	75.88	117.54	96.1	104.8	0.141027	-0.159901	-0.017004
101101860	SLC27A3	mRNA	7.56	7.12	9.25	7.07	8.66	7.94	8.95	6.06	6.45	7.88	8.14	9.92	13.16	10.64	10.91	12.13	11.28	12.94	8.44	10.15	11.85	0.141382	-0.453303	-0.311341
101101863	CCSAP	mRNA	6.53	4.88	4.05	8.91	6.63	3.82	4.29	6.45	6.06	3.34	6.41	4.52	5.13	3.06	6.93	2.68	5.98	4.31	3.44	6.74	4.21	-0.14764	0.212445	0.0643219
101101867	KYNU	mRNA	8.89	5.75	5	8.45	8.93	13	13.69	9.69	20.44	18.99	9.25	17.14	4.59	11.65	10.76	16.36	7.47	5.28	9.6	2.44	16.9	0.562462	-0.139243	0.424396
101101870	ZRSR2	mRNA	4.48	2.5	2.31	5.49	5.13	2.53	5.02	5.12	3.62	4.53	4.07	3.99	3.95	2.47	5.11	2.66	3.42	4.62	2.9	3.32	3.11	0.0445258	0.127502	0.171879
101101880	SHMT2	mRNA	24.05	17.3	20.02	17.52	15.2	19.71	18.33	19.01	14.33	15.44	16.23	18.51	19.8	21.18	23.08	35.48	18.3	20.27	26.98	20.5	21.12	-0.0843727	-0.344557	-0.429194
101101881	TST	mRNA	579.05	1051.68	977.29	546.52	716.72	1157.32	1121.76	584.78	728.97	1047.1	871.75	760.62	721.23	1429.41	543.64	1210.84	826.41	696.78	905.15	807.82	1053.73	-0.014475	0.0472049	0.0350679
101101884	PTGES3	mRNA	84.69	88.57	70.14	98.92	88.6	63.34	75.92	104.99	75.48	71.05	89.1	87.41	105.03	64.81	95.41	57.77	94.41	90.06	100.48	81.6	77.16	0.0552698	-0.0437103	0.0113459
101101887	NUP205	mRNA	3.55	2.63	2.43	2.23	2.12	2.48	2.3	3.36	2.1	2.9	2.07	2.9	4.37	2.72	3.33	2.53	3.25	3.9	4.49	2.68	2.89	0.173521	-0.362483	-0.188825
101101890	TRIR	mRNA	96.72	126.41	108.17	115.56	133.03	123.76	138.15	114.48	101.4	109.29	122.05	107.75	112.53	130.5	108.66	139.75	96.03	100.7	129.3	112.97	111.01	-0.0828127	0.0831165	0.000525
101101892	FAM193A	mRNA	13.25	9.36	8.4	10.79	10.6	9.88	9.65	7.8	7.59	7.3	8.48	9.78	11.62	10.01	12.24	10.55	11.79	9.22	8.93	10.11	9.33	-0.190541	0.00571063	-0.184973
101101893	C7H14orf93	mRNA	3.2	2.36	3.97	4.7	4.06	3.31	4.36	3.2	3.45	4.07	3.23	3.26	4.55	4.04	3.32	4.57	3.03	2.61	2.58	2.65	3.11	0.0188447	0.215605	0.235554
101101894	NEMF	mRNA	4.09	1.95	1.97	7.36	8.03	2.37	5.86	5.72	4.64	3.66	5.4	5.58	5.41	1.36	6.27	1.23	3.08	5.35	2.79	4.14	2.74	0.048066	0.304882	0.350743
101101898	PHF20L1	mRNA	2.78	1.89	1.79	3.29	3.39	1.63	2.79	3.28	2.43	2.25	2.69	2.72	3.18	1.03	3.33	1.35	2.17	2.98	1.78	2.08	1.71	0.00655087	0.207369	0.212155
101101905	DFFB	mRNA	3.69	1.71	2.7	4.91	4.98	2.24	3.36	3	3.44	2.44	3.43	3.97	4.12	2.9	3.81	2.34	3.84	3.85	2.61	3.16	2.7	0.0135872	0.0767376	0.0884636
101101909	PTPRA	mRNA	24.85	25.87	25.04	22.71	22.94	20.25	21.01	25.77	25.99	25.41	22.51	26.36	24.4	20.14	24.95	22.13	22.38	26.13	24.6	23.69	25.34	0.080311	-0.0690673	0.0116123
101101911	CTSZ	mRNA	29.6	32.31	24.94	19.41	32.32	23.15	30.51	37.59	34.1	33.57	20.38	28.01	44.65	40.09	30.62	47.13	31.88	32.47	35.59	30.15	54.18	0.297025	-0.446664	-0.147554
101101912	MBTPS1	mRNA	22.31	10.36	14.52	20.84	18.75	15.6	18.15	16.35	15.09	16.73	12.93	18.91	19.48	19.07	21.07	18.96	19.77	18.4	16.64	17.82	18.7	0.00124905	-0.134214	-0.132655
101101915	DHX34	mRNA	2.3	2.37	2.36	1.87	1.92	1.7	1.43	1.71	1.45	1.57	1.92	1.67	2.14	2.77	2.35	2.25	2.09	1.55	1.22	1.91	1.6	-0.0888793	0.138629	0.0506397
101101916	KMT2A	mRNA	3.56	1.07	1.55	3.43	2.94	1.35	2	2.27	1.74	1.64	1.5	2.2	3.18	1.82	4.17	1.51	3.7	2.97	1.49	2.16	1.77	-0.113362	-0.155273	-0.268481
101101920	SELENOP	mRNA	204.15	203.96	221.13	301.57	197.83	148.38	193.87	366.63	247.19	301.61	463.73	318.53	224.46	384.85	298.73	215.73	285.86	202.88	149.72	318.29	205.13	0.664294	-0.161274	0.504065
101101924	UBE2Q2	mRNA	12.65	9.93	13.29	14.9	15.96	11.15	15.01	14.79	15.29	11.45	15.03	13.92	12.9	10.36	11.61	9.07	13.06	16.78	9	11.61	10.08	0.0216705	0.21007	0.231383
101101925	PNN	mRNA	12.95	6.79	6.64	17.35	18.49	6.71	11.61	14.12	11.7	10.79	12.89	17.7	20.03	6.15	25.57	3.92	14.63	17.2	8.33	11.08	6.92	0.237246	-0.0914446	0.143337
101101927	EMC3	mRNA	28.66	20.57	24.94	26.26	30.19	22.03	24.86	28.05	24.78	25.77	25.69	23.27	25.52	24.64	23.17	22.57	23.04	23.82	26.82	26.35	27.34	0.0107343	0.0358245	0.0481193
101101928	BTBD9	mRNA	8.44	4.43	6.02	6.26	4.86	5.07	5.43	4.41	4.86	4.56	4.22	6.6	5.69	6.83	6.27	5.1	6.04	6.76	5.22	5.78	6.86	-0.110557	-0.0428771	-0.153357
101101929	DDX39B	mRNA	107.3	102.76	90.23	143.15	133.44	76.68	114.08	118.2	100.45	88.28	133.53	105.73	159.88	81.54	141.88	85.78	118.66	99.41	112.07	99.05	101.74	0.034888	0.0254318	0.0595145
101101931	GMDS	mRNA	45.74	57.62	86.35	43.18	41.59	57.11	43.69	42.9	75.72	48.92	62.32	62.3	31.05	92.76	43.47	45.76	49.99	34.85	23.88	55.1	33.03	0.144231	0.448655	0.594279
101101932	FZD4	mRNA	6.16	2.34	2.46	4.72	4.98	2.87	4.74	5.47	3.01	3	4.41	3.89	4.96	4.91	7.19	3.3	6.48	3.98	3.57	6.05	3.45	0.101815	-0.263464	-0.160492
101101935	DNAJB4	mRNA	5.34	3.6	5.43	5.95	9.96	5.19	4.88	7.43	6.22	4.77	6.81	6.06	6.72	3.04	6.6	3.55	5.62	7.2	5.05	4.41	4.63	0.0400235	0.0912478	0.130602
101101937	SIPA1	mRNA	5.71	3.5	4.93	5.15	5.09	4.93	5.3	5.55	3.92	4.28	3.69	4.09	7.03	6.08	6.38	6.25	5.54	4.22	5.91	5.53	6.39	-0.00114932	-0.217636	-0.218029
101101938	BTAF1	mRNA	3.52	2.26	2.74	3.84	3.8	2.43	3.22	3.84	3.21	3.36	2.69	4.31	4.04	2.5	4.24	2.07	3.59	4.67	3.23	3.3	2.58	0.138009	-0.0790514	0.0582398
101101939	BTRC	mRNA	7.13	4.04	5.31	6.87	6.44	5.34	5.24	5.34	5.74	5.35	4.73	5.39	5.82	5.61	6.18	4.7	6.35	6.05	4.8	5.3	6.01	-0.0532955	0.0719141	0.0190077
101101940	CCDC186	mRNA	4.19	2.46	2.54	4.87	5.55	2.41	4.57	5.96	4.88	3.35	5.04	5.3	5.74	1.41	5.39	1.99	3.84	5.5	3.05	4.88	3.44	0.265162	-0.0709697	0.192135
101101942	SENP5	mRNA	4.11	2.26	2.82	6.37	4.61	2.52	3.28	4.29	3.34	2.22	3.45	3.28	3.74	2.31	4.96	1.54	4.27	3.7	2.3	3.95	2.64	-0.1873	0.173114	-0.014623
101101944	ZBTB14	mRNA	2.59	1.23	1.78	2.18	2.34	1.83	1.78	2	2	2.02	1.83	2.46	2.07	1.5	2.33	1.41	2.05	2.32	1.99	2.14	2.03	0.0300754	-0.0430167	-0.0135352
101101945	HDLBP	mRNA	96.43	83.73	71.88	70.17	60.33	82.5	58.59	66.69	55.88	71.84	44.96	66.4	79.75	93.75	87.66	75.35	81.48	80.86	85.55	85.47	77.56	-0.139278	-0.101636	-0.239187
101101946	TMEM265	mRNA	14.54	27.24	25.91	15.32	14.98	19.82	12.5	15.4	16.7	13.4	19.87	18.76	18.92	13.84	16.47	18.46	15.22	17.99	17.38	19.18	13.91	-0.207937	0.190524	-0.0171975
101101948	MAZ	mRNA	80.9	73.74	72.74	122.29	99.89	88.91	87.37	77.17	43.92	59.21	68.47	60.65	94.8	78.72	86	76.01	77.28	61.25	69.95	89.29	70.98	-0.379132	0.243086	-0.1358
101101952	UBAP1	mRNA	30.3	30.06	23.33	27.02	28.99	26.87	24.91	34.18	30.42	31.72	25.77	29.88	32.76	26.21	31.16	28.65	31.59	31.26	35.97	30	28.96	0.130313	-0.181047	-0.0505607
101101953	ALG2	mRNA	3.16	2.77	3.76	3.32	2.56	2.48	3.63	3.22	2.6	3.28	2.75	2.22	2.68	2.52	2.07	2.09	2.37	2.9	2.2	2.51	2.13	-0.169291	0.432065	0.263408
101101954	C2H9orf85	mRNA	5.64	4.43	5.18	6.43	6.47	3.21	6.11	6.38	6.15	5.33	5.53	5.48	5.78	4.92	6.37	4.89	6.6	6.31	3.29	4.84	5.17	0.0925065	0.0118277	0.105179
101101958	TAF12	mRNA	14.99	15.41	14.96	15.7	17.92	12.24	15.68	16.57	14	14.92	14.05	15.55	16.25	12.96	12.89	15.02	14.34	14.32	18.07	15.16	13.49	-0.0542835	0.083127	0.0268954
101101964	FPGS	mRNA	62.21	55.88	71.83	64.97	58.52	54.76	107.03	45.1	58.01	82.99	42.54	58.59	67.99	88.18	58.96	147.45	63.86	52.5	73.49	41.83	66.91	-0.078638	-0.137135	-0.215422
101101968	CAPG	mRNA	20.06	32.05	54.9	10.52	12.17	32.88	16.4	22.99	30.25	30.62	24.09	20.94	44.94	49.08	35.19	26.55	30.06	36.96	28.39	55.48	31.89	0.251549	-0.353142	-0.100597
101101972	NOL12	mRNA	10.91	12.45	14.34	15.13	12.9	10.81	13.96	11.73	9.14	13.81	13.2	12.29	13.24	13.75	9.33	13.91	11.08	10.45	10.32	10.19	13.29	-0.0316419	0.17753	0.146885
101101973	ARRDC1	mRNA	28.76	38.67	25.35	31.74	29.16	35.16	30.99	26.95	33.7	27.63	31.48	36.96	32.62	36.79	31.13	42.07	32.05	28.58	27.72	32.07	29.39	0.0272805	0.000597	0.02725
101101977	GARS	mRNA	52.97	64.71	64.9	32.69	53.02	75.88	39.32	51.33	48.3	71.37	39.81	69.05	68.08	61.86	74.37	55.01	51.05	64.55	95.15	59.08	69.82	0.0574577	-0.241938	-0.183955
101101980	TCF7	mRNA	1.63	1.28	1.02	1.31	1.94	1.59	2.4	2.73	1.97	1.43	1.35	1.74	1.68	1.65	2.11	1.41	1.51	2.42	2.74	1.65	3.04	0.157067	-0.397527	-0.238276
101101983	ELL2	mRNA	5.87	3.17	3.34	7.86	6.03	4.23	3.93	5.98	2.75	3.73	5.49	5.02	5.06	1.71	7.89	1.67	5.37	7.77	5.28	6.95	4.59	-0.204869	-0.177282	-0.383628
101101988	RBM25	mRNA	7.75	4.49	4.03	10.52	11.87	3.77	9.93	8.49	7.75	7.66	8.07	8.74	9.33	3.63	11.87	3.26	8.12	9.18	6.86	7.11	5.32	0.0715949	0.020968	0.0913461
101101990	LACTB	mRNA	10.02	5.66	9.81	9.39	9.53	8.06	10.68	9.91	10.39	9.01	9.23	8.96	8.79	5.47	9.88	6.86	9.82	13.15	7.37	8.92	8.94	-0.0401854	-0.0153414	-0.0556772
101101993	PLEKHG1	mRNA	2.84	2.42	2.74	2.81	2.2	2.13	2.26	3.01	4.07	2.62	2.87	3.14	3.27	1.97	2.76	1.44	3.52	3.63	2.45	3.07	2.47	0.26184	-0.116057	0.145314
101101994	HIVEP2	mRNA	3.72	1.72	1.73	2.78	2.76	1.78	2.29	2.86	2.01	1.81	2.03	2.57	2.64	1.8	3.98	1.29	4.1	2.76	2.15	2.77	2.26	-0.0778944	-0.17964	-0.256487
101101996	OGFRL1	mRNA	4.22	2.7	3.75	5.34	3.93	3.32	4.35	4.92	3.75	2.42	3.66	4.04	6.32	2.63	6.22	1.93	4.06	2.86	2.39	3.69	3.62	-0.00355082	0.19473	0.190015
101101998	SEPT4	mRNA	100.46	175.14	211.27	86.3	98.76	166.15	71.47	153.6	176.78	161.68	169.53	182.46	185.17	217.92	130.56	153.87	184.61	124.54	136.87	146.55	119.57	0.406558	-0.0783007	0.328443
101101999	FBXL20	mRNA	3.99	2.22	2.92	4.36	3.5	2.54	2.69	2.98	2.89	2.93	2.29	3.4	3.53	2.8	3.54	2.72	3.76	3.45	2.31	2.42	3.06	-0.0803231	0.070726	-0.00900812
101102000	MRM3	mRNA	5.44	4.98	5.06	5.69	5.86	4.32	6.58	4.71	4.16	6.02	5.29	4.12	4.67	5.19	5.81	4.64	5.51	5.57	6.68	5.33	5.84	-0.138854	-0.0330728	-0.16999
101102001	LOC101102001	mRNA	1.76	1.34	2.25	1.66	1.34	1.76	1.07	3.62	1.69	1.72	1.48	1.62	1.75	1.29	1.84	2.39	1.54	1.31	1.5	2.17	2.4	0.209179	-0.221403	-0.011539
101102003	KIZ	mRNA	5.18	3.86	4.08	7.81	6.96	3.83	5.6	6.14	5.58	5.39	5.45	5.45	4.68	2.92	5.07	3.28	4.06	4.44	2.89	4.65	3.36	-0.0456156	0.441729	0.395163
101102004	TXNL4B	mRNA	5.4	4.76	4.93	6	6.81	4.45	5.84	6.24	6.79	4.25	5.74	5.38	6.55	3.51	5.77	5.22	4.58	5.04	5.33	5.63	5.03	0.0295934	0.0681054	0.0947228
101102005	PLEKHA4	mRNA	12.37	16.35	18.43	9.97	13.68	21.32	13.64	13.81	12.82	15.97	14.22	15.78	16.2	13.57	12.56	22.89	10.66	16.73	17.48	13.05	17.31	-0.0916256	-0.0419096	-0.134583
101102006	PAFAH1B3	mRNA	30.07	40.61	54.47	35.03	38.5	52.26	45.24	39.43	35.88	45.8	29.15	42.76	37.78	63.94	32.38	68.97	34.13	38.76	44.47	39.3	51.2	-0.0171385	-0.0564705	-0.0720196
101102008	CEP57	mRNA	4.93	3.13	3.6	5.77	6.34	3.42	5.26	5.91	4.8	5.15	4.65	6.1	6.65	2.35	6.06	2.41	4.39	6.62	4.26	4.19	4.29	0.144436	0.0228465	0.166023
101102013	ORAI1	mRNA	9.73	8.17	6.69	12.48	12.4	9.44	10.65	10.75	5.07	5.82	9.42	7.05	8.47	6.5	9.63	6.92	8.13	6.51	8.27	11.48	9.99	-0.389259	0.196867	-0.192369
101102015	PPP2R5C	mRNA	32.4	28.08	36.44	33.93	33.66	31.72	39.49	34.39	32.15	33.65	30.35	35.16	35.49	23.78	32.32	28.77	30.82	37.91	28.64	33.18	33.95	-0.137912	0.114657	-0.0235384
101102020	PLPP3	mRNA	22.86	11.19	11.67	31.24	22.35	10.68	20.93	30.86	15.32	12.79	23.97	20.1	21.64	11.86	31.4	9.37	19.24	14.67	13.54	23.09	20.73	0.0833568	-0.00651924	0.07703
101102021	NADSYN1	mRNA	5.87	4.97	3.06	5.83	6.49	3.62	4.18	4.64	3.53	4.31	4.19	4.99	6.91	4.85	5.91	3.31	4.46	4.31	3.65	5.07	5.63	-0.0111531	0.0930042	0.0823871
101102024	SLC25A44	mRNA	11.29	11.1	9.6	10.14	11.68	9.86	10.59	11.32	9.12	10	8.66	10.19	11.83	9.89	12.13	8.9	12.06	11.92	12.93	12.08	10.73	-0.073636	-0.0984382	-0.171906
101102025	ATP6V1A	mRNA	35.99	34.33	39.7	28.8	31.9	35.53	41.39	47.64	44.41	38.18	32.79	40.81	37.37	36.06	38.55	38.92	36.52	45.38	55.07	29	48.01	0.15051	-0.222879	-0.071657
101102026	PARL	mRNA	30	29.32	31.94	30.42	32.12	29.31	36.29	31.1	29.09	32.47	28.24	28.38	25.15	31.32	25.44	35.16	24.32	28.72	36.22	29.82	33.58	-0.0895811	0.0387806	-0.0495658
101102027	BACE2	mRNA	27.65	48.54	45.59	22.03	20.38	36.98	28.59	28.78	40.5	38.63	37.47	36.57	43.69	49.14	29.16	37.67	31.33	40.5	37.9	32.18	45.91	0.214081	-0.093036	0.122095
101102028	NMRAL1	mRNA	37.6	45.77	40.78	45.99	47.99	52.67	46.34	51.12	52.47	49.06	36.77	37.58	43.68	70.42	41.64	65.34	38.44	47.65	64.79	39.41	68.43	0.105895	-0.207017	-0.0984353
101102036	CDK20	mRNA	4.64	3.89	3.2	4.2	4.59	3.03	3.38	4.54	2.85	3.27	3.07	3.93	4.49	3.14	3.96	3.29	4.05	3.91	2.94	3.98	4.04	-0.0905384	0.0557194	-0.0336838
101102037	HGSNAT	mRNA	18.77	18.81	17.43	17.79	21.55	17.33	14.52	18.58	15.3	17.2	18.6	21.13	17.11	19.44	19.53	20.37	19.53	17.78	22.03	22.65	21.44	0.00988839	-0.171337	-0.160767
101102041	POF1B	mRNA	16.6	16.11	24.59	18.63	25.24	20.42	21.28	36.89	44.71	31.86	28.86	60.89	40.92	14.11	27.95	13.16	26.68	39.36	14.81	21.05	23.18	0.834628	-0.166991	0.665808
101102047	LOC101102047	mRNA	6.64	3.28	2.77	13.44	6.23	12.21	8.39	10.44	2.64	9.75	4.99	3.82	5.2	2.92	19.68	2.92	5.41	3.76	7.49	8.51	3.6	-0.413209	0.105439	-0.30899
101102050	MRPS9	mRNA	23.93	32.52	27.84	30.32	33.7	20.56	20.44	22.77	24.13	35.36	20.08	30.29	24.7	31.28	19.8	24.09	27.78	22.68	35.23	24.04	29.22	-0.00186914	0.0568362	0.0571927
101102061	STXBP2	mRNA	23.46	30.38	28.88	20.44	26.79	33.36	29.99	28.39	29.98	32.46	20.7	27.62	32.26	41.1	28.12	42.36	28.58	28.68	35.25	26.89	36.94	0.122252	-0.216436	-0.092802
101102065	SNAPC5	mRNA	5.49	4.93	4.74	6.17	6.08	3.47	6.09	4.91	4.4	3.92	5.25	5.02	6.24	3.45	5.6	2.13	4.58	5.21	5.55	4.4	3.96	-0.148223	0.252521	0.102037
101102069	NCALD	mRNA	4.49	1.81	1.79	7.72	5.57	3.19	4.57	5.26	3.63	2.17	2.9	2.52	3.14	2.07	4.51	1.84	3.24	1.26	1.71	3.97	2.12	-0.386618	0.635636	0.24902
101102071	DNAJC15	mRNA	20	16.54	11.13	25.05	24.49	13.99	22.4	20.34	11.98	13.3	18.38	14.5	12.72	10.06	16.11	11.45	17.86	14.5	9.07	20.71	14.59	-0.384923	0.365369	-0.0192293
101102072	LOC101102072	mRNA	62.54	77.88	94.94	58.93	48.07	86.21	67.75	72.08	54.32	65.75	73.94	64.93	80.28	67.36	66.15	80.01	65.27	67.81	75.74	73.72	61.66	-0.0832672	0.0371323	-0.0464018
101102074	SEPT9	mRNA	87.33	53.16	42.52	115.93	81.24	69.55	89.21	81.17	46.38	48.34	55.98	42.41	72.51	52.93	72.65	54.73	67.13	44.71	59.61	71.02	60.17	-0.417352	0.276773	-0.13983
101102078	LOC101102078	mRNA	6.17	4.03	4.81	3.74	4.69	4.65	5.1	5.16	5.82	6.23	3.32	6.88	5.72	5.41	6.33	3.62	8.26	6.19	5.54	3.76	7.13	0.217841	-0.271955	-0.0514342
101102082	B9D2	mRNA	9.12	10.17	11.64	12.44	11.05	12.14	10.48	7.38	6.93	8.81	7.39	7.84	8.76	11.09	8.48	15.52	7.78	6.12	9.13	7.42	8.9	-0.407625	0.266446	-0.139371
101102086	MRVI1	mRNA	9.57	3.27	1.67	17.35	12.24	5.63	9.05	10.09	1.9	1.38	6.72	3.71	6.8	1.66	10.53	1.23	7.38	1.94	2.35	10.24	3.76	-0.854485	0.661953	-0.193924
101102094	CDHR4	mRNA	3.66	2.53	1.4	2.36	1.96	4	2.29	2.2	4.23	3.96	2.03	3	4.9	2	2.88	3.46	3.34	3.35	6.41	2.76	5.16	0.281151	-0.587383	-0.306431
101102095	JAGN1	mRNA	14.14	19.04	16.36	14.59	19.12	21.32	18.53	23.38	17.75	19.79	14.83	16.19	20.01	15.98	15.66	19.08	14.59	17.05	26.57	18.78	19.15	0.0288592	-0.0723748	-0.0439213
101102098	STK19	mRNA	9.3	7.29	8.24	9.78	9.95	6.26	8.71	8.54	7.79	6.67	7.98	10.31	11.49	6.52	13.3	8.31	9.5	8.63	9.48	9.47	6.8	-0.00701681	-0.121974	-0.131432
101102099	POMGNT1	mRNA	18.66	15.99	17.85	19.56	17.47	14.89	16.88	16.4	16.09	19.82	15.51	15.65	17.78	21.69	16.58	19.16	18.16	16.29	18.07	16.56	15.57	0.0285526	0.0149436	0.0448338
101102102	TAF13	mRNA	13.18	12.29	15.82	14.22	16.63	12.14	16.17	18.93	16.37	14.72	14.63	15.73	14.1	10.41	13.53	11.84	9.73	14.73	14.03	10.28	13.68	0.0598904	0.203057	0.262106
101102104	GATD1	mRNA	21.85	21.77	18.15	18.09	21.28	16.73	20.36	22.48	20.13	16.99	19.74	20.52	23.45	30.14	27.25	16.44	22.01	17.32	12.29	21.18	16.42	0.137379	0.134842	0.272871
101102105	LOC101102105	mRNA	4864.45	11416	5578.79	2820.79	3894.84	7269.83	3732.37	5800.02	6929.96	7252.85	5409.12	7542.18	7642.4	5884.12	4426.65	4908.69	4340.13	6449.92	11040.2	4362.07	6689.37	0.155028	-0.027622	0.127361
101102106	PFDN2	mRNA	39.36	35.19	44.7	41	50.23	30.34	42.34	38.24	38.66	40.77	39.82	41.42	38.41	35.36	37.28	38.98	30.79	38.48	48.04	39.56	31.83	-0.046103	0.0934976	0.0472552
101102107	CFAP298	mRNA	18.51	16.85	16.38	18.08	21.34	15.45	23.16	22.74	17.5	20.47	17.48	20.96	22.22	12.92	18.13	14.69	19.44	20.08	22.96	17.42	18.18	0.0352009	-0.0979132	-0.0626198
101102108	NSUN3	mRNA	3.12	3.13	3.89	2.9	3.89	2.42	5.6	4.54	4.28	4.57	4.14	3.19	3.62	3.48	3.53	6.16	3.27	2.59	3.12	2.52	4.03	0.164052	-0.0358584	0.128514
101102115	SLC12A9	mRNA	3.77	2.1	3.15	4.55	4.55	2.46	4.01	3.69	2.85	2.69	3.88	3.9	5.9	3.51	5.49	2.83	3.76	5.02	2.49	3.9	3.43	0.0964662	-0.115011	-0.0193259
101102117	CRTC2	mRNA	15.55	9.79	11.24	16.65	19.11	12.26	12.92	12.84	11.83	10.99	12.14	14.91	18.29	14.28	23.27	13.59	16.68	14.65	13.38	16.94	11.82	-0.0225591	-0.167094	-0.189989
101102120	ABCB10	mRNA	25.67	18.4	24.91	25.21	28.83	19.13	23.82	22.75	23.6	25	20.49	23.76	21.39	24.71	22.38	19.5	24.68	23.68	23.83	24.58	21.14	-0.0199912	0.0595749	0.0407689
101102123	DLG3	mRNA	16.4	16.57	18.13	16.3	15.75	14.36	15.4	16.63	20.62	16.71	13.32	20.71	17.25	17.1	18.61	15.61	17.97	17.93	13.31	17.33	16.53	0.114698	-0.0397454	0.0756133
101102126	C1QA	mRNA	12.09	9.62	10.47	2.55	6.28	10.66	4.71	13.27	10.11	6.45	6.36	7.79	19.77	28.07	12.75	22.01	7.19	13.54	8.17	17	18.38	0.667725	-0.786042	-0.115139
101102128	HAUS7	mRNA	15.01	12.77	19.37	10.8	9.14	14.07	11.11	12.37	10.04	10.71	10.86	12.83	11.47	14.8	11.76	13.91	11.88	12.15	9.73	14.32	9.97	-0.164099	0.169263	0.00489667
101102131	PINK1	mRNA	46.19	54.75	54.69	43.54	37.74	51.27	48.47	43	47.08	50.94	38.42	48.29	47.04	52.64	46.47	48.44	45.13	40.48	52.2	45.34	42.83	-0.0577328	0.0993412	0.0420559
101102133	SPTBN1	mRNA	43.72	13.79	18.6	26.89	22.41	20.26	20.5	31.84	22.7	21.39	20.66	27.87	27.21	21.45	39.84	13.71	35.84	31.07	21.15	27.33	24.86	0.0819427	-0.207431	-0.124352
101102134	STAT6	mRNA	40.78	28.09	26.97	48.87	47.68	30.15	39.68	40.28	34.79	29.91	29.64	36.16	37.16	38.68	42.34	26.67	38.46	33.45	22.5	39.36	31.78	-0.0581666	0.154993	0.0980244
101102135	MPST	mRNA	49.93	44.59	53.35	56.54	48.35	59.32	73.03	43.14	45.18	57.81	39.98	46.25	47.53	62.66	37.51	84.48	43.24	38.5	57.8	38.24	57.05	-0.158386	0.0843988	-0.0729787
101102139	FAM83F	mRNA	13.25	18.59	16.73	6.76	10.85	13.35	12.98	11.59	12.86	14.93	7.02	12.86	18.09	17.06	12.41	11.96	16.32	16.92	17.14	12.56	11.05	-0.0106771	-0.0348877	-0.0445647
101102141	STMP1	mRNA	48.74	55.85	65.51	55.28	58.62	58.67	49.69	63.77	73.39	63.32	74.1	64.28	53.89	48.66	44.97	59.86	53.19	62.71	62.89	47.18	58.67	0.15824	0.0259637	0.183842
101102144	PDLIM4	mRNA	8.8	2.55	1.73	14.27	9.27	5.31	10.55	11	2.75	1.88	5.42	3.71	4.78	2.15	7.65	2.38	5.19	2.56	2.69	7.96	5.9	-0.704275	0.597043	-0.106019
101102145	RPS14	mRNA	1272.72	1950.83	2395.87	1574.41	1696.16	1980.39	1854.62	1575.22	1897.99	2271.02	1998.25	1724.5	1416.92	3148.33	1150.44	2800.57	1538.26	1306.92	1616.17	1701.23	1675.18	0.139199	0.115011	0.255683
101102146	MAN2B1	mRNA	34.7	30.5	35.23	25.19	28.91	28.71	27.53	36.02	28.14	25.96	30.51	26.75	35.68	51.93	42.08	38.4	34.6	38.38	30.76	43.26	37.59	0.151951	-0.301975	-0.147787
101102148	PPP2R2C	mRNA	12.81	8.1	10.58	4.55	5.4	7.77	10.4	12.45	14.92	7.45	11.39	8.65	10.55	8.87	9.75	7.54	12.16	20.2	14.8	10.16	15.15	0.304155	-0.560962	-0.255738
101102150	AJUBA	mRNA	52.88	40.11	54.91	39.92	37.95	48.52	39.99	41.68	43.27	48.87	36.47	48.01	49.65	53.98	55.89	63.71	58.1	51.86	55.63	43.27	49.99	0.0274673	-0.250624	-0.222596
101102154	LRATD2	mRNA	13.55	10.48	9.84	14.75	12.85	8.52	13.75	14.98	12.02	11.76	12.57	12.17	12.1	10.46	14.98	10.43	12.74	11.45	12.77	11.3	11.55	0.0506528	-0.019389	0.031668
101102155	UFM1	mRNA	20.24	16.59	16.11	16.76	20.28	13.25	16.4	21.69	20.07	15.32	20.01	18.08	17.4	9.96	19.64	9.2	15.47	23.07	14.78	18.33	13.72	0.031726	0.0986911	0.129627
101102156	LOC101102156	mRNA	35.24	77.01	48.96	24.09	39.13	37.61	56.81	40.66	101.65	62.14	26.69	61.21	50.26	117.82	36.63	63.36	55	39.84	50.47	44.76	42.91	0.524399	-0.0241586	0.502716
101102157	CAMKK1	mRNA	2.73	1.71	2.99	2.82	2.67	1.73	2.15	2.48	1.9	2.09	1.29	3.09	2.46	2.47	2.55	2.34	2.44	3.59	1.44	2.46	3.41	-0.0836287	-0.106588	-0.188442
101102160	CEP104	mRNA	6.09	3.91	4.61	5.6	5.26	4.05	4.28	5.17	4.29	4.84	4.08	5.21	6.24	4.7	5.78	3.82	5.69	6.3	3.98	5.82	4.77	0.0332886	-0.0785315	-0.0446845
101102161	NEK7	mRNA	27.74	14.38	11.12	35.7	29.69	15.11	21.47	27.05	24.08	17.37	22.53	20.82	20.13	11.69	25.93	13.98	24.97	16.26	16.91	24.11	18.15	-0.0775647	0.131248	0.0535227
101102163	NEBL	mRNA	7.54	7.26	11.98	6.72	6.47	6.34	7.78	8.77	12.18	9.64	9.27	11.16	10.34	7.01	8.67	5.92	9.93	11.38	6.69	6.85	7.52	0.328794	-0.0371409	0.291076
101102164	CRNKL1	mRNA	16.56	10.11	11.61	18.04	15.53	11.26	14.43	14.49	12.85	14.7	11.65	15	15.45	13	15.48	10.79	14.28	14.97	12.6	12.68	12.6	0.00461219	0.0873326	0.0918207
101102168	HSDL1	mRNA	5.69	3.97	5.46	6.04	6.14	4.11	5.93	6.31	5.86	4.91	4.8	6.36	4.35	4.11	5.14	4.74	5.77	7.14	4.46	5.1	6.14	-0.0120014	-0.0387997	-0.0505356
101102172	IFT46	mRNA	16.52	11.68	18.37	19.56	20.48	16.18	21.11	21	16.81	16.84	16.27	19.38	19.33	13.54	18.47	20.58	17.19	17.59	21.78	16.1	20.68	-0.0061285	-0.10684	-0.113204
101102177	OXCT1	mRNA	16.02	3.64	3.11	22.72	12.68	5.59	11.12	14.26	2.81	1.79	6.36	4.56	8.25	1.9	12.02	1.99	6.54	6.67	4.42	12.23	6.99	-0.891755	0.544002	-0.347966
101102178	MYO10	mRNA	8.91	6.05	7.11	6.87	6	6.66	7.22	7.21	9.3	7.34	6.14	11.05	10.65	8.61	13.04	5.63	13.17	11.18	9.3	8.45	8.84	0.302357	-0.471185	-0.1683
101102179	SPRY1	mRNA	19.72	9.7	13.59	24.2	18.19	8.75	14.11	17.8	25.49	12.11	29.04	21.92	23.3	10.54	30	6.71	20.89	17.31	8.17	19.48	12.5	0.396002	-0.0618072	0.332491
101102180	PES1	mRNA	25.39	25.22	25.43	24.53	22.61	20.63	20.18	20.02	18.32	23.02	18.69	20.19	24.61	29.13	25.07	21.16	23.22	24.49	29.6	22.78	20.91	-0.0939376	-0.00760176	-0.0999893
101102181	MIA2	mRNA	11.35	9.33	9.14	12.11	13.4	7.52	13.07	16.72	16.67	15.8	13.3	18.14	16.44	5.75	15.84	5.78	13.03	16.86	9.98	12.24	9.19	0.427924	-0.0978085	0.328904
101102182	TRMT61A	mRNA	21.44	26.54	17.4	32.91	27.85	16.13	30.56	21.27	14.7	15.73	26.99	14.12	17.39	21.8	20.37	16.79	17.33	12.8	16.13	26.29	16.83	-0.374602	0.457141	0.0833025
101102184	CRELD1	mRNA	10.88	14.37	11.12	9.7	9.76	10.76	8.77	10.48	9.96	8.54	8.67	9.94	11.58	12.78	12.24	11.04	12.64	9.35	9.96	9.97	8.72	-0.0888788	0.0638443	-0.0254864
101102187	PRSS23	mRNA	20.79	6.07	7.73	13.51	14.66	12.81	15.67	20.68	9.63	10.64	8.47	7.91	9.5	13.09	16.7	6.59	9.04	11.85	13.26	17.77	13.38	-0.16199	0.0387344	-0.120362
101102190	CDC7	mRNA	2.92	1.68	2.22	3.97	3.03	2.38	2.94	2.97	2.45	2.3	2.08	2.63	2.78	1.63	2.75	1.85	2.59	2.9	1.9	2.18	2.53	-0.183935	0.203203	0.0200795
101102191	RELA	mRNA	33.28	29.07	24.3	28.91	30.36	30	29.88	32.55	34.28	31.82	28.85	36.09	31.41	33.16	33.64	31.6	36.1	31.61	33.02	36.54	33.55	0.150108	-0.181923	-0.0312318
101102193	ABLIM1	mRNA	74.34	69.35	80.59	54.79	71.33	76.93	60.93	71.41	66.85	65.61	58.83	69.09	71.3	74.52	77.46	58.58	90.2	103.59	78.4	72.83	77.11	-0.073144	-0.0616847	-0.134118
101102203	ICOSLG	mRNA	9.83	11.66	18.93	8.02	9.2	10.14	9.77	9.06	10.42	13.55	8.17	10.29	10.85	13.89	9.87	13.27	12.02	13.48	10.17	9.44	12.31	-0.0440857	-0.0181406	-0.0606937
101102204	LOC101102204	mRNA	23.98	28.29	33.37	22.35	26.65	26.75	23.02	29.03	20.65	26.54	23.93	31.84	27.89	22.81	28.29	19.09	21.57	28.67	35.5	26.37	25.42	-0.040827	0.0326411	-0.0085274
101102205	DCAF12	mRNA	25.2	20.64	23.85	22.64	24.8	20.3	24.15	23.07	26.61	25.6	21	26.7	22.69	23.87	24.07	26.31	26.61	24.6	21.9	23.22	24.79	0.0763856	-0.0772646	-0.000305
101102206	ABHD17B	mRNA	7.62	5.92	5.96	5.64	7.71	5.16	6.24	10.27	11.22	8.28	10.6	8.69	7.74	5.82	7.07	7.04	8.96	10.16	6.5	8.17	6.8	0.523603	-0.323522	0.199865
101102210	HACD4	mRNA	1.49	1.35	2.25	2.06	2.06	1.85	1.86	2.11	1.53	1.1	1.58	1.6	1.59	2.15	1.87	1.59	1.64	1.6	2.87	1.24	2.11	-0.151444	0.00240223	-0.146994
101102219	LTBP1	mRNA	4.59	1.75	1.54	2.61	2.6	1.82	2.34	4.39	1.84	3.13	3.07	3.83	4.16	2.07	3.64	1.75	3.01	3.17	1.86	3.62	3.94	0.396265	-0.273987	0.123568
101102222	CCT2	mRNA	67.2	69.99	73.98	88.08	75.65	68.47	74.44	75.98	60.74	70.54	77.87	67.62	73.07	58.15	73.19	49.81	64.32	69.47	73.97	73.78	62.74	-0.103857	0.171715	0.06783
101102223	LOC101102223	mRNA	26.63	12.78	14.38	24.11	20.37	18.68	23.95	27.07	18.64	18.63	19.97	19.61	23.08	17.81	27.69	11.3	25.36	25.68	12.31	19.03	22.66	0.0531981	-0.00780343	0.0470284
101102224	ZMYND19	mRNA	24.44	29.15	30.51	26.56	26.82	29.32	33.96	22.13	24.66	31.76	24.72	26.53	27.8	47.96	21.66	45.54	22.14	21.92	34.77	25.25	30.42	0.0392287	-0.0169296	0.0242999
101102225	VAMP5	mRNA	3.77	4.41	7.21	6.48	7.12	5.39	4.79	6.27	6.56	6.35	4.85	6.19	5.48	6.83	7.22	8.57	4.02	4.08	4.95	6.42	5.21	0.121955	-0.0432796	0.0785774
101102229	LSM8	mRNA	5.47	5.3	7.08	8.24	8.45	6.14	8.82	8.03	6.54	6.17	7.33	5.55	6.18	4.42	5.67	8.15	5.31	5.51	4.84	4.95	6.08	-0.158509	0.280093	0.120254
101102232	IL27RA	mRNA	7.9	7.02	7.88	8.7	7.08	8.19	11	7.95	7.69	6.98	6.26	5.64	11.96	10.94	7.44	8.21	7.43	6.62	14.69	11.03	11.24	-0.0145827	-0.211725	-0.224074
101102233	TMEM167A	mRNA	10.84	8.92	9.94	10.32	12.47	8.89	11.62	14.05	13.43	11.68	12.18	11.58	11.14	7.34	10.04	7.42	9.4	12.2	9.4	10.29	7.67	0.158471	0.153692	0.311476
101102234	SYDE1	mRNA	3.93	1.71	1.23	5.89	4.79	2.48	3.06	3.61	1.29	1.19	2.48	1.67	2.56	1.16	3.6	1.27	2.46	1.03	1.82	3.53	2.07	-0.727504	0.556364	-0.171016
101102239	L3HYPDH	mRNA	5.58	3.63	4.59	5.37	5.53	4.38	4.78	4.63	3.94	3.89	4.17	4.83	5.22	3.28	5.07	4.33	4.91	4.38	3.47	4.58	5.41	-0.171985	0.0849116	-0.08837
101102247	ARFGEF1	mRNA	8.44	5.47	6.63	8.32	7.55	5.6	6.73	8.69	8.72	7.44	6.92	9.35	8.36	5.89	9.31	5.18	9.25	10.07	5.89	7.16	6.91	0.19281	-0.118189	0.0746003
101102251	MPDU1	mRNA	33.1	51.91	47.57	31.08	37.65	38.17	37.11	38.34	41.17	47.02	37.16	37.71	41.33	43.29	31.29	47.84	34.94	38.22	45.89	33.02	39.97	0.0231937	0.0517647	0.0753861
101102252	NAGLU	mRNA	7.41	5.19	5.06	8.59	7.28	5.33	5.95	6.97	5.41	5.56	5.83	5.01	6.21	5.58	5.53	4.82	6.16	5.28	5.24	7.86	6.45	-0.132992	0.117849	-0.0126432
101102257	USP10	mRNA	22.17	21.19	23.5	23.03	22.89	18.9	21.2	22.27	21.84	23.46	21.61	21.2	23.11	23.64	24.99	17.33	24.08	22.78	24.97	23.72	21.47	0.0397138	-0.0358682	0.00480781
101102258	CIC	mRNA	20.68	11.43	10.74	15.58	16.13	12.17	13.99	13.33	10.18	13.85	9.43	13.25	19.34	14.64	20.39	15.15	18.75	16.83	15.06	16.53	14.91	-0.0721131	-0.259055	-0.330667
101102260	FAM76B	mRNA	2.86	1.48	2.22	3.56	3.55	1.49	3.17	2.89	2.54	2.19	2.56	3.27	2.7	1.23	3.72	1.37	2.41	3.15	1.81	2.36	2.13	-0.0515394	0.124456	0.0718588
101102261	FAM168A	mRNA	7.34	3.31	3.76	7.05	6.06	4	5.1	4.86	4.06	3.92	4.13	4.32	6.48	4.06	7.05	3.95	7.26	5.42	4.35	5.53	4.58	-0.180562	-0.0592551	-0.239523
101102265	TRAPPC13	mRNA	7.69	4.59	5.99	10.16	9.22	6.09	7.94	9.36	7.92	6.3	7.38	7.59	6.95	3.82	8.17	4.55	6.02	8.04	5.08	5.71	6.2	-0.0508021	0.248658	0.19706
101102266	RNF34	mRNA	14.21	11.25	12.65	15.89	13.01	13.24	12.82	14.34	10.33	10.47	10.15	11.78	11.16	10.44	11.39	13.3	11.53	13.54	9.62	14.11	12.86	-0.24473	0.117028	-0.128012
101102274	NAP1L4	mRNA	32.83	27.06	28.26	34.62	32.11	23.06	29.05	29.17	25.86	25.89	25.3	27.22	32.58	24.53	33.19	22.36	28.91	28.78	28.72	29.13	27.46	-0.117633	0.0750052	-0.0425066
101102276	LOC101102276	mRNA	16.82	12.35	15.11	28.92	21.2	14.78	18.52	15.98	9.81	12.93	12.7	12.91	13.66	14.95	17.16	21.95	12.85	11.42	11.42	16.92	15.97	-0.439149	0.223563	-0.213789
101102277	ZDHHC23	mRNA	3.44	3.34	4.05	2.79	3.34	2.47	2.85	3.15	3.19	3.77	2.34	3.9	3.38	2.76	3.16	3.77	3.44	3.76	2.72	3.11	3.34	0.00510347	-0.0467325	-0.0412133
101102279	HMOX2	mRNA	131.42	152.32	149.59	121.49	125.51	142.09	139.68	114.39	141.53	144.43	119.17	148.18	132.73	191.69	124.53	211.93	129.42	131.99	166.09	125.36	161.25	0.0395212	-0.121838	-0.0813463
101102282	GLIS2	mRNA	3.39	2.47	1.77	2.55	3.28	2.63	3.87	3.81	2.84	2.44	2.51	2.93	4.7	3.24	5.16	2.25	4.85	3.36	3.48	3.51	4	0.168205	-0.390223	-0.221109
101102283	IGSF8	mRNA	4.78	1.79	1.69	6.86	5.16	1.91	3.42	4.12	2.41	1.31	2.83	1.98	3.48	2.1	4.31	2.04	2.86	1.99	1.57	3.4	3.12	-0.453569	0.388581	-0.0639823
101102284	SERP1	mRNA	45.33	56.29	54.32	40.25	42.6	51.16	37.93	51.81	50.33	45.27	53.74	49.26	46.73	41.5	41.89	46.38	45.28	52.68	58.78	55.07	48.1	0.0179012	-0.0534355	-0.0357412
101102286	INTS10	mRNA	13.05	11.37	10.26	13.21	11.65	10.25	12.87	12.45	10.34	10.77	11.46	11.33	11.61	12.82	12.32	9.97	10.78	13.08	12.49	12.28	11.62	-0.0382917	0.0161083	-0.0210946
101102290	CHM	mRNA	2.73	1.66	1.59	2.48	2.53	1.6	2.53	3.43	2.82	2.47	3.26	2.1	2.12	1.7	2.44	2.17	2.02	2.26	1.63	2.29	2.09	0.263204	0.0218637	0.281543
101102292	LANCL1	mRNA	23.34	18.82	26.64	20.38	29.05	15.21	28.48	22.87	23.12	35.64	19.68	20.69	23.62	24.89	21.97	24.66	21.42	23.7	13.74	19.27	17.83	0.0950153	0.187594	0.283557
101102297	FTCDNL1	mRNA	4.01	3.91	3.03	2.8	4.24	3.65	4.43	4.19	3.18	5.29	5.09	5.1	4.07	4.61	3.77	3.8	4.12	3.31	4.65	4.74	4.08	0.276027	-0.115806	0.160907
101102302	NECAP1	mRNA	15.25	15.47	15.47	14.42	17.19	10.8	12.46	23.1	22.65	18.41	16.02	24.31	20.06	15.83	22.41	18.32	21.48	17.31	22.27	16.31	14.23	0.466886	-0.371768	0.094382
101102304	PHLDA1	mRNA	7.86	17.08	10.96	3.33	4.1	7.49	4.11	6.26	10.11	6.59	8.85	11.08	13.06	5.32	9.02	5.89	7.11	10.01	10.36	11.62	6.84	0.0603011	-0.0428307	0.0150618
101102306	LRRC8E	mRNA	13.53	16.47	14.28	9.66	11.63	14.45	12.88	14.04	16.78	15.52	13.57	19.15	19.03	14.48	20.63	16.36	19.71	17.4	15.81	12.76	15.13	0.243744	-0.292915	-0.0499102
101102307	DDX41	mRNA	22.23	22.58	16.8	21.47	21.07	19.7	21.27	21.16	16.76	20.5	18.65	17.22	21.4	23.92	22.22	19.75	18.3	19.2	22.93	21.81	20.76	-0.0581271	0.0166836	-0.0402318
101102311	TBCK	mRNA	3	1.49	2.12	2.22	2.01	1.73	1.55	2.86	1.97	2.3	1.6	1.97	2.12	2.22	2.63	1.36	2.7	2.42	2.3	2.22	2.12	0.0977667	-0.140921	-0.0420771
101102313	VCPKMT	mRNA	3.25	2.88	5.54	3.46	5.18	3.11	3.99	4.71	4.53	4.83	5.35	5.63	5.8	4.08	3.41	3.24	4.19	5	4.39	3.91	3	0.360145	0.00549644	0.365237
101102320	SEC14L1	mRNA	16.83	12.95	8.61	11.47	9.94	14.6	8.03	13.86	17.22	15	14.7	22.15	16.7	22.43	20.16	14.09	24.18	17.1	16.97	21.73	15.41	0.543582	-0.593006	-0.048961
101102321	MSI2	mRNA	4.07	2.62	3.03	4.74	3.62	2.7	4.56	2.91	3.51	3	3.63	4.16	3.95	3.12	4.5	2.36	4.52	4.28	2.45	3.49	2.59	-0.0484751	0.0913684	0.042939
101102322	EPOP	mRNA	2.27	2.76	2.32	1.67	2.07	2.17	2.41	2.38	1.53	2.39	1.56	2.22	2.49	2.95	2.87	2.56	2.52	3.01	4.17	3.02	2.75	-0.0350353	-0.391557	-0.425172
101102328	RBL1	mRNA	2.34	1.77	1.61	1.81	1.72	1.65	3.09	2.38	1.72	1.62	1.28	1.78	3.07	1.1	2.34	1.3	2.02	2.99	2.18	1.64	2.07	-0.127254	-0.0379487	-0.165603
101102329	POLR2C	mRNA	25.87	24.59	28.74	28.98	28.18	25.72	27.85	29.19	25.4	25.79	25.67	25.8	28.36	25.75	29.5	26.93	23.76	25.17	29.27	27.28	23.59	-0.0350774	0.0477345	0.012125
101102330	RPS9	mRNA	1213.22	1685.11	2155.14	1293.9	1411.57	1780.85	1475.74	1097.16	1376.52	1831.94	1505.3	1409.44	1263.12	2675.55	974.41	2138.7	1231.67	1171.59	1343.32	1447.01	1334.46	0.0131931	0.206551	0.22153
101102331	LSR	mRNA	17.63	20.23	21.27	15.69	20.06	22.64	22.41	19.14	21.44	21	15.76	22.23	23.34	26.46	25.44	22.94	22.05	25.48	27.22	19.15	23.22	0.0834548	-0.212748	-0.128621
101102335	MED10	mRNA	27.23	22.95	17.18	28.38	30.81	20.77	30.98	29.33	20.69	21.93	26.25	19.12	20.63	20.85	20.92	27.48	21.52	23.08	24.75	26.51	24.41	-0.155081	0.0664691	-0.0878731
101102337	CORO1C	mRNA	28.06	13.46	10.04	39.21	29.26	15.71	22.33	25.65	14.16	12.99	17.89	13.28	20.39	10.71	23.28	10.83	20.39	15.49	15.89	27.96	16.86	-0.432167	0.262008	-0.169771
101102338	GATB	mRNA	7.94	7.16	6.76	7.27	7.52	4.27	9.56	6.93	6.63	7.78	7.67	8.35	8.78	7.95	9.65	8.42	8.91	8.96	9.94	6.77	6.98	0.107806	-0.236647	-0.128765
101102339	FBXO22	mRNA	9.74	7.46	10.31	10.63	10.86	8.29	11.3	9.93	10.56	10.23	11.74	11.14	10.72	7.62	11.26	9.04	10.52	10.38	9.21	8.64	8.8	0.0763062	0.0276458	0.103383
101102340	ARPIN	mRNA	28.93	29.9	38.9	32.03	34.14	33.37	34.43	27.69	29.22	34.59	29.01	30.09	34.3	36.18	23.64	36.06	29.38	32.53	33.55	33.51	32.72	-0.071846	0.072564	0.00152595
101102341	IP6K1	mRNA	19.9	13.07	13.26	19	18.9	15.8	16.71	15.8	12.27	16.69	12.95	13.26	16.69	15.53	17.99	15.67	17.07	14.95	16.71	16.15	15.69	-0.157472	0.0218861	-0.134955
101102342	MTMR14	mRNA	11.6	13.35	13.1	11.63	10.64	11.04	10.2	11.59	10.92	11.41	11.66	11.3	12.44	13.22	11.99	11.37	12.82	11.29	14.08	13.13	11.2	0.00801843	-0.04914	-0.0410244
101102343	GTF2H4	mRNA	8.25	6.29	6.34	7.15	8.61	7.3	7.87	8.66	6.41	6.42	5.96	7.51	8.84	7.07	7.64	11.73	6.71	7.47	7.76	5.93	7.96	-0.0291383	-0.104949	-0.135697
101102351	TMEM167B	mRNA	15.35	11.63	13.3	18.09	16.62	10.95	15.52	16.45	15.06	14.15	14.44	14.09	13.86	10.37	13.87	12.08	12.74	15.58	12.29	13.87	14.39	-0.0320865	0.100315	0.0681027
101102352	VPS45	mRNA	7.78	4.69	4.97	10.14	9.49	5.99	8.03	9.46	6.51	5.44	6.4	7.13	7.35	3.9	8.1	4.03	6.32	7.16	5.7	6.11	5.28	-0.135175	0.26765	0.131982
101102354	NIT1	mRNA	11.6	12.25	15.16	13.4	11.62	14.88	19.4	13.95	16.36	19.66	14.67	14.13	14.85	19.44	12.82	22.54	15.49	13.22	16.94	12.75	18.69	0.204455	-0.198068	0.00771772
101102356	LOC101102356	mRNA	5.61	3.46	5.58	8.23	7.77	4.65	5.54	6.07	5.66	5.69	4.9	5.85	6.71	5.04	6.5	5.75	7.24	6.18	4.64	5.41	4.35	-0.00661527	0.0780161	0.0722285
101102358	NCBP2	mRNA	22.1	19.1	20.3	22.69	23	17.73	22.14	21.56	18.16	20.44	18.15	16.05	18.31	15.64	17.93	20.43	15.14	18.72	22.48	17.19	17.88	-0.193687	0.176703	-0.0173241
101102363	POP7	mRNA	33.02	43.96	51.45	44.42	46.71	45.12	55.18	38.38	46.49	51.93	43.7	45.5	40.73	55.91	35.31	57.74	35.99	39.72	61.17	38.33	44.59	0.0267027	0.0173752	0.0449254
101102364	PIGQ	mRNA	24.85	22.72	22.08	22.03	23.14	23.03	25.16	20.1	20.35	20.11	19.45	21.6	29.23	28.12	27.25	25.84	28.95	22.68	22.2	22.16	25.7	-0.0404401	-0.0836487	-0.123087
101102365	JTB	mRNA	31.55	32.21	40.77	35.01	39.77	32.82	32.55	38.77	30.62	37.14	36.98	38.26	37.61	33.93	28.64	33.59	29.55	30.61	36.22	37.12	33.12	0.0427402	0.105943	0.148463
101102368	TAF5L	mRNA	5.03	3.75	4.21	5.28	4.6	3.79	5.07	4.6	4.14	4.01	4.46	4.68	4.55	4.05	5.38	3.95	5.67	4.9	4.86	5.11	4.32	-0.0518486	-0.0947833	-0.146269
101102369	MFHAS1	mRNA	12.07	14.06	14.05	9.83	10.93	12.76	11.59	11.53	8.55	6.7	10.38	10.34	12.41	11.61	13.9	12.84	12.68	12.65	13.88	11.66	10.52	-0.286179	-0.0104779	-0.296897
101102370	ERICH1	mRNA	3.61	2.41	1.44	3.75	3.12	2.79	3.09	3.59	2.83	2.5	2.9	2.71	2.59	2.22	2.98	1.49	2.8	2.43	3.55	3.32	2.41	-0.0542954	0.0980103	0.045483
101102373	ZNF462	mRNA	2.92	2.14	1.87	3.31	2.54	1.78	2.09	2.12	2.34	2.31	2.33	2.13	2.54	1.29	3.91	1.21	3.08	3.06	2	2.17	2.13	-0.130723	-0.0813222	-0.212387
101102374	TREX2	mRNA	34.76	86.18	75.03	9.8	9.6	40.44	8.28	16.34	36.61	19.41	37.47	49.64	25.97	31.39	22.02	31.99	23.41	36.79	20.69	60.39	26.02	-0.38409	0.378261	-0.00801843
101102378	CDA	mRNA	75.73	70.4	45.93	26.46	20.64	53.28	23.7	50.76	74.14	65.62	43.53	62.48	61.12	71.02	65.9	59.88	89.82	84.24	61.44	71.2	61.04	0.406827	-0.576793	-0.169062
101102380	MAT2A	mRNA	158.79	149.77	159.05	146.81	178.97	140.45	262.72	184.04	268.37	203.6	183.02	243.63	267.38	167.08	250.12	193.41	217.85	240.18	207.64	145.4	249.35	0.342421	-0.314927	0.0271718
101102382	GPR107	mRNA	11.1	5.63	5.63	9.36	8.35	5.07	7.25	7.41	5.97	6.04	6.15	7.18	9.53	6.02	10.08	4.82	9.53	7.92	5.9	8.29	6.48	-0.100862	-0.00601623	-0.106555
101102384	COQ10A	mRNA	6.56	3.52	4.79	11.75	7.43	5.75	5.88	8.54	3.16	3.79	5.99	4.84	6.42	5.22	7.84	4.97	5.96	4.78	4.31	6.78	7.53	-0.252703	0.0843902	-0.167304
101102385	SGSM3	mRNA	21.09	18.55	16.74	11.6	14.29	19.14	11.71	14.29	15.5	13.76	11.11	18.5	23.05	19.86	19.12	19.34	18.6	19.29	17.9	15.9	15.35	0.00365661	-0.106875	-0.103297
101102387	TMEM176B	mRNA	5.85	6.29	3.88	2.42	5.57	3.48	4.34	6.88	9.06	7.86	4.42	4.82	9.85	9.57	4.77	12.47	3.59	4.23	5.31	5.57	7.67	0.713095	-0.475257	0.238614
101102395	HAUS4	mRNA	9.39	8.08	7.26	8.6	9.18	8.82	11.72	7.96	7.83	8.94	8.11	7.72	9.03	8.89	8.95	8.08	8.92	9.5	8.31	8.21	9.55	-0.105258	0.0533061	-0.0515583
101102396	GREM1	mRNA	10.23	3.72	3.97	10.06	5.97	2.87	4.3	13.48	5.04	3.86	4.45	4.57	7.74	3.17	7.96	2.17	5.05	9.28	3.36	5.15	9.36	0.0489088	-0.0430945	0.00840576
101102400	TRIB1	mRNA	3.55	7.59	5.58	2.85	3.14	5.54	3.51	5.21	5.81	4.78	5.56	6.86	4.7	5.24	6.19	3.68	4.48	6.54	7.06	5.17	5.37	0.209475	-0.1958	0.0122765
101102403	LOC101102403	mRNA	17.77	18.67	18.56	21.36	20.94	19.59	22.06	17.94	17.62	19.09	18.91	17.4	19.2	16.16	16.88	18.43	15.19	16.15	22.46	17.62	20.93	-0.133848	0.11611	-0.0179498
101102404	MED1	mRNA	13.57	8.99	10.54	11.95	11.93	9.92	11.6	11.06	9.19	10.46	9.51	10.28	11.37	8.82	14.58	8.03	12.46	13.74	10.94	10.76	10.67	-0.146232	-0.0263022	-0.172084
101102409	SMYD2	mRNA	42.02	41.94	32.02	59.39	40.43	44.64	31.18	44.3	31.02	22.52	35.71	41.9	42.49	28.98	32.85	20.16	39.93	31.33	28.72	47.07	25.37	-0.258068	0.404968	0.146124
101102410	XRN2	mRNA	27.99	18.98	23.27	24.61	25.02	18.03	28.21	26.44	24.75	27.66	21.33	27.15	25.95	23.43	28.26	22.01	26.68	30.06	25.76	25.42	26.14	0.103648	-0.143384	-0.0391445
101102415	PPP1R15A	mRNA	22.91	27.53	18.92	16.53	23.22	20.33	16.99	20.42	24.89	26.99	18.71	27.83	25.72	23.59	29.08	22.08	29.93	26.7	22.19	29.52	20.12	0.184142	-0.249565	-0.0656092
101102417	KPTN	mRNA	22.52	17.04	21.71	21.73	18.78	17.68	17.82	17.79	17.6	21.8	17.75	18.09	15.31	23.53	15.87	29.65	17.28	15.84	21.27	13.69	22.21	-0.0442304	-0.00441365	-0.0463778
101102418	TMEM25	mRNA	6.7	5.57	4.65	7.48	9.66	5.7	8.72	7.42	7.93	5.49	8.36	6.73	9.64	6.24	7.95	6.82	8.12	6.21	5.95	7.26	7.24	0.118579	-0.039412	0.0788087
101102424	ZNF622	mRNA	14.73	15.66	14.06	15.55	12.46	13.06	14.14	13.29	11.79	12.7	13.87	11.9	12.16	16.83	13.99	10.63	13.81	10.76	14.04	14.15	13.14	-0.109064	0.164813	0.0575071
101102427	DYNC1H1	mRNA	36.24	17.95	19.22	26.42	22.94	23.74	19.45	20.61	20.1	19.75	14.17	21.85	30.78	26.43	35.63	15.79	35.87	32.64	20.21	23.91	22.88	-0.10075	-0.140404	-0.239729
101102428	APOPT1	mRNA	52.12	53.37	64.42	58.08	74.59	51.52	68.94	44.99	64.41	70.21	53.16	52.08	48.9	53.4	50.52	64.55	41.67	58.23	52.68	44.74	53.5	-0.114089	0.208003	0.0941665
101102429	SLC4A7	mRNA	2.95	1.1	1.49	1.84	1.52	1.82	2.63	2.37	1.24	3.22	2.06	2.93	3.34	2.06	3.14	1.76	2.88	3.77	2.35	2.75	1.77	0.377051	-0.447912	-0.0714039
101102431	MBD4	mRNA	5.07	4.63	4.88	5.43	4.15	4.34	4.53	6.98	4.14	5.13	3.42	3.88	7.42	3.52	5.68	3.19	4.91	6.34	4.74	3.9	3.52	0.0564558	0.0819164	0.138048
101102433	DUSP22	mRNA	4.55	5.44	5.79	5.68	5.02	4.33	4.72	3.84	5.59	4.09	5.1	5	6.09	5.97	5.18	5.22	6.82	5.6	3.59	4.83	5.76	0.000579	-0.0310517	-0.0295722
101102438	NRAS	mRNA	14.33	13.43	16.92	14.53	17.08	14.8	17.49	19.41	15.62	16.02	11.53	17.3	14.52	13	15.85	13.26	17.18	18.96	15.5	15.02	15.02	-0.0232552	-0.00667704	-0.0292067
101102439	AP5B1	mRNA	14.69	28.64	18.28	17.36	15.06	20.56	17.89	19	13.97	12.99	17.32	17.08	13.67	23.92	19.41	24.84	21.5	17.04	23.69	19.85	17.79	-0.185139	-0.101932	-0.286362
101102440	2023-03-05	mRNA	11.34	9.05	11.73	11.38	11.73	9.13	11.15	12.04	12.48	12.72	12.4	12.17	10.05	10.18	11.02	9.82	10.7	12.57	10.88	12.22	11.36	0.128547	-0.0462051	0.0829568
101102441	IFIT5	mRNA	6.62	2.33	2.53	9.94	6.38	4.23	6.4	7.08	2.33	2.07	4.93	2.27	4.6	1.33	5.01	1.65	3.95	1.92	2.36	4.27	3.67	-0.630741	0.746351	0.11569
101102442	ROCK1	mRNA	7.34	3.84	4.02	11.93	11.99	3.8	10.24	11.47	8.72	6.46	9.18	10.58	8.55	2.03	10.49	2.36	6.64	9.61	5.37	7.3	6.07	0.13419	0.153157	0.285744
101102445	PPP1R7	mRNA	30.05	26.31	23.45	35.11	32.23	27.72	27.86	25.71	21.92	22.64	21.95	25.41	21.61	26.42	19.93	25.71	28.36	21.69	28.11	26.14	27.75	-0.28213	0.174778	-0.104889
101102446	RNF40	mRNA	17.78	14.28	14.02	14.43	14.6	13.66	14.45	15.06	12.19	13.25	12.01	13.02	16.95	16.61	17.69	13.06	17.89	15.57	16.37	15.11	14.3	-0.0623002	-0.0702193	-0.131173
101102449	ZNF654	mRNA	4.61	3.21	3.93	4.63	5.49	3.6	4.65	5.49	5.09	4.05	4.23	5.94	5	2.22	5.4	3.04	4.34	5.91	3.96	4.23	4.19	0.0760126	-0.00386404	0.0708023
101102453	COL15A1	mRNA	15.39	2.28	1.04	13.76	9.61	4.63	7.54	11.14	2.2	1.97	4.36	2.36	5.43	1.93	10.2	1.67	5.7	3.02	3.22	7.96	5.59	-0.854099	0.512723	-0.339677
101102457	TSPAN7	mRNA	53.59	64.19	58.77	48.39	46.33	60.29	68.23	35	64.96	57.83	37.14	45.53	46.46	64.65	46.16	74.95	48.44	50.6	61.91	42.58	73.32	-0.18643	0.0150752	-0.169709
101102466	ZNF322	mRNA	9.02	6.49	8.3	9.52	10.28	6.38	8.93	10.21	8.96	9.77	6.97	9.29	9.04	5.68	8.27	5.94	8.35	9.49	7.91	7.61	8.22	0.035303	0.0749983	0.110554
101102467	TARBP2	mRNA	14.1	17.05	16.92	12.48	13.33	14.99	14.88	13.09	13.46	14.19	12.77	13.75	16.62	18.03	13.21	21.52	14.38	16.23	15.95	12.68	14.2	-0.0543614	-0.0454002	-0.0997546
101102468	FRS2	mRNA	3.06	1.82	2.36	3.56	3.67	2.23	3.95	3.67	3.19	2.82	3.04	3.25	2.95	2.19	3.37	2.28	3.1	3.33	2.54	2.39	2.52	0.0552695	0.0838121	0.139085
101102469	GCAT	mRNA	12.66	12.29	14.97	10.71	13.75	10.29	8.44	10.19	8.67	13.55	9.72	12.8	8.8	21.58	8.95	15.39	10.26	10.26	7.85	11.95	12.85	0.0491028	0.11059	0.162998
101102470	DPH7	mRNA	19.31	21.24	20.84	20.43	23.11	19.1	18.55	19.71	14.89	17.75	20.17	17.66	25.31	18.41	21.07	19.75	17.77	16.62	23.37	15.81	20.2	-0.105717	0.0947358	-0.0115485
101102474	GGCT	mRNA	5.92	9.77	7.37	2.74	4.28	6.6	3.91	7.67	7.99	8.19	5.93	9.91	12.08	4.88	9.12	5.79	4.28	8.92	12.59	5.45	4.1	0.407064	-0.24048	0.163008
101102475	TSPAN12	mRNA	10.86	7.07	6.3	21.2	16.14	6.7	9.81	13.98	6.17	5.13	14.82	9.6	9.68	2.71	13.49	3.75	10.57	8.59	5.45	10.35	8.74	-0.294413	0.351504	0.0559226
101102478	ZSWIM4	mRNA	2.6	4	2.5	1.89	2.18	3.37	1.88	3.36	3.71	3.1	3.44	4.57	5.39	2.96	5.37	3.22	4.58	3.54	4.62	4.27	2.99	0.46938	-0.563034	-0.0948709
101102483	ISOC1	mRNA	18.64	20.95	21.52	16.24	22.26	19.57	20.31	21.03	21.02	15.62	20.97	14.24	16.9	16.8	18.59	16.46	20.29	15.7	26.87	23.19	27.51	-0.152164	-0.0717936	-0.222646
101102484	ERAP2	mRNA	3.18	2.13	3.62	3.28	2.61	2.37	3.27	2.72	3.36	3.18	2.23	2.9	4.91	1.77	3.78	1.63	3.83	4.25	2.74	3.09	3.24	0.0310677	-0.109135	-0.077981
101102485	LOC101102485	mRNA	2.67	1.29	1.46	1	1.06	1.2	1.29	2.54	3.38	2.44	1.27	2.2	3.31	1.67	1.76	1.94	2.08	2.88	2.51	1.86	1.09	0.751206	-0.498575	0.251908
101102487	JKAMP	mRNA	6.26	5.13	3.93	6.57	7.49	4.68	5.3	7.67	6.09	4.17	5.09	6.19	5.52	3.82	6.15	4.16	4.79	5.73	4.27	4.6	4.67	-0.0259116	0.225514	0.198947
101102488	PSEN1	mRNA	36.42	26.73	33.27	32.05	36.17	28.03	33.42	33.51	36.15	36.28	32.28	40.09	36.25	27.95	34.7	27.49	34.84	32.3	33.71	33.9	32.18	0.114445	-0.0183737	0.0962201
101102489	CDO1	mRNA	8.47	7.69	16.57	16.71	10.31	8.64	10.02	6.63	11.86	26.13	13.53	31.81	23.28	12.63	10.51	23.44	23.08	15.46	10.88	12.65	8.88	0.685216	-0.427721	0.254604
101102491	CCNC	mRNA	15.77	14.51	15.89	13.98	16.62	13.53	16.05	19.02	18.64	14.14	16.72	16.31	13.12	11.44	15.64	12.34	14.27	16.42	16.48	16.45	16.51	0.017784	0.0165372	0.0350318
101102493	ZBTB2	mRNA	3.66	2.85	3.39	4.25	5.48	3.43	4.27	3.98	4.19	4.11	3.76	4.74	4.3	3.89	5.68	2.64	4.52	5.06	3.97	3.88	4.11	0.105665	-0.113791	-0.00775431
101102496	GRHL2	mRNA	4.94	2.85	4.26	3.81	4.1	3.36	4.2	3.3	4.16	3.84	3.34	4.47	6.39	4.32	5.15	3.62	5.72	5.2	3.73	3.55	4.08	0.118941	-0.15613	-0.0368297
101102497	SMAP1	mRNA	45.47	49.86	42.85	44.37	46.74	40.3	44.55	51.49	43.42	43.65	53.15	48.08	42.82	37.52	40.62	38.07	44.46	52.53	43.3	45.97	52.93	0.0160226	0.0064617	0.0230034
101102498	COMMD6	mRNA	10.25	9.5	11.71	12.08	15.57	9.14	15.05	14.78	16.69	16.66	16.41	13.38	11.61	10.05	9.99	10.12	10.82	12.73	11.48	11.04	11.89	0.273756	0.0935732	0.36746
101102499	KCTD12	mRNA	5.48	2.08	2.73	4.01	4.29	2.31	4.14	5.51	3.59	2.39	2.81	2.71	4.21	2.41	5.29	2.23	3.28	3.18	2.31	4.18	5.29	-0.0675233	-0.0397659	-0.105418
101102500	CD68	mRNA	4.5	4.34	3.85	2.92	4.3	3.59	3.75	5.72	5.51	3.74	4.88	7.53	10.88	7.64	8.57	7.19	5.53	5.2	4.53	6.79	7.34	0.729172	-0.702873	0.0268205
101102504	MMP23B	mRNA	4.88	1.57	1.32	2.77	3.37	1.73	3.1	5.28	1.78	1.33	1.85	2.56	3.41	2.27	4.74	2.78	2.52	2.51	2.05	3.85	6.07	-0.00752039	-0.403794	-0.409199
101102506	CCDC97	mRNA	21.45	16.98	16.75	18.59	20.39	16.62	19.62	16.85	14.17	19.29	14.37	16.92	20.86	20.03	21.28	18.05	19.12	18.66	18.15	19	15.79	-0.0855214	0.0167314	-0.0682608
101102507	CRISPLD2	mRNA	4.62	1.82	1.23	5.78	3.19	2.21	2.79	7.17	1.32	1.55	5.85	4.14	5.78	1.46	6.21	1.36	4.3	1.83	1.96	6.76	4.02	0.33748	-0.278827	0.0574544
101102508	ERF	mRNA	12.75	8.04	9.35	11.07	13.91	8.72	10.84	9.36	8.77	10.17	6.61	9.19	11.81	12.77	14.14	12.06	12.98	11.72	9.79	9.75	11.45	-0.101878	-0.12993	-0.231327
101102510	SESN3	mRNA	13.28	4.34	9.41	12.66	11.27	7.54	11.49	8.28	4.48	8.37	6.72	6.34	8.76	4.74	10.76	8.18	9.14	12.09	6.36	8.07	11.12	-0.53148	0.0804682	-0.450132
101102517	STRN3	mRNA	15.3	12.31	11.53	20.35	18.67	9.95	14.96	18.6	15.78	13.15	17.63	15.53	14.26	7.92	17.68	8.09	13.3	15.16	12.37	14.38	10.91	0.0115872	0.182017	0.192742
101102518	DENND6A	mRNA	5	2.42	4.54	7.36	6.8	3.39	5.43	5.67	4.29	4.29	4.6	5.29	4.16	3.41	5.33	2.45	4.74	5.97	3.22	4.03	4.3	-0.108941	0.222342	0.113744
101102520	GLO1	mRNA	125.9	134.27	135.65	123.31	113.97	121.78	130.7	141.89	134.2	142.94	136.44	151.59	114.36	73.76	135.34	108.46	115.58	151.47	138.48	88.53	142.69	-0.0018642	0.0369685	0.0346856
101102524	PAQR6	mRNA	5.97	4.13	6.5	6.56	6.7	6.58	5.57	6.94	10.03	11.69	6	8.48	7.24	9.57	8.55	8.66	8.69	8.18	6.67	5.83	7.15	0.503046	-0.422389	0.0814484
101102525	QTRT2	mRNA	1.82	1.88	2.06	1.47	1.27	1.16	1.99	1.61	1.51	2.12	1.74	2.05	1.68	1.34	2.05	1.63	1.53	2.39	1.51	2.06	1.75	0.0407857	-0.119649	-0.0786804
101102527	LOC101102527	mRNA	258.61	249.58	269.5	208.68	255.98	252.55	260.52	265.43	247.27	250.55	235.14	243.1	242.89	233.96	245.27	285.63	241.89	242.94	281.57	223.87	264.83	-0.0414686	-0.0119272	-0.0530849
101102529	LOC101102529	mRNA	2.36	1.46	1.74	2.38	2.08	1.57	2.18	2.39	2.18	2.01	1.93	2.07	3.02	2.43	3.68	1.77	3	3.29	2.02	2.44	3.29	0.201819	-0.468971	-0.264465
101102533	SH2D4A	mRNA	19.99	28.6	19.51	9.18	12.51	19.76	9.53	13.02	27.56	14.67	20.69	26.36	24.72	22.13	25.45	14.29	27.17	22.83	18.06	26.14	16.18	0.280813	-0.249756	0.0299867
101102534	HERC2	mRNA	5.22	2.48	2.95	3.88	3.97	2.63	3.22	3.01	3.1	3.12	2.46	3.44	4.2	3.66	5.26	2.83	4.97	4.29	3.01	3.15	2.94	-0.0600772	-0.105392	-0.164521
101102536	OSBPL6	mRNA	1.99	1.38	2.28	2.36	1.99	1.72	1.82	1.73	1.46	2.86	1.29	1.34	2.12	1.72	2.92	1.43	2.11	2.23	2.36	1.7	1.81	-0.100168	-0.0903621	-0.187951
101102542	RHBDD1	mRNA	6.29	5.73	4.62	5.21	6.44	4.87	5.38	6.19	6.18	5.25	5.23	5.09	5.12	5.57	5.01	4.85	4.64	5.54	6.13	4.85	5.91	0.00645524	0.0641755	0.0720527
101102545	ZBTB40	mRNA	8.26	4.82	4.68	8.44	6.24	5.15	4.65	5.87	3.95	5.2	5.04	5.21	7.56	5.89	8.53	4.12	7.95	5.75	5	6.82	5.99	-0.113464	-0.0459711	-0.158561
101102555	ASAP2	mRNA	2.25	1.14	1.48	1.85	2.12	1.18	1.92	2.24	1.9	1.55	1.5	1.24	1.96	1.38	2.46	1.13	2.28	1.8	1.54	1.9	1.81	-0.00415729	-0.102273	-0.105627
101102559	CERS4	mRNA	3.21	1.85	3.29	2.46	4.19	3.01	3.07	2.67	3.18	2.89	2.36	2.54	2.85	5.72	2	12.48	4.97	3.23	3.5	3.52	4	0.0897696	-0.739991	-0.64324
101102560	FAM193B	mRNA	12.29	6.34	8.89	11.35	12.72	6.31	8.92	8.95	9.36	9.63	10.37	10.67	14.14	7.56	13.64	7.37	11.42	12.61	9.62	9.34	7.62	0.087321	-0.112336	-0.025748
101102561	CD74	mRNA	206.93	275.11	423.2	155.25	348.09	341.92	245.58	281.27	239.76	319.27	225.61	179.37	256.26	504.55	197.5	426.77	231.29	321.59	225.98	307.43	424.32	-0.0026627	-0.0783431	-0.0771264
101102563	EVI5L	mRNA	19.61	14.67	14.96	19.53	17.87	17.09	18.1	15.28	12.22	15.6	14.25	15.39	22.97	16.01	22.57	17.09	19.05	16.01	15.64	17.65	17	-0.130124	-0.0211243	-0.151452
101102568	NUS1	mRNA	14.34	16.58	13.79	10.9	11.53	11.42	11.46	15.54	13.21	12.08	13.71	14.96	13.9	9.55	16.15	9.09	14.16	15.27	15.63	14.57	13.55	0.0167522	-0.0810336	-0.0643476
101102573	DCAF7	mRNA	17.61	10.75	11.06	17.09	13.89	12.55	12.89	14.27	10.8	11.61	10.01	11.04	13.7	10.36	16.63	10.54	15.41	11.84	12.69	15.59	13.15	-0.222481	0.0119129	-0.209859
101102574	MFSD11	mRNA	10.75	10.82	12.64	9.71	12.25	8.52	7.98	12.66	12.1	9.69	8.96	11.33	12.78	9.4	13.71	9.55	12.32	13.58	10.48	10.11	9.5	0.0680726	-0.0989888	-0.0310625
101102576	MLLT6	mRNA	8.36	4.48	5.53	9.32	7.85	4.94	5.52	5.91	4.21	3.87	5.13	5.52	8.54	5.4	9.94	3.98	9.25	5.22	4.2	7.15	4.62	-0.232971	0.0555122	-0.177367
101102577	SCYL3	mRNA	12.76	9.3	7.62	10.95	11.38	8.76	8.1	11.29	11.22	7.86	9.66	10.52	10.68	8.36	11.98	8.36	10.5	10.45	9.13	12.07	10.51	0.0199339	-0.0696446	-0.0496094
101102578	MIA3	mRNA	11.94	6.6	4.84	14.32	11.66	5.81	10.03	9.71	7.72	7.93	8.56	9.13	10.54	4	12.43	3.94	9.92	8.92	6.54	9.68	7.36	-0.156053	0.159054	0.00234213
101102580	VPS16	mRNA	9.11	9.37	7.14	6.77	8.57	7.26	8.51	9.58	7.88	7.92	7.64	9.84	11.43	10.48	11.99	9.63	8.32	9.71	12.32	8.3	9.51	0.178032	-0.280529	-0.102439
101102581	TPX2	mRNA	6.26	3.8	4.51	4.36	5.37	4.33	5.78	6.83	3.37	5.5	3.21	4.81	8.55	2.58	7.54	4.48	4.55	6.93	7.72	4.49	5.47	-0.00204864	-0.258122	-0.261616
101102582	FAM83D	mRNA	37.08	19.68	15.86	40.27	44.73	29.32	39.51	38.9	17.09	21.4	25.55	20.15	28.38	15.9	32.18	27.79	21.38	19.56	24.16	31.02	34.89	-0.424128	0.221569	-0.201976
101102584	USF2	mRNA	68.26	62.74	72.77	74.49	81.99	63.81	72.97	58.45	60.63	71.14	67.67	55.53	61.65	87.69	58.05	70.99	66.18	53.37	58.58	63.6	61.35	-0.0857239	0.201331	0.117294
101102589	SELPLG	mRNA	2.09	2.73	4.91	1.2	2.6	2.37	1.74	3.35	2.21	2.28	2.46	2.53	3.62	4.47	2.38	4.19	3.37	3.25	1.48	3.54	3.46	0.204651	-0.257245	-0.0518541
101102591	ETFA	mRNA	147.36	134.57	148.48	153.33	184.89	148.84	203.36	174.09	204.97	165.93	178.13	181.55	127.48	157.39	140.3	196.65	141.84	154.85	164.12	114.11	175.62	0.0987929	0.0339831	0.133009
101102592	ZNF710	mRNA	12.01	9.69	7.42	10.15	8.39	8.63	7.79	9.82	8.14	6.01	9.37	10.1	13.61	7.82	14.78	6.89	13.36	10.25	8.79	12.54	8.68	0.0197492	-0.212242	-0.193242
101102596	COPS8	mRNA	40.94	35.4	42.18	53.63	46.14	37.66	41.8	43.23	31.71	34.11	43.96	30.41	39.45	31.73	36.3	33.59	31.01	28.47	40.25	41.07	35.96	-0.225163	0.273257	0.0480779
101102599	PPP1R14B	mRNA	122.34	209.28	227.02	117.69	140.82	168.51	162.62	131.18	120.51	154.14	155.78	132.06	144.58	222.32	115.4	226.28	131.76	142.39	238.99	140.5	177.39	-0.13959	-0.0141791	-0.152316
101102602	ANP32E	mRNA	15.65	9.67	13.79	14.72	14.02	10.15	14.85	14.35	9.83	10.5	10.92	11.75	16.21	7.6	16.98	8.88	14.09	15.18	14.08	12.32	11.71	-0.199363	0.00977157	-0.190208
101102603	EPS8L2	mRNA	79.44	81.35	63.62	58.79	74.02	64.62	66.24	71.97	71.47	61.96	75.13	91.63	99.25	89.58	104.28	75.62	97.33	77.2	55.77	76.2	63.11	0.191084	-0.13678	0.0540314
101102606	ACADSB	mRNA	31.14	32.01	37.75	49.46	43.01	28.5	49.28	23.31	47.75	44.66	38.72	28.03	29.59	32.44	27.7	36.26	29.17	35.9	37.95	27.28	44.25	-0.118877	0.171114	0.0534433
101102611	GIGYF1	mRNA	12.29	4.65	6.05	13.48	13.11	5.05	8.61	8.64	7.02	6.15	8.35	9.66	14.49	6.33	15.28	5.54	13.78	9.69	4.83	9.69	6.65	-0.0350852	-0.0436622	-0.0796595
101102612	RAB40C	mRNA	19.6	16.35	18.41	19.74	21.8	19	21.33	18.43	15.92	20.1	15.8	18.96	20.08	21.41	18.64	25.15	20.19	19.7	21.7	18.2	20.84	-0.0562226	-0.0945508	-0.149559
101102615	ACAP2	mRNA	4.54	2.71	3.13	3.61	2.4	3.09	2.66	3.72	3.88	4.17	2.74	5.81	3.67	2.47	4.69	2.36	3.77	5.73	2.98	4.31	3.61	0.25775	-0.276	-0.0183881
101102616	GALNT2	mRNA	6.81	3.81	4.63	6.26	5.23	3.85	4.85	4.66	3.87	3.83	4.54	4.25	5.51	4.19	5.83	4.35	6.52	4.99	4.81	5.99	4.73	-0.189738	-0.064908	-0.254191
101102618	ERI1	mRNA	3.78	3.31	3.04	3.96	3.02	3.64	3.71	4.74	4.02	2.99	3.38	4.86	3.76	2.48	3.58	2.81	3.29	3.72	3.49	3.44	2.98	0.0931395	0.0901772	0.184124
101102619	UBAP2	mRNA	25.34	31.01	18.89	22.92	20.76	24.39	18.53	23.62	23.11	21.29	16.43	23	24.41	24.27	24.42	18.14	23.48	22.26	26.66	21.86	19.36	-0.0734388	0.0895803	0.0165281
101102622	SPOPL	mRNA	3.1	1.42	1.4	5.98	4.8	1.76	3.74	4.65	2.16	1.9	3.14	2.8	2.88	1.03	3.4	1.34	2.85	2.82	2.07	2.84	2.23	-0.209314	0.313005	0.10359
101102625	SLC44A1	mRNA	19.52	12.8	22.88	17.52	17.28	15.8	16.14	14.63	15.33	17.04	12.69	20.03	16.92	15.14	18.56	18.85	15.95	24.18	17.23	17.38	20.19	-0.125086	-0.105367	-0.230195
101102633	VAMP8	mRNA	37.29	48.71	51.6	32.24	41.33	53.15	42.73	40.93	42.41	47.74	43.05	38.42	47.14	53.93	42.38	54.48	40.06	43.95	58.28	45.49	45.43	0.00844048	-0.0788168	-0.0700663
101102635	USP20	mRNA	7.18	4.23	3.96	8.28	5.87	4.04	4.99	5.19	3.5	2.95	4.52	4.8	6.55	3.6	7.38	3.3	6.41	3.89	2.95	6.56	3.81	-0.303008	0.189891	-0.11399
101102638	MRTFA	mRNA	11.04	6.33	5.59	11.52	9.93	6.47	7.16	7.04	5.02	5.04	6.94	6.13	9.83	6.33	10.39	6.22	9.29	7.06	6.82	10.15	7.22	-0.313614	0.0261788	-0.287493
101102640	MTPN	mRNA	33.79	23.96	26.9	34.38	31.88	25.3	29.93	29.09	26.66	25.64	23.63	23.96	26.24	24.4	27.15	27.92	28.07	29.01	29.83	29.7	28.43	-0.189148	0.0407509	-0.147274
101102647	SCG5	mRNA	5.76	2.37	3.11	1.19	2.47	1.01	1.56	7.18	2.16	2.08	1.62	3.54	3.09	1.24	3.5	1.52	1.77	2.19	1.38	2.15	5.49	0.220212	-0.0356559	0.189265
101102648	FAM214A	mRNA	10.22	6.7	4.23	19.52	15.53	6.13	11.85	17.51	13.43	9.82	15.64	15.15	12.23	3.87	15.17	6.23	11.47	11.94	4.86	9.81	8.69	0.26866	0.127338	0.394293
101102650	MED6	mRNA	10.43	6.39	8.75	15.51	14.32	8.85	10.02	10.95	9.86	6.99	10.94	9.38	9.91	6.93	10.19	8.54	8.81	10.17	6.11	7.53	8.61	-0.174665	0.307529	0.133124
101102651	RNF139	mRNA	13.44	11.07	10.57	12.94	13.62	10.3	10.71	14.52	14.93	11.91	13.25	13.39	14.48	8.92	14.27	9.52	12.19	15.38	12.15	14.14	11.36	0.144691	-0.0875153	0.0567229
101102652	ANKFY1	mRNA	10.24	5.17	6.03	11.01	8.65	5.31	7.3	8.86	6.94	6.64	6.39	7.14	9.05	5.7	9.86	5.33	8.97	8.27	7.13	8.39	6.64	-0.0645961	-0.0233273	-0.0875437
101102654	CDK12	mRNA	5.2	2.98	3.08	3.65	3.93	3	2.98	3.88	3.31	3.75	2.36	3.4	4.69	2.72	5.07	2.85	4.35	5.64	4.14	3.72	3.11	-0.040658	-0.200557	-0.241342
101102655	COASY	mRNA	20.57	21.77	20.96	15.24	20.49	21.52	19.78	16.23	19.76	20.49	15.42	17.75	21.4	27.08	20.17	24.36	21.31	19.18	23.47	19.48	21.19	-0.0294076	-0.0696003	-0.0976095
101102657	FADS6	mRNA	11.07	14.36	28.14	11.53	5.95	11.2	10.77	13.48	14.1	8.56	14.69	16.7	18.26	21.3	15.78	17.07	17.95	15.05	19.24	19.46	8.61	0.160174	-0.22983	-0.0705892
101102658	WRAP73	mRNA	11.32	8.75	8.92	9.37	12	8.64	10.63	8.97	11.43	9.76	9.94	9.96	10.83	11.55	9.18	11.11	11.11	10.34	8.77	10.2	10.29	0.0688101	-0.0084376	0.0619416
101102662	NPEPL1	mRNA	28.06	23.1	18.9	34.9	27.59	20.6	31.3	22.15	26.17	24.41	23.95	21.94	17.42	27.19	19.51	29.01	21.95	15.49	18.88	22.38	21.67	-0.144905	0.287887	0.144281
101102664	DHODH	mRNA	13.06	14.54	13.44	11.37	11.07	11.45	12.84	11.92	11.18	11.98	11.9	10.8	11.95	11.35	12.13	10.1	13.37	13.11	13.22	13.56	10.68	-0.124239	0.0671268	-0.0580867
101102670	CD59	mRNA	72.68	48.36	68.35	93.76	86.62	80.08	63.33	78.31	60.57	56.4	67.92	61.05	69.08	47.37	64.35	52.94	71.81	59.41	63.88	72.74	86.3	-0.219142	0.128207	-0.0900378
101102677	KLC1	mRNA	27.21	15.15	16.83	35.65	26.73	19.06	20.41	24.19	17.2	15.1	19.79	19.29	25.8	17.67	28.39	12.79	23.51	19.6	18.34	21.22	18.65	-0.194332	0.190747	-0.00345153
101102681	NFYC	mRNA	22.9	22.36	21.03	31.46	27.79	23.72	23.99	21.44	20.29	22.95	22.75	24.24	25.76	19.94	20.91	26.84	21.56	22.49	22.3	24.82	25.92	-0.127191	0.0522838	-0.075035
101102685	CSDE1	mRNA	115.07	72.09	91.36	156.98	127.89	81.98	114.04	123.1	91.28	95.06	96.45	96.72	94.53	66.85	105.93	66.8	93.86	103.57	73.16	108.58	75.97	-0.176418	0.279446	0.102894
101102686	OVOL1	mRNA	34.01	29.73	28.34	19.71	17.79	27.24	16.69	30.37	35.06	36.63	23.66	36.85	48.59	40.49	59.86	33.44	56.23	47.92	46.53	28.85	34.01	0.509567	-0.765027	-0.255454
101102690	LOC101102690	mRNA	362.12	497.36	628.68	454.4	419.48	570.67	599.39	373.99	457.18	582.9	410.52	326.13	264.61	641.43	268.69	655.44	427.65	410.3	418.27	459.87	380.31	-0.203436	0.232552	0.0307503
101102691	KLHL24	mRNA	12.52	5.94	10.49	18.43	16.47	8.74	14.52	13.25	11.33	12.62	9.75	12.12	10.32	7.6	11.43	9.81	11.31	12.19	6.77	10.93	8.8	-0.144497	0.276938	0.132417
101102693	CDIP1	mRNA	6.42	2.18	1.41	9.01	6.33	3.73	5.32	4.89	2.32	2.55	4.15	2.4	3.43	2.69	5.64	3.5	4.22	1.88	2.38	5.61	4.08	-0.548048	0.334522	-0.212282
101102700	TBC1D2	mRNA	8.5	7.6	6.89	5.86	8.06	8.02	5.95	6.2	6.33	6.18	6.42	7.12	7.4	7.18	9.69	9.79	6.76	10.49	10.41	8	7.38	-0.096684	-0.336153	-0.433545
101102701	CEMIP2	mRNA	5.59	4.13	4.59	4.4	3.49	3.11	5.02	5.33	4.67	3.71	2.62	6.78	6.39	3.02	4.97	3.54	5.32	6.39	5.73	4.35	6.27	0.0789557	-0.255089	-0.175919
101102702	MID1IP1	mRNA	30.15	36.53	24.6	30.98	27.96	28.02	31.01	28.34	33.29	22.2	27.66	21.77	27.92	24.38	34.98	19.52	29.6	24.12	39.11	26.55	30.36	-0.186103	0.0673967	-0.118219
101102703	TRNAU1AP	mRNA	10.44	8.98	7.34	11.24	8.86	9.68	10.48	9.97	8.18	9.36	7.44	9.23	10.95	8.08	9.66	9.75	10.05	10.27	10.87	10.36	11.48	-0.07842	-0.11548	-0.193684
101102710	CLIP4	mRNA	5.15	3.69	10.07	4.32	3.44	6.45	3.68	6.03	7.64	6.15	3.88	10.88	6.76	4.89	8.59	5.93	6.61	12.23	5.81	4.42	6.6	0.294734	-0.379295	-0.0859046
101102713	LMBR1L	mRNA	3.46	4.11	4.61	3.43	3.37	4.24	2.99	4.08	2.82	3.05	3.29	4.54	5.5	4.58	4.83	3.27	4.78	4.03	2.98	3.8	2.85	0.0605823	0.0258331	0.08634
101102714	LOC101102714	mRNA	2882.86	2651.83	1307.7	748.13	680.5	1779.09	499.25	5754.45	4897.76	2912.66	5689.55	7603.41	3003.39	2843.26	4161.2	2539.57	4599.34	7895.25	2080.01	3391.44	3000.77	1.57914	-1.29741	0.280075
101102715	EIF3L	mRNA	80.43	97.13	109.27	105.09	95.51	110.48	90.76	95.69	78.39	104.74	98.35	97.06	94.09	113.05	87.79	90.8	78.38	89.39	103.27	105.4	111.31	-0.00692665	0.0427794	0.0372678
101102721	NOD1	mRNA	9.77	10.29	10.53	5.89	6.98	8.66	6.36	7.75	7.26	9.86	6.77	8.58	9.43	10.98	9.28	7.87	8.33	12.62	8.85	6.96	8.78	0.0289194	-0.0515218	-0.0215354
101102722	ING3	mRNA	4.36	3.14	2.86	4.97	4.76	2.92	3.3	3.97	2.94	3.11	3.36	3.83	3.63	1.71	4.33	2.15	3.65	4.27	2.41	3.91	3.45	-0.215104	0.14145	-0.0741962
101102723	RSBN1L	mRNA	4.5	2.1	2.66	7.33	5.92	3.25	5.34	4.46	3.2	2.58	3.7	3.45	4.09	2.1	4.77	2.18	3.26	3.11	2	3.37	2.78	-0.372825	0.534755	0.161324
101102725	C5H19orf53	mRNA	95.79	102.71	103.97	114.42	116.09	135.72	129.98	99.08	102.08	125.65	105.09	110.23	85.12	117.16	83.04	143.83	88.42	84.87	88.09	113.22	114.5	-0.0982028	0.157378	0.0597228
101102730	SLAIN2	mRNA	20.71	17.18	14.43	19.83	17.17	15.72	15.65	20.85	18.45	13.84	17.85	21.03	17.1	13.39	20.26	12.4	18.83	20.78	17.17	19.26	17.87	0.0267138	-0.0659143	-0.0391034
101102732	SOS2	mRNA	5.13	2.45	3.49	6.58	6.62	3.18	5.13	5.49	3.5	4.34	4.17	5.29	4.49	2.89	4.75	2.69	5.06	4.69	3.22	4.21	3.5	-0.0817572	0.208794	0.127384
101102733	NUMB	mRNA	28.39	17.54	20.64	24.53	26.88	18.83	25.03	26.79	31.43	25.3	21.61	28.51	26.7	25.97	29.42	23.84	31.41	29.47	25.54	22.88	26.95	0.227845	-0.231234	-0.00281806
101102737	RMND1	mRNA	8.97	6.01	9.69	10.22	12.03	6.72	12.1	8.98	14.52	11.78	9.56	11.73	8.42	9.49	9.83	11.44	9.48	10.11	10.02	6.14	9.43	0.195209	-0.00839547	0.186747
101102738	RAB32	mRNA	12.26	25.02	23.26	14.34	20.06	17.34	17.14	17.69	27.71	25.41	33.28	18.29	13.38	32.99	12.98	24.13	16.99	16.8	21.46	23.56	18.42	0.378521	-0.0307557	0.349143
101102740	ZNF706	mRNA	20.53	23.22	23.98	21.07	25.73	21.52	22.45	25.23	23.62	19.71	29.54	22.97	21	19.01	17.95	19.92	19.47	20.68	24.1	19.56	20.8	0.0133091	0.167264	0.180336
101102741	SDHAF4	mRNA	19.19	25.35	28.39	17.54	24.57	15.88	24.66	19.56	25.48	19.22	28.76	25.23	18.35	13.46	13.66	14.94	13.94	19.95	19.94	16.12	20.27	-0.0633894	0.407452	0.343963
101102742	LMO7	mRNA	9.89	6.25	9	7.95	7.33	6.59	7.09	9.18	10.33	10.52	10.54	11.71	16.82	8.81	15.75	5.71	13.28	10.58	8.44	9.79	8.57	0.518488	-0.369493	0.148299
101102744	SOX15	mRNA	6.61	6.95	4.83	11.35	11.82	13.81	17.64	9.29	9.85	8.78	6.97	10.38	13.28	10.12	11.43	13.19	11.38	11.29	13.1	6.25	11.59	-0.0859907	-0.1085	-0.194702
101102746	ERN1	mRNA	2.56	1.88	1.3	2.1	2.04	1.5	2.05	2.32	2.91	1.46	2.05	2.56	2.48	1.75	3.65	1.3	2.99	3.13	2.05	2.09	1.97	0.215136	-0.318451	-0.103606
101102748	MIB2	mRNA	9.33	3.59	5.14	12.06	9.87	5.58	7.14	6.75	4.83	4.28	7.53	6.46	10.41	6.01	10.98	5.73	9.73	5.86	4.07	7.89	5.29	-0.167288	0.054541	-0.113456
101102750	AXL	mRNA	9.8	3.71	3.28	10.23	6.69	5.53	5.76	8.62	4.5	3.27	5.63	3.36	6.05	4.14	6.78	3.53	5.91	4.62	3.23	7.24	6.97	-0.321399	0.22852	-0.0911366
101102751	LENG1	mRNA	12.07	8.79	13.28	11.11	11.2	9.46	9.16	8.97	7.54	7.31	8.85	8.99	9.11	10.25	9.05	10.71	6.84	8.69	5.64	10.73	10	-0.299734	0.293342	-0.0051427
101102752	LOC101102752	mRNA	9.84	8.1	7.87	7.67	9.38	8.54	9.55	9.98	9.05	9.28	8.34	10.36	17.61	11.58	15.29	8.13	14.04	14.2	11.46	9.41	10.34	0.308673	-0.412001	-0.102701
101102753	GSK3A	mRNA	51.02	62.35	52.11	46.09	51.99	49.21	53.27	51.86	51.85	57.42	55.12	53.7	48.69	64.78	50.26	57.81	48.97	53.49	59.62	54.52	54.81	0.060391	-0.0320983	0.0292801
101102755	CWC15	mRNA	58.9	42.59	44.63	72.63	67.1	43.71	63.08	61.33	38.4	40.65	59.15	45.67	46.51	32.23	49.2	32.57	40.48	40.11	49.24	50.69	41.34	-0.250898	0.353409	0.102158
101102759	CCDC127	mRNA	7.37	6.05	5.83	7.19	7.61	5.6	7.19	6.93	5.75	5.49	5.69	6.4	5.95	5.36	6.94	6.2	5.95	6.55	6.48	5.54	6.44	-0.168203	0.0940142	-0.0741681
101102760	MLXIP	mRNA	21.76	9.47	7.65	23.17	19.62	10.96	14.41	14.55	10.31	9.47	13.21	11.6	20.05	10.93	19.91	7.39	21.73	13.33	11.39	15.42	10.88	-0.223136	0.10126	-0.12167
101102764	GMPPB	mRNA	17.28	33.27	24.18	15.3	15.79	21.97	19.37	19.95	21.86	20.48	22.48	20.92	23.84	25.14	21.66	21.28	18.68	23.72	39.65	22.09	22.04	0.0299994	-0.149986	-0.120224
101102766	SAYSD1	mRNA	4.45	5.44	5.4	4.72	2.81	4.46	4.57	4.54	3.68	3.92	5.22	4.96	5.26	3.7	4.08	6.11	4.41	5.09	4.18	5.41	4.85	-0.049283	-0.0775447	-0.126349
101102770	SMG5	mRNA	19.68	10.15	10.51	17.43	15.2	9.77	13.48	14.52	10.09	10.89	10.06	13.34	21.44	13.35	22.05	9.17	20.13	17.01	13.61	13.63	11.21	-0.0271306	-0.137356	-0.164175
101102771	UFC1	mRNA	53.92	68.28	96.19	61.04	64.92	75.37	58.56	64	61.08	64.13	68.29	65.44	66.41	56.42	44.04	64.71	47.16	63.65	57.53	66.49	61.59	-0.128843	0.264837	0.135749
101102781	RUFY2	mRNA	2.63	1.47	2.11	3.73	3.94	1.78	3.32	3.56	2.36	2.96	3.22	2.7	2.3	1.07	3	1.16	2.84	3.15	1.68	2.17	2.35	-0.0342809	0.230447	0.19628
101102782	PSD3	mRNA	2.72	1.53	1.71	3.24	2.39	1.91	3.2	2.95	1.44	1.99	1.4	1.99	1.8	2.54	2.36	2.43	3.05	2.07	2.14	2.67	1.9	-0.131702	-0.0843983	-0.218056
101102785	SNX12	mRNA	26.46	28	31.2	26.32	27.28	25.22	22.6	26.27	22.83	24.81	22	23.02	26.27	26.18	23.76	25.98	26.42	26.03	25.55	25.94	24.35	-0.139122	0.0932504	-0.0452705
101102792	CDC42	mRNA	139.26	127.77	110.06	130.14	133.34	121.93	147.54	142.27	165.94	141.16	124.98	134.33	128.82	92.37	128.81	120.58	118.86	146.17	147.09	121.72	139.44	0.0224062	0.0031734	0.0253556
101102793	SEC61B	mRNA	130.95	179.24	201.29	138.97	144.51	175.31	149.37	132.63	125.79	150.79	151.47	121	135.91	161.64	123.78	188.21	127.98	138.21	171.53	161.99	159.93	-0.213729	0.0839889	-0.129166
101102798	TOR2A	mRNA	4.05	3.63	3.9	4	4.81	4.12	3.87	4.04	2.84	2.59	3.24	3.23	4.65	4.13	3.92	4.76	3.29	3.78	5.08	3.77	3.53	-0.155491	0.0019681	-0.155365
101102799	SPSB2	mRNA	4.51	3.77	5.68	3.89	5.25	4.37	4.78	3.21	4.71	4.21	3.97	5.13	5.12	6.13	3.84	5.08	3.24	3.91	3.92	3.13	4.29	-0.00190504	0.251666	0.250534
101102800	IL1RL2	mRNA	13.07	10.99	13.62	7.83	8.47	10.13	10.12	12.19	14.02	12.04	7.88	11.96	12.91	11.59	15.98	8.89	15.61	14.36	12.47	12.33	12.85	0.136653	-0.268084	-0.130859
101102802	M6PR	mRNA	44.15	55.06	53.28	45.62	54.56	47.51	53.18	51.76	55.53	55.52	55.24	49.27	47.78	57.88	44.87	52.5	52.63	46.45	58.49	46.16	49.55	0.0817671	0.0182068	0.100843
101102805	C3H12orf45	mRNA	13.44	9.94	11.45	15.23	13.98	8.25	13.73	12.98	12.4	10.66	12.1	13.39	12.17	8.63	14.09	9.21	12.91	12.74	7.61	11.64	8.68	-0.0511456	0.178997	0.127123
101102807	CD320	mRNA	31.72	64.61	78.1	45.33	50.12	60.75	56.98	42.1	53.16	61.76	48.25	48.55	50.95	65.53	35.13	76.78	31.78	42.22	84.87	36.53	49.55	-0.0897851	0.122224	0.0324967
101102809	TMED9	mRNA	86.74	109.08	113.63	73.98	78.85	105.17	83.38	89.18	83.29	85.84	72.69	86.23	92.79	117.53	88.13	105.18	92.22	95.19	112.09	82.84	99.33	-0.0773178	-0.0204914	-0.0966074
101102810	NDST1	mRNA	13.63	10.63	10.7	8.84	8.83	10.4	8.91	9.19	8.1	9.04	7.91	9.12	12.95	10.59	14.5	8.3	13.61	11.77	9.35	9.7	10.61	-0.120783	-0.065636	-0.185769
101102812	PRR36	mRNA	4.03	3.71	3.54	6.14	5.72	5	6.51	4.21	4.09	5.38	4.88	4.64	5.84	5.17	5.4	7.47	5.17	3.92	2.59	4.37	4.3	-0.00555279	0.0518708	0.0467021
101102815	ZWILCH	mRNA	2.47	2.82	2.63	2.98	2.67	1.7	2.92	2.97	2.05	2.6	2.62	2.5	4.77	2.23	3.42	3.37	2.81	3.53	4.59	3.58	3.49	0.107592	-0.45322	-0.34652
101102816	PRMT5	mRNA	15.09	21.67	19.64	17.99	14.6	15.11	15.56	16.95	12.9	17.32	16.81	16.39	17.48	18.86	19.59	14.53	17.52	17.77	29.44	19.02	15.53	-0.0622678	-0.132883	-0.19487
101102821	DCAF13	mRNA	12.03	12.64	13.03	15.45	13.85	10.43	12.93	15.06	13.65	14.1	14.74	14	13.56	9.54	14.14	8.49	12.16	15.42	13.2	11.52	11.37	0.0659958	0.0904446	0.155964
101102822	TSC22D1	mRNA	43.25	18.79	18.59	46.33	49.38	24.52	37.95	40.27	20.02	19.44	39.84	23.91	25.62	17.96	39.86	19.96	30.47	18.15	21.22	42.56	25.98	-0.303207	0.191816	-0.111212
101102823	LYRM9	mRNA	5.27	4.55	6.52	7.41	4.9	4.08	6.23	5.52	5.26	5.68	4.26	3.46	4.42	3.43	5.37	8.75	4.28	2.93	4.2	7.94	4.58	-0.275679	0.016107	-0.261309
101102824	LOC101102824	mRNA	4.1	2.3	2.59	2.91	2.9	2.52	3.49	3.84	2.94	3.07	2.94	3.46	3.6	2.61	3.58	2.09	4.27	3.68	2.83	3.12	2.32	0.11484	-0.0522486	0.0627172
101102827	KIFAP3	mRNA	6.99	4.8	7.05	6.96	7.1	6.58	5.83	8.16	10.07	8.43	7.3	7.7	6.79	4.99	7.64	4.92	6.35	7.84	4.41	5.88	6.5	0.24636	0.0752982	0.322398
101102829	DNAJC1	mRNA	9.27	8.79	8.21	10.57	12.39	8.92	10.19	10.11	8.68	8.64	9.08	9.79	10.77	6.57	9.32	7.22	9.4	10.61	10.95	9.82	10.31	-0.105344	0.0248879	-0.0810777
101102831	MANBAL	mRNA	39.32	52.77	46.84	44.89	44.32	39.47	42.65	40.17	41.2	47.33	40.52	35.14	34.61	47.86	31.27	43.98	30.8	29.71	38.06	40.16	36.28	-0.117444	0.32173	0.205361
101102837	ENDOD1	mRNA	77.95	81	74.08	43.55	48.45	65.64	42.41	80.36	86.6	69.91	101.17	90.22	70.12	66.93	77.77	60.99	106.73	79.86	66.14	90.11	83.42	0.353974	-0.325005	0.0293085
101102840	ANAPC5	mRNA	11.46	7.73	10.41	11.1	11.31	9.9	10.49	9.76	9.47	11.26	8.21	9.5	11.3	11.63	11.13	12.26	11.19	10.97	10.73	10.04	11.59	-0.0203178	-0.123475	-0.142753
101102843	IDH2	mRNA	84.99	57.3	43.82	115.24	89.9	75.88	82.15	76.19	46.99	50.43	60.43	57.36	76.01	53.3	75.34	50.19	70.58	57.96	70.39	80.92	75.76	-0.37518	0.188302	-0.186085
101102844	RPUSD3	mRNA	14.67	14.67	13.8	14.39	14.54	12.41	12.37	12.15	12.76	13.04	14.17	11.93	12.17	15.27	12.91	16.47	13.55	10.41	13.43	9.87	12.29	-0.0800679	0.126711	0.0477058
101102846	NRM	mRNA	7.62	9.98	9.86	8.33	9.29	10.93	10.84	9.05	7.77	8.38	7.07	8.38	11.24	9.75	8.32	13.11	7.52	8.86	10.84	9.34	9.37	-0.139945	-0.00178167	-0.142776
101102848	MYLIP	mRNA	17	13.94	11.23	10.94	15.86	19.45	22.75	18.83	16.53	20.42	13.85	17.43	24.85	17.8	19.23	27.37	15.79	25.89	22.31	15.06	17.15	0.211162	-0.362454	-0.152259
101102849	VARS	mRNA	23.27	33.5	28.79	18.44	19.75	23.88	23.78	21.16	20.35	23.83	21.18	20.8	29.67	33.39	26.82	25.02	23.07	23.65	36.84	25.6	23.6	-0.0170343	-0.0994211	-0.115292
101102850	ACKR3	mRNA	4.13	1.18	3.34	4.19	4.28	1.38	3.24	4.17	11.73	1.67	5.38	2.21	2.49	3.32	4.49	1.11	3.09	2.45	1.42	4.01	3.14	0.580433	0.150592	0.732084
101102851	LOC101102851	mRNA	9.12	5.91	7.78	8.43	7.48	4.93	7.81	7.25	7.79	6.68	8.21	8.35	8.82	6.93	9.48	5.05	9.33	9.96	4.37	7.14	6.86	0.0801154	0.00836524	0.0890486
101102855	TMEM80	mRNA	8.51	7.68	7.5	8.55	8.47	10.04	10.3	7.57	6.61	7.01	7.72	9.07	9.38	7.84	8.27	10.15	8.11	7.08	6.88	7.06	9.89	-0.151555	0.0985574	-0.0537872
101102858	ARL6	mRNA	2.17	1.5	1.84	2.99	3.24	1.77	2.32	2.65	2.45	1.72	2.01	2.63	2.13	1.03	2.46	1.41	1.86	1.88	1.25	1.58	1.93	-0.102903	0.367157	0.263297
101102863	ZNF629	mRNA	3.77	2.61	2.95	3.51	3.07	2.51	2.79	2.72	2.44	3.34	2.11	2.83	3.39	3.3	3.55	1.8	3.75	3.13	2.54	2.82	2.81	-0.0679275	0.0818873	0.0173048
101102864	GNB2	mRNA	90.04	95.61	93.38	82.2	93.36	106.91	98.17	89.36	76.26	90.56	71.6	83.09	90.37	109.34	89.26	116.65	84.82	86.22	122.04	91.62	118.53	-0.121671	-0.095385	-0.21554
101102865	WFIKKN1	mRNA	3.04	3.82	1.78	4.14	5.43	4.73	2.02	3.24	1.55	2.91	2.17	2.97	4.3	4.12	6.34	2.61	3.38	3.54	4.57	4.35	2.67	-0.245385	-0.0956727	-0.341472
101102867	PDAP1	mRNA	75.4	93.39	75.53	79.92	85.18	77.63	88.34	84.69	69.35	83.9	87.6	71.81	86.03	64.1	85.3	69.67	70.93	73.61	120.99	90.27	78.56	-0.0875735	-0.0163037	-0.104304
101102870	SPIN1	mRNA	12.28	5.82	7.16	16.05	12.12	7.01	12.68	11.41	8.5	7.59	10.02	8.76	10.12	5.3	11.26	6.78	10.51	9.42	7.77	10.39	8.58	-0.2218	0.159105	-0.0624886
101102874	MLLT3	mRNA	3.15	1.42	2.26	5.13	4.15	2.22	3.89	3.59	3.46	4.03	3.27	4.18	4.18	1.48	4.23	2.26	3.79	3.07	3.31	2.95	3.06	0.153784	-0.0415675	0.111427
101102875	GALNT3	mRNA	2.37	3.27	3.92	1.34	1.83	2.3	2.59	3.12	2.79	2.92	1.85	1.99	2.95	1.1	3.21	1.85	2.97	2.51	3.9	3.24	3.05	-0.128305	-0.176991	-0.302868
101102876	HNMT	mRNA	2.12	1.54	1.27	4.54	2.74	2.27	2.2	3.03	2.39	2.28	3.73	3.55	2.72	1.28	1.64	1.58	2.62	2.43	1.12	2.3	1.41	0.205361	0.350203	0.554042
101102877	C2H2orf69	mRNA	3.15	4.2	4.02	3.73	4.38	2.77	3.99	4.64	3.92	3.02	3.59	4.98	3.52	2.42	3.73	2.08	3.8	3.91	3.76	4.06	3	-0.0218404	0.140919	0.119176
101102886	TTC32	mRNA	4.84	2.99	4.73	4.68	6.74	3.5	5.39	5.69	4.46	4.69	5.67	3.44	3.74	3.41	4.53	3.02	3.42	3.67	2.52	4.7	3.87	-0.0606526	0.361664	0.301155
101102887	RNF181	mRNA	48.7	70.74	62.52	45.17	63.41	65.31	52.55	60.93	64.27	63.28	58.62	49.49	54.63	77.03	39.7	71.68	48.33	57.95	65.49	52.07	55.16	0.0525497	0.0829008	0.1364
101102893	NAGK	mRNA	14.2	16.11	12.7	15.75	15.46	13.71	14.33	13.82	12.91	12.76	14.32	12.81	14.59	11.76	12.47	15.43	12.5	14.1	13.29	14.02	11.87	-0.144398	0.137358	-0.00823722
101102894	NABP2	mRNA	29.26	32.71	29.47	35.21	43.97	31.31	36.06	30.93	28.61	34.36	30.85	31.94	33.15	34.14	32.41	40.69	29.96	28.79	31.38	33.27	31.68	-0.0905522	0.0654002	-0.0245727
101102895	L3MBTL2	mRNA	7.65	7.5	6.88	6.5	6.62	6.26	5.94	6.29	4.79	5.72	4.74	5.31	7.3	6.61	7.15	5.66	6.77	6.13	7.51	6.92	5.64	-0.237736	0.0743693	-0.162681
101102902	ADGRA3	mRNA	9.03	4.59	7.04	9.75	8.84	7.37	10.96	8.37	6.26	9.02	4.99	6.5	9.5	8.44	9.63	8.91	10.27	6.56	9.61	6.28	7.79	-0.0974501	-0.0502536	-0.14643
101102906	ARPP19	mRNA	24.48	20.53	23.28	26.38	27.43	18.43	27.78	27.19	26.51	24.16	26.65	26	22.29	18.9	23.13	18.83	21.87	24.41	20.19	22.48	21.92	0.0373082	0.149806	0.187139
101102909	TTC9	mRNA	4.83	4.98	3.79	1.87	1.68	3.88	2.1	3.23	6.36	4.41	4.18	7	5.4	3.86	5.02	1.53	5.77	5.69	1.96	6.76	2.72	0.533576	-0.244758	0.28686
101102910	TSTD3	mRNA	8.67	9.68	12	10.04	9	9.02	13.47	9.5	7.86	9.26	5.65	9.72	8.78	6.25	6.96	9.23	8.66	11.08	7.37	10.32	8.07	-0.345146	0.23786	-0.107771
101102911	TMEM65	mRNA	8.52	11.03	11.82	8.66	8.23	8.02	8.54	9.36	11.77	7.9	10.83	14.06	8.26	6.63	9.54	5.81	9.62	10.09	11.63	9.72	8.91	0.0634625	0.033155	0.096209
101102912	GGT6	mRNA	3.84	6	8.68	4.36	6.72	4.9	4.62	6.13	6.74	4.74	7.17	4.64	5.96	8.32	5.49	4.25	4.63	9.86	6.4	12.4	7.51	0.151378	-0.315871	-0.163256
101102913	SPAG9	mRNA	14.27	8.21	6.59	9.79	9.96	6.71	7.42	14.32	15.4	10.29	12.07	16.78	11.47	6.64	12.2	5.59	13.96	13.83	9.28	11.06	10.82	0.477386	-0.265454	0.211906
101102914	MLX	mRNA	41.38	37.88	43.97	46.45	52.44	39.87	47.98	45.55	40.9	43.98	42.83	46.18	50.01	45.45	49.19	48.83	42.5	45.4	40.13	42.89	44.47	0.0241306	-0.0118958	0.0124349
101102917	PTPRC	mRNA	2.18	1.06	2.29	1.04	1.99	1.4	1.66	2.55	2.2	1.94	1.46	1.53	2.97	1.76	1.89	2.07	2.8	3.56	1.56	2.17	2.4	0.301006	-0.48614	-0.184077
101102920	WFDC1	mRNA	25.45	10.67	7.57	27.1	12.07	25.84	16.27	33.96	9.62	9.65	10.88	8.16	10.17	9.73	8.63	11.04	7.68	6.06	11.66	17.89	16	-0.454695	0.64212	0.189682
101102921	IST1	mRNA	56.77	55.13	54.63	47.41	47.92	47.12	43.97	51.12	52.79	52.23	48.94	57.73	55.64	53.4	50.34	54.41	57.29	54.57	47.65	52.15	50.73	0.0638189	-0.0338669	0.0302317
101102922	ZNF146	mRNA	9.43	4.53	6.07	12.38	12.48	5.57	9.86	11.25	9.98	8.47	9.17	12.44	11.07	3.87	12.71	3.48	8.4	12.44	5.35	7.3	5.79	0.160902	0.140204	0.299367
101102923	NUCB1	mRNA	115.6	95.81	102.58	135.05	108.87	126.69	101.06	102.46	105.04	97.66	98.17	101.95	105.79	136.98	110.7	113.86	110.84	96.36	85.78	124.86	115.17	-0.0640773	0.0674041	0.0046014
101102925	BICRA	mRNA	4.87	3.05	2.47	4.76	5.04	3.67	4.39	3.89	3.01	3.22	3.56	4.13	6.6	4.23	7.88	3.48	5.81	5.49	4.21	4.41	3.91	0.0266633	-0.295322	-0.269168
101102927	FBXO3	mRNA	16.14	10.53	10	16.13	14.61	10.9	14.84	15.64	13.55	13.78	13.48	13.3	12.63	10.11	12.99	12.01	14.48	15.66	11.68	14.01	12.42	0.00524478	-0.000712	0.00442875
101102930	TRIM23	mRNA	4.02	2.1	2.7	7.02	5.89	2.5	5.36	4.65	4.13	2.95	3.68	4.09	3.71	2.04	4.32	2.18	4.59	3.63	2.19	3.44	3.06	-0.183151	0.318361	0.13517
101102933	PLRG1	mRNA	12.68	7.98	9.2	13.63	14.47	8.43	11.8	13.61	11.89	9.36	11.59	11.37	12.09	6.61	11.56	8.23	11.12	11.82	8.84	10.14	9.48	-0.0187972	0.138804	0.118936
101102936	WDR20	mRNA	11.61	8.55	9.15	8.49	9.76	8.68	8.75	9.96	10.08	10.5	8.68	10.39	9.71	8.3	11.76	8.84	11.13	13.28	11.37	12.7	10.82	0.104729	-0.191337	-0.0863787
101102937	PPP1R13B	mRNA	13	7.11	8.5	11.24	10.68	7.1	9.23	11.41	6.92	7.7	8.83	9.13	10.58	10.41	12.47	7.99	13.58	10.83	7.99	11.32	10.84	-0.0267122	-0.155691	-0.18086
101102938	TMEM40	mRNA	59.67	94.97	58.35	28.73	26.38	71.4	30.88	77.55	74.46	61.78	62.3	77.47	73.32	63.07	60.73	68.38	67.29	66.35	87.86	59.52	62.1	0.333119	-0.283103	0.0497255
101102940	MTCH1	mRNA	106.11	140.29	127.74	114.13	106.2	123.36	110.8	120.77	139.71	120.99	124.04	111.05	113.2	146.64	107.47	150.94	111.96	108.37	108.76	117.58	111.31	0.0671403	0.0426011	0.110072
101102941	HIKESHI	mRNA	37.11	45.36	48.58	37.59	48.42	51.84	47.24	51.68	46.98	52.96	49.15	45.44	43.84	43.3	35.79	48.59	35.84	46.06	49.93	40.33	44.15	0.0640525	0.0853616	0.149346
101102946	KIF11	mRNA	4.01	1.87	2.49	3.01	4.31	2.6	4.9	5.23	2.12	4	2.17	3.53	5.54	1.06	5.96	2.5	2.4	6.62	3.98	2.61	3.1	0.019884	-0.219866	-0.202361
101102947	POLL	mRNA	6.42	5.28	5.36	8.28	7.63	6.87	7.35	5.85	5.03	4.59	6.7	5	6.8	6.57	6.5	7.48	6.5	5.86	3.94	5.93	5.33	-0.178458	0.157901	-0.0195795
101102949	COLEC12	mRNA	4.47	1.7	1.47	3	3.35	1	3.05	6.57	4.03	2.7	2.56	3.53	3.77	2.51	5.92	2.69	3.25	1.62	2.48	3.65	4.12	0.539096	-0.408725	0.132209
101102956	SIRT1	mRNA	6.52	4.08	5.39	8.24	6.25	3.95	6.05	7.39	6.27	4.95	5.7	6.97	5.66	4.09	6.91	4.28	5.49	6.67	4.54	5.62	5.32	0.0423747	0.0416144	0.0836568
101102958	CORO2A	mRNA	2.38	1.27	1.42	1.34	1.81	1.56	2.14	1.53	1.54	2.08	1.05	1.21	2.4	1.14	1.7	2.06	2.23	2.67	2.68	1.63	2.76	-0.119979	-0.410327	-0.530201
101102960	SYTL4	mRNA	2.87	1.51	1.77	2.32	2.28	2.1	2.46	2.59	1.96	2.09	1.66	2.58	2.06	1.36	3.34	1.32	2.76	3.22	1.95	2.07	2.38	-0.0933063	-0.131225	-0.224451
101102961	RCC1	mRNA	6.27	6.22	6.91	5.33	5.83	3.9	6.3	5.84	6.31	7.32	5.17	8.39	8.89	5.33	7.43	5.02	6.88	8.12	9.01	6.62	5.85	0.197974	-0.241365	-0.0437647
101102969	LOC101102969	mRNA	777.13	849.59	451.08	397.38	364.48	626.4	280.91	1758.51	1522.49	928.5	1992.44	2309.37	858.09	753.68	1126.3	806.04	1270.07	2188.26	623.84	974.69	899.75	1.38987	-0.994813	0.3929
101102971	ATOH8	mRNA	4.32	2.57	1.35	10.53	5.05	3.59	4.39	2.95	1.62	1.21	4.65	2.13	2.38	1.71	4.59	1.55	3.69	1.19	1.52	4.55	2.37	-0.895218	0.713464	-0.182843
101102974	PLEKHA8	mRNA	3.54	2.7	3.05	2.84	2.72	3.06	2.91	2.96	2.48	2.98	2.6	3.31	2.78	2.46	3.34	2.78	3.31	4.22	3.02	3.2	3.54	-0.0928492	-0.147534	-0.240222
101102978	CCDC130	mRNA	5.38	6.01	4.76	10.02	7.76	5.74	7.83	5.73	4.88	5.92	7.92	7.67	7.93	4.84	7.38	6.64	5.9	6.28	5.88	7.72	6.71	-0.0753262	0.0338082	-0.0418006
101102983	FRYL	mRNA	7.03	3.23	5.24	8.25	6.86	4.14	5.04	7.16	5.42	4.43	5.26	6.02	7.74	3.67	8.25	3.32	7.01	6.51	3.46	5.07	3.68	0.00796236	0.114133	0.12101
101102984	RASSF6	mRNA	3.14	2.12	3.89	3.23	2.73	2.93	3.73	3.37	5.32	5.62	3.93	6.55	2.7	2.76	5.74	2.38	4.03	5.46	1.56	3.16	2.44	0.455896	-0.0726037	0.382455
101102986	RORA	mRNA	2.4	1.52	2.82	2.93	3.41	3.1	2.99	2.28	3.76	3.15	2.59	4.87	3.75	2.06	2.12	2.82	2.63	4.49	2.08	2.45	1.49	0.224517	0.199421	0.42177
101102988	ARMT1	mRNA	4.55	2.88	3.95	5.23	6.11	3.58	5.58	5.23	4.84	4.34	4.28	3.8	4.39	3.13	4.06	4.18	3.75	5.67	4.3	3.8	5.38	-0.0695173	0.0224448	-0.0456782
101102993	MYCBP2	mRNA	8.15	5.24	6.45	5.78	6.1	4.66	4.84	6.63	6.34	5.5	5.9	8.6	9.29	6.03	10.87	4.85	10.04	10.01	4.98	6.49	4.89	0.222423	-0.293324	-0.071867
101102996	METTL23	mRNA	8.39	8.34	6.98	10.77	14.16	7.17	12.73	14.31	11.6	8.91	14.11	10.44	12.2	7.16	12.19	8.6	10.87	9.29	12.12	7.19	8.81	0.207162	-0.0229838	0.183742
101102997	MYO1C	mRNA	49.48	31.42	28.9	54.69	37.42	43.02	31.15	38.11	24.16	21.47	27.01	27.98	38.29	30.43	44.56	19.44	40.75	35.75	28.42	45.34	34.91	-0.415512	0.177776	-0.236821
101102998	BPTF	mRNA	3.82	2.43	2.21	4.68	4.52	2.72	3.92	4.1	3.23	2.87	2.98	3.85	3.87	2.18	4.5	2.31	3.89	4.19	2.34	3.77	3.2	-0.0586986	0.0185331	-0.0404791
101102999	GLUL	mRNA	47.44	77.98	44.35	25.5	35.72	128.24	52.72	83.17	63.17	38.82	66.63	39.16	66.99	80.18	63.16	42.5	110.63	40.44	42.71	102.99	54.82	0.0199705	-0.0462684	-0.0252847
101103001	LOC101103001	mRNA	6.69	6.35	5.35	7.83	10.35	4.79	9.14	7.62	7.79	6.75	10.23	10.73	15	9.16	12.86	6.24	9.6	8.15	6.99	8.61	7.28	0.420725	-0.223425	0.19622
101103004	PRPF31	mRNA	24.36	21.04	22.58	24.55	24.33	21.05	22.92	21.61	18.01	22.43	17.18	21.15	26.49	24.68	24.59	23.83	25.92	24.2	22.17	23.71	23.06	-0.0886983	-0.0436105	-0.131398
101103005	GINS2	mRNA	3.49	3.48	3.66	4.34	4.99	3.6	5.9	4.35	4.41	3.97	4.14	4.37	5.71	3.32	5.79	3.99	5.3	4.88	4.84	4.14	4.64	0.0375302	-0.174862	-0.136682
101103006	ZNF526	mRNA	5.2	4.9	4.16	5.38	4.49	4.9	4.38	3.91	3.66	3.82	3.58	4.1	4.87	5.31	3.98	4.07	3.96	3.6	3.68	4.41	3.76	-0.196646	0.299591	0.10345
101103008	ARCN1	mRNA	48.39	37.44	35.85	47.71	42.43	33.45	41.66	46.69	42.96	40.53	39.24	40.96	41.8	29.61	48.09	29.26	45.27	49.68	42.64	46.46	37.46	-0.022674	-0.0394554	-0.0621507
101103013	BCL7A	mRNA	4.9	3.63	4.19	5.77	5.94	4.53	4.93	4.35	4.63	5.53	4.96	4.73	6.16	4.42	5.9	4.47	6.07	5	4.82	4.59	4.2	0.0480203	-0.0385377	0.0090547
101103014	ABHD2	mRNA	24.02	20.47	19.43	17.8	22.3	15.93	21.24	18.89	31.1	24.51	15.28	20.92	22.7	22.68	17.27	18.13	28.74	15.54	23.11	18.01	17.46	0.155524	0.0384114	0.195304
101103020	KCNK5	mRNA	46.94	44.06	53.82	43.52	54.16	40.83	43.16	52.04	58.86	56.3	46.78	63.31	57.09	53.74	55.43	54	70.37	66.5	42.94	52.1	48.94	0.24742	-0.23207	0.0155879
101103022	OMA1	mRNA	6.93	5.42	8.39	8.06	9.64	6.1	8.14	8.61	7.19	7.93	7.12	8.02	7.88	6.64	7.27	8.33	8.22	6.51	8.06	6.43	7.02	0.0262777	0.0174468	0.0442369
101103024	TMEM79	mRNA	232.84	265.75	181.62	155.2	207.12	210.35	195.87	230.26	249.39	208.28	222.04	236.17	222.63	247.8	232.35	226.52	222.66	245.49	274.69	218.2	242.07	0.142722	-0.169992	-0.0266528
101103025	USP21	mRNA	9.51	7.86	7.03	8.96	8.8	8.39	7.92	8.75	7.63	7.43	7.99	8.9	9.23	9.13	10.3	9.73	9.9	8.65	9.75	8.68	9.72	0.0153705	-0.187481	-0.171418
101103028	DLG1	mRNA	15.53	10.32	12.61	20.4	18.2	11.82	16.28	18	19.44	14.69	15.68	19.43	16.39	9.29	19.21	11.2	17.61	16.67	10.93	15.32	14.89	0.120995	-0.0172116	0.103128
101103032	MGRN1	mRNA	35.94	22.07	22.67	37.14	36.44	25.3	34	29.78	25.3	25.68	24.33	26.14	33.15	28.98	33.96	29.61	33.83	28.03	22.78	29.45	28.97	-0.126165	0.0452118	-0.0801117
101103035	SLC25A16	mRNA	5.59	3.3	4.45	5.94	6.26	3.66	4.75	5.26	4.53	3.29	4.66	5.05	3.88	2.83	4.91	3.1	3.73	3.67	3.86	4.43	4.62	-0.176192	0.210178	0.0327707
101103036	UBE2R2	mRNA	29.55	19.93	16.9	29.57	30.79	24.65	27.88	31.43	30.71	25.53	30.84	28.7	26.08	21.59	32.27	26.3	30.17	26.93	31.49	32.7	30.8	0.13623	-0.235054	-0.0988242
101103037	TOP2B	mRNA	20.61	11.87	13.59	29.84	25.81	14	21	23.01	17.89	18.17	17.43	19.89	22.39	10.06	23.94	9.6	19.61	25.79	15.49	18.45	14.74	-0.0655885	0.107234	0.0409253
101103038	NIPA2	mRNA	10.72	9.77	10.39	12.04	14.06	10.92	14.57	13.86	14.11	14.58	12.52	12	11.9	10.66	11.17	13.21	12.22	14.26	14.75	11.96	12.84	0.122763	-0.139242	-0.016142
101103039	CLCN5	mRNA	2.84	1.57	1.86	1.53	2.51	1.27	1.4	2.08	2.71	1.78	2.18	2.98	1.63	1.95	2.1	1.62	2.19	2.15	1.49	1.68	1.71	0.264202	0.0110031	0.274914
101103040	FOXO4	mRNA	9.29	4.45	5.77	13.42	9.81	6.24	7.69	8.13	5.53	5.3	6.16	7	9.11	6.58	11.12	4.74	9.91	5.67	4.29	8.42	5.41	-0.222239	0.206635	-0.0152489
101103045	MFF	mRNA	43.05	39.7	43.68	53.83	51.28	41.53	47.56	44.86	43.75	38.23	47.68	42.48	35.9	33.8	39.38	34.58	41.4	41.57	36.25	42.97	39.77	-0.154617	0.230955	0.0764677
101103047	GALNT12	mRNA	9.34	12.53	13.46	6.48	8.41	10.06	7.55	9.02	10.06	8.07	9.16	11.18	8.99	8.57	10.04	10.05	8.28	8.3	6.78	7.92	7.13	-0.0979464	0.265736	0.166868
101103054	IL1R1	mRNA	17.86	14.66	19.48	16.35	18.58	17.26	18.06	16.44	15.27	15.3	15.63	17.18	19.53	16.5	18.7	13.53	20.57	20.97	16.79	14.92	16.39	-0.0794953	0.0316982	-0.0477633
101103057	GRHL1	mRNA	30.74	31.88	29.99	23.19	23.82	22.49	22.42	32.47	37.87	30.08	32.58	42	36.69	27.74	41.16	22.07	37.8	37.25	32.57	33.02	27.18	0.356864	-0.274368	0.0818547
101103059	C3H12orf75	mRNA	3.75	2.99	2.57	1.25	1.93	3.12	3.21	5.56	3.79	4.82	3.29	5.06	3.41	2.88	3.64	3.8	3.79	3.64	2.8	3.52	4.12	0.590936	-0.393737	0.201274
101103060	ABCB8	mRNA	22.42	21.45	16.42	14.49	17.84	15.29	18.18	15.95	15.47	15.59	14.19	17	21.43	20.8	21	18.64	18.59	19.73	17.65	19.07	19.16	-0.0763283	-0.055625	-0.131255
101103062	NDUFA7	mRNA	152.98	219.14	191.87	152.09	191.23	202.23	200.61	183.64	167.27	209.78	210.89	161.34	162.08	203.1	133.03	261.56	163.45	154.08	232.74	149.3	188.74	-0.027247	0.0328106	0.00590739
101103063	RMND5B	mRNA	9.18	7.27	11.02	11.96	10.2	8.71	11.21	9.07	10.63	10.13	10.3	9.37	10.41	9.72	9.78	8.8	8.13	9.57	6.84	7.46	9.08	0.0137555	0.214085	0.22797
101103064	RBM22	mRNA	18.29	14.92	16.45	19.29	21.85	15.64	19.37	18.83	14.78	18.2	14.9	17.59	17.84	15.14	19.26	17.02	18.19	18.3	20.14	18.47	17.89	-0.0958878	-0.0349255	-0.130489
101103065	SNAPC2	mRNA	8.04	5.69	6.61	8.1	8.98	8.54	7.9	7.85	6.67	7.67	7.45	6.28	8.62	7.96	7.28	8.97	6.86	7.62	9.21	6.33	7.83	-0.0302279	-0.00849939	-0.0370476
101103068	SMAD6	mRNA	2.28	1.86	1.68	1.99	2.35	1.8	2.23	2.55	1.52	1.91	1.61	1.7	2.14	2.05	2.36	2.39	1.74	2.08	2.33	1.8	2.14	-0.0751178	-0.0610679	-0.1366
101103071	GOPC	mRNA	7.2	4.77	5.62	7.68	7.74	4.14	6	7.79	6.67	5.83	6.02	6	6.51	3.3	7.02	3.81	6.66	6.83	4.83	6.03	5.77	-0.0250964	0.0881826	0.0631892
101103075	NUFIP1	mRNA	10.14	7.42	6.58	7.59	10.75	6.02	9.29	9.88	10.19	9.12	10.87	9.58	7.02	7.24	8.28	5.94	7.19	11.07	10.21	7.42	7.22	0.16391	0.0141203	0.17855
101103076	NLK	mRNA	1.9	1.6	1.4	1.98	2.35	1.37	1.35	2.25	1.82	1.59	2.04	1.77	1.96	1.31	1.74	1.4	1.84	2.09	1.45	1.36	1.25	0.0963257	0.116201	0.212336
101103078	LIMD2	mRNA	1.93	2.26	2.93	1.5	2.11	2.56	2.31	3.96	3.51	2.74	3.46	2.63	4.26	2.88	2.77	5.04	2.81	2.76	1.74	4.4	2.99	0.561098	-0.500471	0.0529716
101103083	GZF1	mRNA	3.13	1.94	2.49	3.89	3.42	2.23	2.72	3.13	2.67	2.49	2.59	3.17	3.3	2.71	3.62	2.06	3.63	2.89	2.56	3.15	2.74	0.031086	-0.047428	-0.0164949
101103084	SRC	mRNA	11.93	8.21	8.15	9.05	7.59	8.64	7.79	7.26	8.3	8.67	7.42	8.57	11.67	9.09	10.13	8.13	10.83	9.07	10.8	10.05	6.62	-0.0140813	-0.0846265	-0.0988446
101103086	TOP1	mRNA	25.83	20.99	16.59	25.53	30.6	16.3	26.21	28.8	24.31	25.01	25.16	28.83	30.2	11.37	33.42	10.27	26.69	33.67	28.68	26.36	18.5	0.102598	-0.108054	-0.00676493
101103087	KATNB1	mRNA	5.88	3.71	4.24	4.15	3.99	7.27	5.16	5.29	4.35	4.03	3.35	4.77	6.41	6.21	5.7	6.57	4.89	5.93	4.22	4.69	5.26	-0.0156489	-0.0959323	-0.111564
101103093	ISCU	mRNA	72.6	42.65	42.82	104.88	84.09	55.71	61.5	70.78	36.6	36.51	67.88	41.83	51.58	36.78	53.38	47.58	50.54	31.77	42.91	60.17	56.28	-0.423392	0.419292	-0.00382075
101103101	NSUN4	mRNA	8.74	9.34	10.52	9.73	9.79	7.86	10.74	9	9.3	10.12	7.07	8.54	7.63	8	8.5	10.08	8.43	11.25	11.68	8.13	8.86	-0.160225	0.00169837	-0.158219
101103102	GPR137	mRNA	7.19	6.27	4.98	7.67	5.57	6.29	6.13	5.43	5.07	4.4	5.65	5.78	7.6	5.67	6.76	6.29	5.09	4.72	5.07	7.4	6.38	-0.168993	0.0977313	-0.0717141
101103106	DEAF1	mRNA	18	18.3	23.71	16.35	18.03	20.7	17.5	14.57	13.92	16.78	14.99	17.35	20.31	31.79	18.41	24.9	19.74	18.89	14.62	16.32	19.11	-0.0361452	0.0282932	-0.0057834
101103111	LOC101103111	mRNA	21.43	12.64	11	12.23	9.2	11.09	8.6	15.76	17.77	15.54	9.25	17.6	17.83	13.12	21.94	7.9	19.73	20.91	14.95	17.08	16.43	0.307752	-0.422831	-0.114482
101103112	LOC101103112	mRNA	4.29	3.95	4.15	4.18	4.33	3.63	4.59	4.57	5.12	5.01	4.39	4.93	4.85	5	4.61	3.4	5.08	4.23	2.36	4.11	2.86	0.220773	0.157389	0.379655
101103115	MCRIP2	mRNA	208.22	290.65	280.53	232.76	247.44	289.65	318.26	215.66	188.78	289.34	203.44	226.58	247.3	402.74	196.3	557.33	220.8	199.76	387.65	201.81	306.08	-0.0665534	-0.147062	-0.212504
101103116	ATP8B2	mRNA	5.21	1.35	2.33	3.39	3.14	3.48	3.15	4.34	2.61	2.02	2.27	3.21	5.12	2.9	5.38	2.04	6.4	4.03	2.99	3.81	4.96	0.0277675	-0.408857	-0.379497
101103121	TNKS	mRNA	4.62	2.15	2.96	4.91	4.52	2.9	4.04	4.21	3.93	3.49	3.82	3.92	3.84	2.76	3.95	2.71	4.21	3.9	2.95	2.95	2.96	0.0198042	0.139713	0.159678
101103125	FOCAD	mRNA	6.74	3.98	5.19	4.73	4.73	4.64	4.49	4.19	5.75	5.76	3.68	4.85	5.38	5.79	5.14	5.76	5.87	5.26	7.1	5.07	5.12	0.0504605	-0.19156	-0.139895
101103128	TYW5	mRNA	3.8	2.47	3.43	5.74	4.66	2.66	3.94	3.7	4.23	3.08	4.01	3.81	4.37	2.73	4.63	2.74	4.48	4.46	3.02	2.91	2.87	-0.0220325	0.0971727	0.0744135
101103139	TMEM150A	mRNA	3.54	2.63	3.39	2.72	3.71	2.13	2.58	3.44	2.22	2.84	3.07	3.07	2.99	3.17	3	3.11	2.88	2.67	4.21	3.36	2.97	0.0128567	-0.108243	-0.0943357
101103140	PSME4	mRNA	9.43	4.86	7.16	10.77	9.97	5.19	7.89	8.82	8.3	7.05	6.52	11.92	7.15	6.4	9.82	6.09	7.77	9.25	6.53	6.63	5.66	0.0525337	0.0981836	0.149859
101103142	PCBP2	mRNA	287.89	271.43	353.93	332.45	341.27	309.69	339.49	269.8	300.41	331.34	279.74	294.78	264.44	394.06	262.84	436.84	275.28	276.45	289.27	288.27	353.85	-0.0542841	0.0278518	-0.0251086
101103143	PRKAG1	mRNA	15.61	16.52	13.82	14.46	15.12	13.35	16.44	14.78	12.44	17.01	15.92	13.11	16.89	15.3	14.99	13.72	13.92	13.47	21.06	16.35	16.66	-0.00376656	-0.0537724	-0.0567942
101103144	C3H22orf23	mRNA	2.3	1.18	1.15	9.15	5.05	3.07	4.19	2.5	2.39	1.78	3.34	1.86	2.46	1.87	2.95	2.18	2.35	1.67	1.12	3.13	3.11	-0.631974	0.628813	-0.002689
101103145	C3H9orf78	mRNA	26.21	18.75	22.13	27.22	27.17	31.81	27.29	23.84	19.63	19.23	26.55	22.16	24.39	17.39	19.69	26.36	19.98	21.22	24.37	22.43	27.05	-0.242061	0.160674	-0.0819824
101103147	SMARCC2	mRNA	32.76	14.84	12.87	39.26	30.44	16.99	21.59	22.33	13.57	15.04	19.08	19.36	27.59	13.94	30.43	13.22	28.46	19.08	15.82	25.79	17.83	-0.331197	0.153523	-0.177855
101103148	ACO2	mRNA	138.56	141.98	127.74	112.51	126.12	133.73	122.08	116.1	100.93	110.55	94.21	113.78	117.97	146.1	121.31	135.07	128.96	119.11	124.4	129.56	137.65	-0.184508	0.0324228	-0.150547
101103149	PTN	mRNA	10.12	2.26	3.82	10.4	11.33	4.81	11.25	12.2	4.15	5.51	6.94	7.58	11.12	1.94	14.27	5.49	9.68	6.21	7.23	6.19	8.31	-0.108458	-0.105778	-0.215115
101103154	LOC101103154	mRNA	6.63	6.61	6.32	6.75	6.03	4.32	6.23	6.07	5.74	5.65	6.2	5.73	6.63	5.41	6.5	4.43	6.33	7.01	6.82	5.66	4.89	-0.0586482	0.0651856	0.00548252
101103158	DHRS7	mRNA	299.12	434.88	483.22	297.98	328.35	432.69	433.87	277.31	795.07	634.66	495.48	367.89	226.42	628.28	352.74	556.85	447.11	386.56	592.99	426.37	577.55	0.347002	-0.281441	0.0677388
101103162	FAM91A1	mRNA	9.56	6.35	8.29	7.18	7.47	5.2	6.72	8.62	10.53	8.29	7.16	9.98	7.41	6.53	8.86	6.4	8.6	11.82	7.35	7.93	7.78	0.211738	-0.164042	0.0480424
101103166	NAT9	mRNA	7.68	5.69	7.77	9.11	9.02	5.29	9.29	7.93	6.71	9.19	7.58	8.07	7.96	7.78	7.47	6.86	6.95	7.08	6.15	7.21	6.14	0.0509153	0.175919	0.226678
101103168	ZNF281	mRNA	5.19	3.74	3.87	5.6	6.18	3.35	4.4	4.68	4.15	3.94	3.45	3.43	3.96	3.64	5.44	3.71	4.19	3.72	4.2	3.3	3.88	-0.230402	0.187986	-0.0414915
101103169	FLVCR1	mRNA	2.35	2.76	2.12	1.02	1.39	1.43	1.32	2.01	1.91	2.02	1.38	2.14	2.33	2.77	2.63	1.62	2.16	2.64	2.04	2.25	1.85	0.204353	-0.239745	-0.0409669
101103170	VAPB	mRNA	53.25	54.9	56.14	50.51	51.92	52.78	47.71	57.39	53.07	63.33	49.38	56.73	54.02	51.88	57.51	55.35	55.49	56.98	68.68	52.71	58.64	0.0604708	-0.122181	-0.0611669
101103171	MEAK7	mRNA	9.84	6.81	8.93	8	4.5	8.15	5.34	8.32	8.28	6.27	3.31	6.29	6.57	5.96	7.23	3.98	7.43	4.21	2.85	8.61	5.63	-0.215094	0.423876	0.209803
101103172	ZNF821	mRNA	5.77	5.32	5.66	5.7	7.28	5.37	5.62	4.95	6.31	4.31	7.19	6.42	6.84	4.88	5.9	5.3	5.72	6.07	5.81	5.78	5.15	0.0532398	0.000557	0.0547863
101103177	EHD2	mRNA	40.39	19.37	10.53	66.13	41.1	43.04	39.47	40.84	13.18	15.36	27.7	13.45	25.39	19.46	41.16	11.98	26.25	14.05	15.71	52.35	34.01	-0.729184	0.424605	-0.302901
101103182	LOC101103182	mRNA	44.08	42.76	58.37	54.39	53.57	49.27	55.19	53.61	40.69	40.1	46.99	54.22	57.3	33.49	46.7	43.75	50.9	49.51	48.55	50.75	36.71	-0.149291	0.148531	-0.00195326
101103183	PPWD1	mRNA	4.49	4.24	5.17	5.9	6.26	4.35	5.76	6.15	5.22	3.79	5.06	5.4	6.5	3.91	4.69	3.93	4	5.4	4.01	3.8	3.45	0.0234664	0.281658	0.303375
101103184	CARD6	mRNA	6.75	5.06	4.67	6.75	5.87	4.51	6.1	5.82	5.52	5.47	4.42	5.88	7.32	4.08	7.85	2.67	6.34	6.72	4.4	5.04	3.91	-0.0431838	0.143215	0.098733
101103186	SMTN	mRNA	220.8	80.31	26.22	334.54	211.77	132.07	176.23	177.23	32.67	18.71	107.56	51.74	100.98	29.47	150.18	24.04	110.64	24.79	47.3	150.9	77.37	-1.17299	1.01219	-0.16114
101103190	RAF1	mRNA	35.33	25.2	24.67	34.42	33.59	30.24	29.43	27.99	25.9	25.85	25.33	30.23	32.5	27.86	34.42	33.6	30.27	29.45	29.33	32.04	32.91	-0.115763	-0.0626445	-0.178004
101103192	FGD2	mRNA	3.86	4.51	4.78	1.22	1.95	3.69	2.57	3.98	3.33	3.13	3.28	3.13	3.83	3.08	3.34	4.29	3.24	3.5	3.44	3.83	3.11	0.0415518	-0.0952647	-0.0501914
101103193	PICALM	mRNA	41.68	25.98	35.59	41.83	40.86	28.96	34.68	41.57	35.63	33.28	33.63	39.8	33.05	30.49	41.45	28.32	38.84	41.1	30.11	39.62	33.96	0.00116469	-0.0108914	-0.00933556
101103196	RPLP2	mRNA	1718.64	2832.57	3194.69	1907.35	2264.04	2956.44	2258.15	1892.3	2250.87	2992.14	2665.55	2178.56	2012.57	4221.13	1459.26	3754.03	1937.44	1779.29	2279.34	2144.18	2255.57	0.0783997	0.144355	0.224225
101103198	EFEMP2	mRNA	7.51	2.67	3	8	3.75	5.3	4.88	9.15	3.04	2.3	3.19	3.56	7.5	3.78	6.77	3.75	3.87	3.21	2.88	4.8	7.19	-0.123722	0.141414	0.0183478
101103200	EXOC6	mRNA	4.81	4.06	4.77	3.99	4.65	3.4	4.28	5.47	7.86	4.94	5.68	6.94	4.89	3.56	6.51	3.41	4.61	6.76	3.71	4.62	4.17	0.393509	-0.138489	0.255316
101103201	RPP30	mRNA	6.79	6.89	5	7.95	6.91	5.63	7.78	5.91	5.17	6.04	7.73	5.57	5.75	5.06	5.75	3.48	5.86	5.66	6.36	5.79	4.74	-0.181371	0.336215	0.155156
101103203	B3GNT5	mRNA	2.82	2.37	3.18	2.64	2.95	1.67	2.86	3.34	3.21	2.75	2.67	3.18	2.74	2.23	3.16	1.67	3.27	3.85	2.18	2.73	2.47	0.116755	-0.0380976	0.0778446
101103204	RAB12	mRNA	36.59	19.52	25.24	42.37	48.75	25.06	41.77	36.2	23.79	21.42	31.24	28.16	25.85	18.97	29.17	19.96	26.61	27.56	23.49	29.85	31.92	-0.342024	0.331979	-0.00919696
101103208	LOC101103208	mRNA	7.54	7.37	9.4	6.53	8.34	7.49	10.3	7.27	10.31	11.25	8.95	8.11	9.6	7.93	7.02	9.25	8.09	9.16	11.43	7.41	8.92	0.161105	-0.0917956	0.0692446
101103214	CSTF2	mRNA	8.15	11.05	9.64	6.99	7.37	8.31	6.47	10.12	7.07	7.62	6.76	9.63	9.94	7.48	9.29	7.38	9.78	9.67	9.69	8.47	7.47	-0.0163359	-0.0406738	-0.0555856
101103218	EIF4E2	mRNA	33.02	38.14	30.57	27.74	28.57	34.68	32.18	27.36	27.92	30.61	27.61	28.7	29.22	27.74	29.73	28.59	28.76	29.35	38.26	28.8	30.79	-0.16108	0.102723	-0.0585288
101103222	LOC101103222	mRNA	240.3	275.21	146.13	111.6	110.65	187.67	80.09	565.39	533.35	301.13	591.91	698.45	258.44	248.54	338.73	235.85	365.03	610.69	180.76	324.67	277.38	1.42639	-0.934619	0.489997
101103231	MRPL55	mRNA	34.55	55.1	48.95	36.59	44.61	44.03	50.61	42.36	38.51	53.58	43.28	46.87	48.77	40.66	47.65	48.79	42.59	42.96	70.61	38.83	47.31	-0.00924971	-0.105462	-0.115019
101103232	LOC101103232	mRNA	370.81	722.29	606.24	483.14	353	310.7	611.88	86.88	637.66	53.87	741.98	409.71	78.36	397.03	258.83	755.87	553.44	294.55	522.86	303.93	426.06	-0.511761	0.149562	-0.364146
101103237	OCIAD1	mRNA	85.97	72.06	78.91	113.39	104.44	80.94	107.22	113.86	97.61	82.16	86.78	97.89	90.11	67.06	94.96	65.52	84.3	92.09	78.59	89.25	85.27	-0.0100043	0.137899	0.12799
101103245	SNX31	mRNA	1.63	9.84	13.06	17.12	12.98	10.3	10.66	6.45	8.77	22.65	10.31	10.45	6.45	16.95	8.08	14.7	6.75	4.37	12.24	5.8	1.32	0.149272	0.478605	0.627227
101103247	SKA2	mRNA	4.3	2.18	3.14	3.87	4.73	3.29	4.2	5.1	1.75	3.18	3.07	2.93	3.93	1.86	4.41	2.63	3.41	4.12	3.7	3.06	2.81	-0.232254	0.0916035	-0.142335
101103248	SAT2	mRNA	6.03	2.53	1.86	9.21	8.74	5.06	5.8	7.35	2.8	2.6	4.3	3.94	5.96	3.33	5.01	3.74	4.75	3.29	3.06	6.25	5.09	-0.358995	0.308835	-0.0472526
101103251	GPATCH2	mRNA	2.9	1.54	1.92	3.41	3.31	1.85	2.58	2.38	2.96	1.92	2.8	2.76	2.31	1.39	2.84	1.25	2.26	2.74	1.48	2.48	1.77	0.0100099	0.211693	0.220815
101103254	SSU72	mRNA	48.05	65.77	54.15	55.29	60.2	58.59	53.15	59.01	59.79	63.39	64.37	54.76	54.25	57.69	50.09	63.98	49.78	44.26	69.48	48.79	59.93	0.052843	0.0444161	0.0975354
101103257	NDUFA3	mRNA	243.26	399.72	364.93	250.66	282.27	439.18	281.91	289.67	297.07	301.18	307.75	265.29	264.53	401.43	212.41	356.44	237.71	265.07	308.14	294.32	298.77	-0.116691	0.229053	0.113245
101103259	ZNF574	mRNA	13.57	12.73	11.37	13.12	15.41	11.75	12.65	12.57	12.59	12.92	11.95	11.88	13.49	16.3	14.11	14.72	15.71	12.43	15.08	13.14	14.54	0.0276862	-0.135759	-0.106333
101103261	RNF141	mRNA	5.44	4.32	4.85	7.03	5.54	3.32	5.42	5.48	5.09	3.7	5.34	4.65	4.4	3.42	5.39	4.16	4.59	4.87	3.11	5.29	3.91	-0.146844	0.200693	0.053323
101103262	RAB6A	mRNA	23.22	24.86	24.1	18.87	25.49	19.54	24.37	26.22	29.48	25.44	25.2	24.12	24.31	18.94	21.74	18.82	24.64	22.18	26.27	19.68	21	0.105527	0.077864	0.18355
101103266	EXOC3	mRNA	34.56	26.81	22.09	37.15	33.69	23.88	31.44	30.74	25.55	22.13	29.32	32.46	35	27.5	43.24	24.96	35.64	32.91	26.72	34.86	26.81	-0.0423122	-0.0835737	-0.126252
101103267	CAMKK2	mRNA	20.78	7.16	5.07	36.25	25.23	9.95	20.51	18.57	5.97	3.96	14.45	9.43	15.19	4.34	20.46	4.53	14.77	6.22	8.2	18.07	8.41	-0.774437	0.622982	-0.153005
101103273	APEH	mRNA	44.85	37.99	36.4	44.13	41.11	39.82	54.56	33.1	49.13	52.09	31.65	44.92	42.36	72.88	43.85	72.45	47	40.54	37.67	35.48	49.53	0.15265	-0.140799	0.0136495
101103274	DAAM2	mRNA	39.37	11.35	2.51	75.9	40.61	18.56	30.8	30.1	5.65	2.84	20.73	8.88	20.96	2.94	38.37	2.32	23.64	2.76	7.08	37.23	11.42	-1.23405	0.845344	-0.390732
101103276	CTPS1	mRNA	5.11	5.69	5.06	4.56	2.89	3.64	3.99	3.75	3.08	4.42	4.91	4.56	5.42	3.69	6.98	1.99	3.82	5.75	8.09	5.66	3.88	-0.0761923	-0.185437	-0.263993
101103277	TACSTD2	mRNA	308.96	360.36	387.78	209.91	305.33	286.57	230.98	390.07	496.35	346.36	444.68	455.32	290.49	349.95	326.55	287.11	399.96	362.39	341.4	414.21	358.21	0.389203	-0.207206	0.182444
101103279	GLMP	mRNA	9.24	6.6	9.03	10.36	10.85	7.98	7.22	9.7	12.79	10.31	5.81	10.73	3.89	9.04	7.2	16.39	10.11	7.61	7.34	6.6	11.04	0.0526425	-0.14438	-0.0909098
101103280	TIAM1	mRNA	10.06	7.13	9.46	9.26	8.91	7.93	9.19	10.29	12.88	10.83	8.1	11.37	14.66	6.75	12.96	8.4	12.64	15.3	10.97	8.62	8.77	0.266749	-0.301987	-0.0364118
101103283	RIPK4	mRNA	22.08	18.9	25.45	23.97	22.81	18.96	22.34	19.07	24.04	30.86	18.06	23.02	23.22	28.14	22.21	25.34	31.29	25.73	21.79	21.8	24.19	0.120555	-0.14613	-0.0237277
101103284	NUDT16L1	mRNA	13.34	17.67	21.82	13.08	16.89	16.76	18.71	13.75	15.08	22.37	13.24	13.73	11.12	22.31	12.67	25.71	11.96	14.07	22.99	13.69	17.92	-0.0988245	0.0185842	-0.0784101
101103285	BCL7C	mRNA	44.04	50.26	53.78	48.02	49.88	59.3	54.47	51.73	37.64	41.88	49.92	37.81	45.89	56.01	40.98	65.59	39.13	41.57	59.62	47.99	53.03	-0.17795	0.0510717	-0.126203
101103286	SLC35D1	mRNA	19.49	9.09	15.37	17.12	12.84	10.29	23.03	17.06	48.19	23.83	26.96	23.43	16.64	22.49	17.02	19.79	19.54	19.24	16.62	12.18	20.04	0.785279	-0.233472	0.55208
101103287	ANKS3	mRNA	6.09	4.93	6.63	6.08	5.41	4.75	5.78	5.95	3.92	4.69	4.48	4.84	7.34	5.98	5.93	6.42	5.76	5.03	5.82	6.17	5.55	-0.0904967	-0.0462705	-0.136735
101103289	GYG1	mRNA	16.48	11.48	9.13	28.31	19.63	17.5	16.22	23.11	5.31	4.64	11.95	8.04	10.79	5.15	12.76	5.39	10.52	5.67	7.99	16.55	10.06	-0.801678	0.797573	-0.00404581
101103290	SAMD8	mRNA	16.05	21.77	7.76	8.19	10.54	14.55	5	24.1	47.37	18.72	46.33	43.63	18.49	13.31	21.84	15.94	31.02	19.99	6.48	23.75	13.86	1.29858	-0.57428	0.72152
101103292	NOL6	mRNA	6.35	6.72	5.04	4.6	4.18	3.56	5.37	4.73	3.93	5.03	4.74	5.06	5.49	5.26	6.6	4.06	5.69	6.23	7.69	6.03	4.95	-0.0804836	-0.169035	-0.249642
101103294	RBM45	mRNA	13.7	10.48	12.51	13.32	12.97	10.99	14.24	13.92	11.49	12.89	11.24	12.1	13.21	9.63	14.41	11.25	11.35	12.31	14.2	11.03	13.03	-0.0657676	0.0506936	-0.0153016
101103308	IL1R2	mRNA	62.65	85.94	122.79	76.2	158.56	86.04	93.36	80.33	137.25	182.25	111.51	155.68	130.26	182.34	99.7	134.65	155.21	110.14	129.78	129.78	113.24	0.53119	-0.339967	0.192865
101103310	ATP6V1C2	mRNA	28.05	49.51	34	16.67	21.49	30.16	18.21	54.72	77.41	44.54	43.87	113.55	50.48	59.38	44.96	51.93	52.36	49.12	50.02	43.89	28.31	1.11259	-0.631039	0.479637
101103311	PAWR	mRNA	8.57	8.2	10.04	9.52	10.19	8.38	9.01	11.44	10.3	8.84	9.9	12.71	9.08	6.83	10.75	6.15	10.97	13.42	8.63	9.02	8.59	0.105131	-0.043385	0.061283
101103314	FASTK	mRNA	44.25	39.24	45	43	44.51	46.86	51.99	38.5	40.55	38.41	40.19	42.73	45.76	53.1	44.63	60.71	39.12	41.49	40.5	37.86	50.02	-0.0691086	-0.00272469	-0.0710318
101103318	JADE2	mRNA	5.4	2.31	2.44	8.86	5.42	3.47	4.14	4.07	2.17	2.83	3.75	3.39	4.83	3.87	6.31	2.38	5.59	3.43	2.8	5.4	3.37	-0.328554	0.13289	-0.195197
101103319	JMJD4	mRNA	5.75	4.91	5.57	5.8	5.25	5.22	5.59	5.05	4.04	4.93	4.44	4.57	5.13	5.93	6.41	6.06	6.23	5.01	5.2	5.75	5.12	-0.158998	-0.0481286	-0.205893
101103322	AAGAB	mRNA	6.05	5.78	5.77	4.93	5.45	4.36	6.17	6.09	5.43	5.47	4.47	5.09	5.99	4.56	5.56	4.98	5.36	5.9	6.8	5.77	5.41	-0.0598411	-0.0322559	-0.0920773
101103324	MAPK6	mRNA	19.83	15.57	15.83	15.74	18.4	14.08	24.34	21.64	22.16	18.88	22.04	23.42	25.08	10.88	26.86	12.31	19.94	26.64	20.61	18.56	18.74	0.215236	-0.188764	0.0252456
101103326	MAN1A1	mRNA	10.62	5.39	10.09	6.01	13.48	8.23	9.58	7.89	5.63	15.12	4.92	8.53	11.36	8.47	8.29	10.22	8.36	12.19	6.91	8.25	10.85	-0.0182783	-0.0441702	-0.0608133
101103327	FAM49B	mRNA	14.01	10.75	13.82	18	20.25	13.85	19.7	17.06	13.72	14.01	17.48	13.29	14.09	11.19	16.32	12.38	12.71	14.76	15.94	12.62	16.91	-0.129275	0.125174	-0.00362073
101103329	POSTN	mRNA	33.25	7.8	2.68	103.33	61.65	6.61	55.57	39.77	10.89	7.83	28.29	14.08	32.02	2.19	46.72	4.01	24.81	7.63	6.15	27.19	15.45	-0.953934	1.02693	0.0708368
101103330	COG3	mRNA	7.09	3.63	4.38	6.43	5.47	3.6	5.15	6.3	5.06	4.46	4.81	5.94	6.86	4.02	7	3.37	6.14	6.47	3.97	5.4	3.97	0.0784609	-0.00630211	0.0717864
101103331	TMEM97	mRNA	54.51	45.75	46.89	33.53	35.5	42.21	34.73	45.06	45.13	40.33	42.04	44.14	32.27	42.17	43.33	32.47	41.75	43.02	44.7	54.67	45.01	-0.018513	-0.0218469	-0.039379
101103332	STARD3	mRNA	18.2	17.7	17.03	17.49	19.88	22.27	20.03	16.27	18.84	19.07	15.62	18.64	17.2	28.36	16.09	28.64	16.62	16.75	12.62	16.77	20.48	0.0246347	0.0425186	0.0686884
101103333	CCDC47	mRNA	40.25	28.11	31.68	37.85	37.95	28.52	36.3	39.59	37.8	36.26	30.14	34.88	29.58	25.94	37.04	20.44	31.82	40.27	30.71	34.47	25.84	-0.0276781	0.145803	0.118545
101103337	BMI1	mRNA	13.04	7.64	8.24	21.32	17.11	9.33	11.94	13.23	8.58	7.34	13.72	10.26	10.13	5.06	10.39	5.16	9.43	8.84	6.22	12.15	8.79	-0.352158	0.537069	0.184438
101103338	NAPB	mRNA	2.81	1.01	1.73	3.54	2.51	1.35	2.48	2.44	2.48	1.52	1.91	2.93	2.7	1.69	3.64	1.05	2.75	2.71	1.48	1.45	1.19	0.0542314	0.128068	0.181803
101103339	BLCAP	mRNA	46.55	43.82	38.75	44.57	52.22	35.82	41.46	38.9	43.48	40.68	45.81	42.61	41.44	44.18	41.3	43.61	40.17	37.6	34.7	41.06	37.5	-0.0215491	0.131138	0.109852
101103340	TMX4	mRNA	10.72	9.77	10.77	11.8	10.1	8.52	9.65	10.92	12.06	9.75	8.19	9.46	8.58	9.28	9.6	8.1	10.41	9.72	9.95	10.11	8.98	-0.0602606	0.109669	0.0505157
101103341	PLCG1	mRNA	22.21	11.37	12.3	14.94	16.04	10.91	14.98	15.35	15.65	11.76	13.48	20.51	23.63	16.89	24.69	10.38	21.64	21.87	10.92	15.02	11.21	0.201165	-0.140273	0.0606482
101103342	KIFC3	mRNA	19.23	22.2	24.52	12.35	13.88	18.38	15.51	19.66	23.53	17.12	19.51	21.73	21.74	20.53	22.98	19.73	23.44	20.96	18.23	21.46	19.78	0.161564	-0.166121	-0.00506629
101103343	LOC101103343	mRNA	5.51	11.01	11.32	5.2	4.98	7.39	3.9	12.4	8.31	14.48	6.47	15.95	22.79	11.5	24.42	10.06	7.9	9.59	4.17	22.7	5.48	0.81313	-0.640863	0.168561
101103346	LMO2	mRNA	3.99	2.64	4.66	2.79	4.72	4.46	2.41	6.49	5.27	4.4	4.22	3.79	5.69	3.46	4.94	3.33	4.16	5.08	2.89	4.6	5.87	0.35969	-0.232294	0.128786
101103349	TRIM2	mRNA	7.85	3.68	6.39	6.87	7.95	5.42	5.7	9.88	8.71	4.78	9	11.92	6.06	5.51	8.83	3.71	8.4	10.19	2.45	6.59	5.55	0.363353	-0.0244941	0.338251
101103350	SART3	mRNA	11.47	6.6	6.73	10.78	10.46	7.25	8.64	9.57	7.29	7.72	7.95	7.86	11.23	8.89	11.53	6.74	11.11	9.02	9.81	8.87	7.67	-0.0213375	-0.0581203	-0.0786675
101103353	EDEM1	mRNA	12.19	9.67	8.52	8.24	8.93	8.64	6.99	10	8.19	8.44	7.68	8.07	8.91	8.13	10.01	6.93	11.33	11.68	9.38	9.54	7.58	-0.0974289	-0.0401242	-0.137356
101103356	FAAH	mRNA	6.46	8.76	6.17	7	4.72	5.96	4.57	5.96	7.17	5.48	6.27	6.28	8.26	11.06	7.58	6.1	6.66	7.57	5.34	6.93	7.73	0.164777	-0.0706838	0.0951416
101103360	PGLYRP4	mRNA	5.39	6.09	5.22	2.41	4.12	4.58	2.38	4.17	5.86	4.76	6.46	7.14	8.16	2.08	7.47	1.95	7.57	9.2	3.16	6.53	4.51	0.302478	-0.322337	-0.022463
101103361	DPCD	mRNA	13.37	13.72	12.93	13.62	12.39	14.08	13.86	11.28	10.74	11.82	13.27	11.61	11.76	13.09	10.4	16.29	8.93	10.25	9.53	12.87	11.22	-0.177294	0.24736	0.0699363
101103364	SERPINB5	mRNA	93.55	82.85	113.61	56.58	67.22	74.42	70.18	67.83	71.37	93.04	86.91	99.58	84.43	69.84	93.06	77.69	80.86	122.18	123.77	86.48	108.18	0.0174267	-0.277122	-0.259394
101103369	IL6R	mRNA	16.35	8.59	13.61	16.96	18.84	10.58	12.81	15.5	15.6	14.3	12.03	18.42	19.91	17.59	13.62	12.7	20.21	15.19	11.66	11.73	13.05	0.236749	-0.0113901	0.226528
101103370	SMURF1	mRNA	7.51	3.87	4.67	7.43	6.22	4.26	5.14	4.2	5.31	5.46	4.69	6.04	6.62	5.8	7.43	5.38	5.94	6.6	6.72	5.29	5.33	-0.0115869	-0.133273	-0.145385
101103375	PIR	mRNA	11.02	14.03	16.09	12.24	14.74	19.4	10.37	16.72	18.73	19.9	20.47	13	12.64	16.92	9.44	12.1	14.22	14.54	12.03	11.18	14.02	0.260493	0.195983	0.457657
101103377	MAIP1	mRNA	3.68	3.27	3.64	4.92	4.25	3.18	5.19	4.47	3.91	4.39	4.8	4.5	4.56	3.91	4.3	4.2	3.62	4.05	4.01	3.8	3.86	0.128081	0.0151935	0.143976
101103379	LOC101103379	mRNA	4.12	3.63	3.3	5.24	5.28	3.36	5.02	5.96	2.92	3.95	4.16	4.81	4.32	3.93	4.27	2.75	4.05	4.08	4.52	3.25	4.35	0.00970361	0.141223	0.151442
101103386	YPEL5	mRNA	7.4	4.8	7.82	12.21	11.21	6.21	11.78	11.52	12.28	6.67	12	8.39	8.37	5.55	7.07	7.29	5.8	6.15	5.01	7.63	7.04	0.10131	0.393986	0.493979
101103387	C3H2orf68	mRNA	10.58	8.43	9.57	7.7	6.93	7.25	7.33	7.86	9.41	8.13	7.94	10.26	10.34	9.47	11.61	7.84	10.98	9.64	8.02	9.36	7.71	0.126583	-0.136671	-0.0106537
101103388	TTC27	mRNA	6.8	5.53	6.57	5.8	4.95	5.2	6.69	6.74	6.15	7.44	4.95	6.95	7.17	5.99	7.76	4.56	5.73	7.13	7.7	6.04	5.72	0.121573	-0.0745785	0.0470173
101103390	TOR1A	mRNA	10.45	7.74	8.53	10.38	11.64	10.77	11.41	12.09	11.55	9.47	10.46	10.33	10.51	9.44	10.84	12.18	10.38	10.39	13.07	12.49	10.63	0.0617463	-0.175099	-0.112912
101103391	RAB11FIP5	mRNA	11.24	7.91	6.03	6.77	6.98	8.86	7.96	8.69	7.42	7.1	6.44	8.01	7.3	7.58	10.3	5.47	8.89	11.38	9.02	9.56	8.67	-0.0968318	-0.148607	-0.245407
101103393	PMM1	mRNA	11.92	11.92	11.8	12	11.2	14.94	11.79	9.29	9.7	8.85	12.55	11.91	13.4	12.9	10.34	20.48	10.97	12.2	13.57	10.37	12.14	-0.13652	-0.0775316	-0.215401
101103396	LOC101103396	mRNA	4.35	6.16	4.91	9.06	7.28	5.32	10.97	7.1	10.64	17.46	3.07	8.37	8.57	7.6	8.82	7.46	10.28	3.88	10.24	5.49	10.17	0.412008	-0.233335	0.180999
101103397	ANKRD17	mRNA	9.95	6.5	5.01	9.43	9.37	5.37	8.34	8.63	8.22	7.99	6.95	8.7	8.16	5.41	11.21	5.54	9.54	10.74	8.11	8.52	7.83	0.027655	-0.185362	-0.157649
101103399	NELFA	mRNA	24.35	16.31	14.97	26.25	23.7	17.91	22.57	19.2	14.84	17.18	18.86	26.11	27.02	19.34	29.26	19.9	22.66	18.92	20.25	20.59	20.17	-0.02599	-0.0494247	-0.076519
101103403	PCNX1	mRNA	5.6	2.91	3.81	5.67	4.72	3.53	4.95	4.21	3.85	3.97	3.56	5.01	4.48	3.32	5.46	3.47	5.6	4.94	4.07	4.06	4.58	-0.118227	-0.0417559	-0.15976
101103411	DDX59	mRNA	5.91	4.99	3.55	6.87	4.68	4.64	5.58	4.21	4.16	5.02	5.03	5.74	5.68	4.2	4.99	4.5	5.55	5.09	4.53	5.8	4.86	-0.0844608	0.047916	-0.0367731
101103415	COTL1	mRNA	11.51	7.66	10.99	16.38	9.22	8.76	9.26	15.09	6.97	7.5	6.53	7.06	14.3	15.15	9.86	13.95	8.12	9.9	8.91	16.4	14.26	-0.0231842	-0.155566	-0.176642
101103418	NOP53	mRNA	206.74	227.36	293.38	220.8	235.75	316.97	240.46	156.32	195.12	235.94	208.99	182.14	184.73	433.16	191.12	335.09	192.69	181.99	174.51	232.05	244.6	-0.118248	0.179748	0.0640579
101103420	PHLDB1	mRNA	8.92	2.05	1.31	10.68	6.95	3.04	4.62	5.7	1.42	1.42	4.1	2.43	5.89	1.68	7.69	1.47	4.74	2.26	2.15	5.9	3.81	-0.708784	0.413002	-0.296147
101103425	PRKAA1	mRNA	5.82	3.21	4.7	6.67	6.4	4.27	6.76	7.38	5.9	5	5.01	5.8	4.98	3.19	5.85	3.68	4.22	5.96	3.4	5.2	5.17	-0.00771965	0.182552	0.17454
101103426	ANKH	mRNA	60.33	35.6	37.97	41.8	53.8	42.26	42.76	52.6	59.33	45.48	53.71	61.51	42.98	36.39	43.7	42.72	55.56	44.72	41.04	40.9	58.22	0.175973	-0.0548903	0.121665
101103427	SELENOM	mRNA	21.05	26.21	16.91	32.7	28.09	13.78	26.79	26.53	13.36	12.83	26.88	19.96	23.41	15.64	25.78	15.64	15.99	14.65	14.24	27.16	17.26	-0.261404	0.359214	0.0970121
101103435	SLC25A22	mRNA	6.04	6.7	6.11	4.74	5.09	3.92	4.07	4.48	4.27	4.45	5.95	5.53	7.7	5.83	7.08	3.52	6.41	6.19	7.16	8.01	4.63	0.0473731	-0.19962	-0.152947
101103436	GLMN	mRNA	1.96	1.57	2.09	2.87	2.58	1.34	3	2.8	2.37	1.74	2.16	2.87	2.12	1.16	2.47	1.28	1.53	2.97	1.69	1.95	1.77	-0.0074369	0.179538	0.171009
101103437	CCDC85B	mRNA	8.31	9.67	8.68	7.75	9.96	9.91	8.95	9.55	7.12	7.58	9.07	8.24	6.87	9.52	9.71	11.28	7	5.79	15.23	9.43	10.8	-0.135982	-0.128165	-0.263436
101103438	APH1A	mRNA	32.95	36.79	43.71	26.14	33.82	38.56	34.97	33.33	33.94	33.02	32.12	32.21	33.46	48.63	33.11	47.79	32.39	34.52	34.23	31.64	38.29	-0.0131982	-0.0101196	-0.02217
101103439	LOC101103439	mRNA	175.92	133.43	177.8	137.45	233.97	135.57	191	176.13	225.7	219.93	149.05	206.92	174.74	225.57	135.2	188.45	219.16	171.62	172.2	158.35	151.29	0.244945	-0.0334283	0.213021
101103440	PPOX	mRNA	20.48	23.43	30.55	23.83	25.75	20.18	24.66	21.45	24.84	24.59	22.7	26.54	28.04	25.73	23.83	32.65	24.41	26.58	25.38	22.13	21.72	0.0473454	-0.0993492	-0.0525211
101103445	MTCL1	mRNA	5.14	2.74	1.26	5.56	4.23	2.26	3.55	3.49	2.71	1.55	3.63	3.43	3.94	2.4	5.85	1.86	5.67	2.67	2.41	4.11	3.17	-0.198522	-0.0454407	-0.244127
101103447	EEF2K	mRNA	13.26	5.97	8.62	19.01	15.39	8.86	12.08	14.49	7.26	7.44	9.44	9.7	11.78	6.8	15.32	5.89	14.13	7.94	7.67	14.06	9.14	-0.297072	0.173738	-0.123058
101103448	ATXN7L2	mRNA	1.96	1.63	1.11	1.43	1.59	1.55	1.65	1.5	1.29	1.28	1.67	1.61	1.83	1.71	1.9	1.79	2.15	1.93	1.43	1.59	1.58	0.00574452	-0.184061	-0.178774
101103451	ATP6V1G1	mRNA	190.59	225.45	175.77	171.34	205.55	184.13	170.86	256.96	258.56	233.23	256.05	269.51	176.79	211.41	152.66	243.31	192.86	203.99	206.08	215.25	208.03	0.319955	-0.0932993	0.226641
101103452	TRMO	mRNA	4.96	4.83	5.28	7.06	5.43	4.69	6.66	5.49	4.61	4.66	5.37	6.14	4.89	4.18	5.49	4.06	5.45	6.41	4.57	5.93	5.79	-0.0492533	-0.0225648	-0.0719723
101103453	ATP6AP2	mRNA	65.7	71.98	79.02	64.21	74.98	61.34	61.86	80.02	85.4	72.88	75.23	79.41	60.54	59.61	67.32	55.78	73.83	83.79	57.94	73.07	64.16	0.0879671	0.0511542	0.139395
101103462	MGST1	mRNA	419.2	659.09	574.17	595.35	702.58	577.43	676.46	734.47	802.26	595.81	727.11	952.01	588.44	601.7	592.62	671.97	690.15	662.87	632.11	459.6	760.78	0.241752	-0.07001	0.171658
101103467	HBP1	mRNA	39.38	29.15	28.55	49.47	46.73	32.67	38.35	45.86	45.03	38.74	43.56	47.71	38.92	33.1	38.94	33.5	36.74	39.57	24.65	39.51	34.38	0.165879	0.100163	0.265765
101103469	FAM3C	mRNA	22.76	18.81	22.75	18.94	21.83	15.34	19.56	25.72	34.07	22.34	28.31	30.58	19.68	16.53	21.12	23.14	22.87	28.09	19.57	22.79	22.82	0.346677	-0.188271	0.157815
101103471	IER2	mRNA	32.02	36.95	30.18	20.7	25.24	29.06	24.28	28.37	32.64	30.39	32	37.01	33.19	28.01	37.73	30.2	27.91	33.81	35.75	29.86	34.98	0.132881	-0.172981	-0.0403792
101103473	DCTN4	mRNA	30.57	21.68	23.02	32.59	30.97	21.71	28.58	25.47	25.67	26.53	23.17	24.97	23.16	20.99	26.08	21.51	24.76	26.85	22.21	26.34	23.76	-0.136604	0.145382	0.00867012
101103479	THOC3	mRNA	9.15	8.25	9.51	7.86	8.66	8.87	8.57	8.88	8.51	10.63	7.38	9.12	9.46	7.69	8.5	10.19	7.39	8.72	11.17	7.67	9.09	0.0128359	-0.0374205	-0.0259432
101103480	SLTM	mRNA	11.03	7.16	5.84	14.86	17.16	6.08	14.61	15.17	12.87	11.1	13.01	15.01	14.11	4.73	16.88	4.74	9.64	14.37	9.06	8.27	8.61	0.182248	0.102716	0.283436
101103484	SASH1	mRNA	11.02	8.37	10.56	8.49	9.91	8.91	8.03	11.95	13.04	10.65	10.86	14.42	13.5	8.86	14.96	6.41	12.97	15.74	8.46	11.55	10.93	0.346791	-0.280706	0.0653917
101103486	ANKRD46	mRNA	13.08	11.73	16.55	15.65	15.67	11.9	12.05	16.61	12.88	13.22	14.09	13.83	14.68	12.66	14.25	13.02	12.17	13.1	13.2	13.87	12.18	0.0332128	0.0824118	0.116006
101103490	ATP1B2	mRNA	2.96	1.46	1.96	2.54	2.26	2.46	1.44	1.92	3.12	1.01	1.9	2.24	2.99	2.32	2.58	1.81	2.65	3.06	1.13	2.74	2.9	0.0402629	-0.133978	-0.0931297
101103495	RNASEL	mRNA	4.26	2.89	4.14	1.92	1.67	2.82	1.59	3.38	3.99	1.43	3.39	3.76	7.28	1.74	5.06	1.84	4.2	4.55	2.77	2.66	2.26	0.310995	-0.200607	0.108912
101103501	GRIK5	mRNA	4.16	3.03	2.41	4.91	4.15	2.16	4.49	4.62	4.87	5.05	3.7	2.74	4.39	5.78	3.82	3.01	4.62	2.57	4.71	2.68	4.46	0.341051	-0.0660743	0.278875
101103503	AMPD3	mRNA	10.04	6.31	6.15	9.87	7.6	7.89	9.94	8.44	17.77	17.25	12.07	13.33	12.92	12.08	10.44	18.5	18.91	10.4	11.67	8.5	9.54	0.72994	-0.631844	0.0978151
101103507	MRPL36	mRNA	33.05	39.05	42.52	31.13	55.84	44.21	47.53	32.72	31.95	40.8	35.42	37.64	33.48	47.21	30.61	61.89	35.34	30.54	42.87	36.14	51.44	-0.174279	0.00985914	-0.162878
101103509	SETD1B	mRNA	5.35	2.91	2.4	4.18	4.68	2.28	3.62	3.59	2.75	3.04	2.65	3.49	5.54	2.62	6.59	1.9	5.05	4.27	3.58	4.04	3.14	-0.092263	-0.146407	-0.238837
101103511	SCAPER	mRNA	2.18	1.46	1.13	2.77	2.51	1.23	2.24	2.31	1.78	1.87	2.23	1.98	2.52	1.26	2.69	1.09	1.77	1.86	1.72	1.99	1.91	0.0654452	0.0588089	0.124505
101103513	TADA3	mRNA	22.94	19.25	22.89	32.31	28.13	23.81	25.63	20.42	17.96	18.2	19.65	17.84	24.28	24.48	23.1	27.44	22.38	16.93	19.19	23.59	18.88	-0.271677	0.206344	-0.0646006
101103515	DAG1	mRNA	50.71	48.11	41.3	38.97	38.04	38.24	37.44	39.99	41.36	37.83	34.12	39.37	39.92	36.37	53.41	38.96	45.51	47.55	44.87	47.2	54.23	-0.135134	-0.149035	-0.283422
101103518	ASB18	mRNA	4.92	3.03	2.8	6.05	5.36	3.11	4.07	4.82	4.04	4.82	3.99	5.14	5.91	4.05	7.02	3.21	5.61	4.78	3.23	4.59	4.43	0.181555	-0.151145	0.0307242
101103519	SCMH1	mRNA	5.61	3.75	3.24	7.35	5.69	3.91	5.45	5.81	3.49	3.38	4.27	3.32	3.43	3.54	4.86	3.65	4.71	2.04	3.53	6.15	3.93	-0.398085	0.277057	-0.119126
101103520	MYSM1	mRNA	3.3	1.81	2.97	4.61	4.03	1.87	3.44	3.81	3.75	2.52	3.32	4.5	4.08	2.15	4.03	1.58	3.36	4.63	1.99	2.61	2.22	0.151146	0.126119	0.276035
101103521	PRDX5	mRNA	199.56	308.58	339.75	217.03	217.7	337.5	258.15	182.02	245.86	289.67	256.36	214.6	199.52	332.25	211.4	387.77	188.46	235.37	311.58	208.13	271.83	-0.142635	0.0673235	-0.0746601
101103525	ABCG1	mRNA	4.87	4.2	2.97	1.97	2.55	2.86	1.94	3.99	6.47	5.17	5.14	7.02	4.97	4.59	4.91	6.04	5.44	5.78	4.08	4.81	5.18	0.793361	-0.733584	0.0595519
101103527	STX4	mRNA	19.65	18.15	18.24	21.24	22.36	19.89	19.78	18.73	15.82	17.76	16.88	19.31	16.65	18.58	17.28	19.2	16.91	16.36	20.98	18.49	14.61	-0.173135	0.175929	0.00311222
101103532	HERC4	mRNA	9.67	4.95	5.87	11.27	9.46	6.77	7.59	9.87	11.48	7.48	9.31	10.21	9.63	6.23	10.43	6.63	9.75	9.66	5.81	7.4	8.33	0.258752	-0.050914	0.207147
101103533	VDAC2	mRNA	333.58	399.97	393.09	357.1	356.04	355.38	364.42	357.86	331.78	369.45	361.53	335.77	290.52	399.99	287.22	373.47	284.9	347.54	357.23	348.62	369.1	-0.0706042	0.127462	0.057993
101103536	NR1D2	mRNA	20.69	8.22	14.03	27.46	25.39	10.18	20.81	19.93	16.17	11.89	17.43	15.57	15.74	9.73	20.52	10.86	18.74	16.12	10.37	15.36	15.58	-0.212858	0.223777	0.0111405
101103538	IL2RG	mRNA	4.99	6.27	9.12	2.39	5.66	6.73	4.83	6.94	5.32	5.69	4.64	5.3	8.8	9.99	3.96	11.78	6.15	7.29	5.65	6.42	9.87	0.182826	-0.337634	-0.153285
101103539	MPP1	mRNA	21.12	18.73	19.78	23.56	17.04	20.29	21.12	19.66	16.52	18.47	19.12	17.93	18.27	23.13	18.3	22.44	19.04	16.03	20.95	19.47	21.93	-0.0886863	0.0404526	-0.0467089
101103540	RBMX	mRNA	33.23	22.23	24.68	40.67	38.88	24.03	35.84	32.08	26.03	26.76	28.24	29.1	33.3	18.88	38.21	18.48	27.58	30.3	26.26	27.37	27.92	-0.14236	0.159527	0.0168494
101103543	KDM6A	mRNA	7.31	3.61	3.57	6.9	4.96	3.14	6.14	6.63	5.93	6.29	5.49	4.63	5.36	4.86	7.15	4.64	6.76	7.36	4.79	5.35	5.09	0.17809	-0.213126	-0.0347728
101103549	LAPTM4A	mRNA	202.1	218.58	271.78	221.99	228.68	229.49	204.51	262.45	265.96	245.71	285.95	244.99	227.07	292.86	210.61	306.87	229.42	195.38	236.88	247.86	243.71	0.204692	-0.0735679	0.131588
101103550	TMEM243	mRNA	3.82	2.65	3.56	4.62	4.24	4.47	3.32	5.97	4.44	5.71	4.24	5.85	3.57	2.13	2.79	1.7	3.81	3.86	2.93	3.93	1.47	0.262194	0.407549	0.66817
101103551	ASB3	mRNA	3.76	2.58	3.74	5.18	4.35	3.1	4.34	4.64	3.85	3.49	3.52	3.84	4.05	3.12	4.48	2.97	3.12	4.13	1.93	3.37	3.24	-0.0156218	0.235207	0.219806
101103552	CNOT11	mRNA	12.96	13.6	12.54	14.47	12.07	12.96	10.47	11.67	11.4	13.72	10.94	12.16	11.97	13.39	12.33	12.04	14.04	13.45	16.06	13.27	13.2	-0.0688243	-0.0643456	-0.132282
101103554	MFNG	mRNA	3.6	2.27	2.85	2.99	3.44	3.9	2.56	3.71	2.09	1.76	3.33	2.14	3.25	3.65	3.06	3.59	3.75	2.24	2.46	4.49	3.44	-0.125422	-0.0805962	-0.204996
101103555	POLR2F	mRNA	39.95	73.57	63.51	44.85	53.82	60.64	50.84	51.36	54.49	63.96	64.62	49.73	60.78	67.54	42.51	71.52	44.23	46.42	78.33	50.58	57.22	0.0637925	0.00488085	0.0687847
101103558	BTBD11	mRNA	4.67	4.45	3.54	9.19	5.88	5.32	6.3	4.96	5.43	4.8	6.18	5.72	6.57	3.92	6.3	4.39	6.23	6.84	6.48	7.43	7.34	-0.0325166	-0.259954	-0.292743
101103560	TMUB1	mRNA	19.67	24.05	24.87	19.55	25.72	30.01	24.02	20.4	18.97	21.25	17.99	19.73	22.43	29.27	18.72	36.02	18.41	19.61	23.68	24.36	24.28	-0.172763	0.0210476	-0.151046
101103562	RAB11B	mRNA	71.03	74.04	65.86	81.02	86.11	66.69	77.17	69.42	62.78	72.52	67.21	65.03	66.47	75.06	61.46	84.32	57.32	55.36	60.8	72.66	68.81	-0.119991	0.176917	0.0577505
101103563	CDC42SE2	mRNA	8.36	5.42	8	8.05	10.09	5.98	9.04	8.33	7.42	9.04	8.21	5.75	7.06	7.3	6.46	7.68	7.47	6.56	7.7	6.57	6.55	-0.0281239	0.134243	0.106896
101103564	NHP2	mRNA	32.53	53.43	50.33	28.15	32.74	43	39.56	41.92	33.3	41.51	47.43	35.29	39.79	36.97	35.57	35.79	27.12	34.69	65.49	38.75	34.95	-0.0575887	0.0731354	0.0149418
101103565	SAR1B	mRNA	15.75	16.63	19.77	19.05	21.69	17.5	21.54	21.35	22.15	18.94	20.26	19.84	19.79	18.29	17.84	18.87	17.44	19.44	19.89	17	18.41	0.0907305	0.0424811	0.133237
101103567	TIMM44	mRNA	43.47	38.94	44.1	39.9	43.46	37.34	41.7	37.98	37.71	39.03	36.38	42.29	38.56	45.99	44.61	40.53	40.71	43.49	54.07	40	43.12	-0.0573874	-0.0798182	-0.135961
101103571	AQR	mRNA	3.59	2.01	2.25	3.88	3.02	2.36	3.05	2.95	2.79	3.25	2.32	2.63	3.09	2.19	2.91	1.9	2.85	2.98	2.6	2.97	2.32	-0.0510633	0.124905	0.0740129
101103572	DMAC2L	mRNA	14.47	10.06	18.85	15.91	17.11	12.62	17.21	15.52	14.71	14.74	14.23	14.94	13.02	11.83	11.43	14.72	12.2	12.04	12.19	14.48	14.39	-0.0935076	0.211638	0.118781
101103573	LEO1	mRNA	6.43	4.52	5.51	6.74	6.57	4.31	7.34	6.64	7.36	8.27	5.94	8.21	8.94	3.78	10.34	3.2	6.51	9.78	6.21	5.1	4.86	0.254239	-0.117926	0.134665
101103575	PNISR	mRNA	12.9	5.75	8.09	18.87	18.84	6.64	13.76	14.61	10.66	8.13	13.02	14.5	16.51	5.58	20.51	6.57	11.56	12.24	5.79	9.8	7.14	0.0379346	0.287563	0.322328
101103579	IFT20	mRNA	26.78	27.05	32.13	33.23	33.43	28.95	32.35	35.12	31.37	31.54	34.74	34.25	29.03	24.17	28.04	25.16	25.93	35.51	31.65	28.2	28.15	0.0543441	0.0346948	0.0886394
101103580	DDX42	mRNA	15.1	7.88	10.1	16.16	13.46	9.98	13.92	12.31	11.72	10.4	10.42	12.02	13.15	9.25	15.17	8.16	13.12	12.69	8.23	11.62	9.2	-0.112208	0.142919	0.0306854
101103583	FBXO28	mRNA	7.78	4.68	5.52	7.89	8.32	5.27	7.31	8.22	6.41	6.19	6.89	6.29	6.48	4.06	7.94	4.44	6.65	7.39	6.67	6.29	6.24	-0.0568783	0.0419636	-0.0151779
101103586	ZHX3	mRNA	4.49	1.68	2.46	3.3	2.67	2.47	2.57	3.08	1.59	1.79	1.95	2.49	3.24	2.16	4.95	1.79	3.79	2.93	2.46	3.07	2.48	-0.262518	-0.106219	-0.368477
101103589	NAT10	mRNA	9.01	9.56	7.56	6.96	9.8	7.25	8.01	4.38	7.04	8.39	7.78	8.18	9.42	7.16	7.16	5.65	8.88	8.07	7.35	8.55	6.57	-0.154745	0.183927	0.0297266
101103590	AMOTL1	mRNA	13.01	8.38	7.23	13.2	9.32	6.43	8.62	9.06	8.26	6.3	9.01	8.08	11.27	6.43	13.49	5.29	12.5	10.36	7.29	10.31	8.25	-0.17352	-0.00904162	-0.1828
101103591	STARD10	mRNA	8.81	19.17	9.3	7.28	6.09	17.51	6.12	8.48	9.14	12.19	6.84	8.01	12.08	16.66	8.56	12.38	9.29	11.05	14.34	9.7	13.11	-0.0704969	-0.015547	-0.0848081
101103593	ARFIP1	mRNA	13.56	13.36	13.81	11.58	11.87	11.17	13.14	14.79	13.62	11.27	11.95	13.21	13.7	10.1	13.52	10.54	14.53	16.23	13.97	12.4	12.48	-0.00800806	-0.0586133	-0.0668044
101103594	FICD	mRNA	3.35	4.05	3.38	2.35	1.8	1.8	1.89	3.45	3.18	2.33	2.96	1.86	2.72	2.53	2.91	1.48	4.02	3.06	2.87	5.15	2.48	-0.00248183	-0.174985	-0.177944
101103596	SEMA4B	mRNA	35.82	35.05	42.87	42.18	48.4	38.02	46.3	38.38	47.4	44.68	36.49	49.19	55.18	48.07	44.98	47.35	55.5	52.33	43.61	42.27	46.17	0.147924	-0.190587	-0.0422901
101103598	ABCF1	mRNA	19.67	16.79	13.33	14.74	15.35	13.55	14.79	15.1	14.09	16.1	13.9	14.28	20.31	13.04	21.32	9.34	17.49	18.21	23.81	16.06	14.88	-0.028971	-0.13258	-0.161632
101103602	LOC101103602	mRNA	14.16	43.04	41.24	10.73	10.57	28	3.75	21.78	81.59	26.59	47.01	48.18	36.62	49.79	34.96	24.86	28.28	51.83	14.58	56.35	11.29	0.960256	-0.410284	0.547201
101103604	ADGRL4	mRNA	4.22	2.44	3.43	3.21	3.71	2.33	2.68	4.43	3.46	3.06	3.21	3.33	4.02	2.73	4.66	2.66	3.28	4.97	2.98	4.1	2.95	0.142556	-0.19823	-0.0562614
101103606	CELSR2	mRNA	10.61	6.49	7.07	6.98	7.96	8.53	7.5	5.7	6.97	8.07	6.36	9.96	12.21	11.69	12.08	6.46	12.56	11.9	6.52	8.28	8.44	0.149963	-0.224983	-0.0735979
101103607	SIKE1	mRNA	3.14	1.71	2.6	3.64	2.94	1.87	2.64	3.2	1.77	3.02	2.23	2.58	2.46	2.24	2.53	1.91	2.1	3.28	2.38	2.2	2.58	-0.066873	0.128139	0.0615684
101103608	PHRF1	mRNA	14.07	8.35	7.9	12.13	12.51	8.3	8.73	8.51	6.72	7.01	7.29	10.48	13.83	10.48	14.09	7.8	14.21	11.81	9.39	11.33	8.57	-0.154212	-0.0856253	-0.239584
101103609	NPM3	mRNA	10.61	27.66	22.31	7.23	8.68	12.66	11.43	9.46	13.21	14.74	18.8	14.48	14.57	17.75	9.97	12.38	9.74	14.7	26.26	15.3	11.93	-0.0245191	0.0659599	0.0409646
101103612	LOC101103612	mRNA	296.83	400.34	327.05	167.33	166.61	278.59	156.07	240.45	367.47	295.1	337.26	406.93	225.71	132.81	295.66	282.4	170.5	328.91	704.4	235.68	547.2	0.113931	-0.480431	-0.366992
101103615	MOSPD3	mRNA	22.68	26.15	25.09	26	27.73	27.31	32.59	26.3	24.86	27.23	25.72	25.41	28.77	29.24	23.39	39.81	19.61	22.08	28.93	24.8	27.51	-0.0130467	-0.00656783	-0.0198888
101103616	LOC101103616	mRNA	43.9	103.24	110.29	46.7	73.27	78.84	84.53	49.43	69.37	67.13	93.16	72.7	57.3	119.16	41.2	118	59.96	61.11	63.86	50.78	68.37	-0.0530541	0.238754	0.186328
101103618	TRRAP	mRNA	9.44	5.27	6.46	8.66	6.7	5.52	5.77	5.46	4.98	4.77	7.01	8.7	10.71	7.9	10.42	5.11	9.06	8.43	5.82	7.05	6.59	0.0647136	-0.134361	-0.0696022
101103625	SPATS2L	mRNA	44.02	40.88	43.96	45.11	42.08	39.59	50.94	48.22	36.03	43.81	41.64	45.77	45.92	32.1	54.13	36.31	50.77	42.84	44.19	41.33	42.84	-0.0710562	0.000781	-0.0700407
101103634	LBH	mRNA	26.32	26.77	41.98	21.45	18.27	21.98	34.95	32.78	32.51	34.27	18.16	28.89	22.13	21.96	33.99	35.91	35.54	34.66	28.59	25.72	33.62	-0.025631	-0.218139	-0.243037
101103635	BIRC6	mRNA	3.15	1.72	2.46	3.36	3.3	1.9	2.91	2.87	2.9	2.73	2.51	3.13	2.94	2.59	3.26	2.04	3.42	3.59	2.38	2.5	2.47	0.090312	-0.0602087	0.0307382
101103637	TOR1B	mRNA	17.29	16.73	16.19	14.1	17.47	14.76	15	16.53	17.26	15.42	15.1	16.07	16.5	17.72	14.26	16.25	17.02	15.54	17.29	14.75	16.3	0.0351068	0.0144356	0.0504029
101103641	AKR1D1	mRNA	104.76	138.5	143.38	113.25	147.12	94.39	78.25	150.91	317.38	147.19	174.53	206.41	95.64	118.66	64.44	101.54	121.43	148.92	98.35	110.73	57.88	0.562667	0.245402	0.806589
101103642	SND1	mRNA	39.75	44.29	33.94	27.18	26.73	42.21	25.54	32.23	32.86	29.85	27.7	33.18	37.04	40.17	36.96	30.33	33.34	38.94	34.37	39.09	36.34	-0.0699494	-0.00649686	-0.075976
101103647	STX18	mRNA	7.07	4.55	3.84	10.83	7.02	5.43	7.05	7.33	5.11	5.4	6.65	6.29	6.45	4.03	7.05	3.29	5.63	5.61	6.08	7	5.28	-0.132714	0.199654	0.0671541
101103648	NSD2	mRNA	6.64	4.7	5	5.24	3.96	6.31	4.31	5.18	3.22	3.81	5.08	4.79	8.19	3.43	9.52	3.75	7.47	7.58	6.29	4.38	3.66	-0.133981	-0.182943	-0.319388
101103649	DCP2	mRNA	2.85	1.82	2.31	3.31	3.41	2.35	2.74	3.07	2.45	2.36	2.75	2.65	2.81	2.36	2.81	2.19	2.57	2.91	2.08	2.52	2.64	-0.0132008	0.0884859	0.0758857
101103650	PPM1A	mRNA	28.23	23.18	24.39	37.9	36.66	29.63	34.37	36.11	32.74	32.65	29.07	31.02	25.47	26	29.19	31.12	28.57	29.43	33.48	28.32	32.46	0.00597274	0.00457016	0.0110363
101103652	DPF3	mRNA	2.4	1.82	1.08	2.13	2.22	1.39	2.14	2.17	2.15	1.72	2.41	2.34	2.97	1.31	3.43	1.47	2.41	2.57	2.07	2.46	1.6	0.167512	-0.330671	-0.164356
101103653	WDYHV1	mRNA	4.05	1.97	2.12	4.71	4.31	3.14	4	4.7	1.84	2.36	3.02	2.66	2.93	1.39	3.33	2.37	2.57	2.18	3.62	3.18	3.19	-0.35376	0.237444	-0.118449
101103655	XAF1	mRNA	3.44	5.49	8.34	2	2.66	4.52	3.54	2.84	3.98	2.53	4.27	4.39	9.9	4.91	3.57	5.98	3.49	3.99	3.35	4.42	2.93	0.0476	0.185927	0.23274
101103656	JMJD6	mRNA	12.2	9.49	8.15	11.63	14.35	9.89	11.01	12.93	6.22	9.49	7.94	10.26	13.65	11.41	15.44	8.67	13.15	11.21	20.06	10.44	11.28	-0.126792	-0.162087	-0.287658
101103657	TMEM220	mRNA	2.59	2.15	2.31	5.22	3.85	1.72	3.55	3.38	3.43	1.84	3.64	3.37	2.99	2.15	2.55	1.82	4.08	1.67	1.86	1.83	2.77	-0.0164227	0.350347	0.3351
101103659	RRP15	mRNA	6.1	4.71	5.24	9.41	7.72	3.48	6.73	7.17	5.33	3.58	8.31	5.99	5.21	3.6	7.57	1.95	4.69	5.9	5.15	5.56	4.5	-0.130396	0.317186	0.186296
101103660	PANK4	mRNA	12.08	8.6	10.38	15.45	11.34	9.36	9.4	8.25	8.76	8.72	8.66	10.28	11.42	9.84	11.1	8.27	11.64	8.82	8.23	11.69	8.78	-0.205231	0.172532	-0.032784
101103661	TMEM9	mRNA	22.21	19.59	22.31	26.9	27.66	20.93	26.58	20.05	22.9	19.05	20.99	18.9	19.8	31.08	20.86	33.84	21.04	15.51	17.73	24.57	21.85	-0.0915583	0.0716777	-0.0177738
101103662	NENF	mRNA	71.68	51.15	68.79	111.22	95.85	75.78	84.35	73.79	73.75	59.72	86.87	49.68	59.76	95.68	59.14	66.6	71.24	47.21	53.55	70.03	70.18	-0.130679	0.341793	0.213006
101103665	TK2	mRNA	5.78	4.56	5.47	6.63	5.67	3.87	6.36	4.92	5.55	5.19	5.12	3.98	5.89	4.62	5.6	3.91	4.95	4.95	4.75	5.48	4.14	-0.110178	0.193921	0.0834571
101103673	OTULINL	mRNA	4.51	2.85	2.57	4.55	4.02	3.88	4.02	5.09	2.46	2.27	3.05	1.43	3.61	2.49	2.7	1.74	3.2	3.12	1.73	5.07	3.35	-0.379525	0.356043	-0.0222434
101103676	INF2	mRNA	6.38	4.77	4.15	5.93	7.61	4.76	6.55	5.08	4.61	2.48	5.33	5.28	10.07	7.24	8.89	4.59	9.32	5.94	4.24	5.01	6.89	-0.00104021	-0.136436	-0.136387
101103677	AZI2	mRNA	36.57	39.05	33.99	36.49	43.13	35.38	43.85	41.7	42.81	44.99	43.21	43.29	35.65	30.58	38.27	30.62	34.09	37.84	34.64	37.83	40.27	0.0712905	0.103527	0.17529
101103680	RNF8	mRNA	11.74	7.27	8.75	9.91	9.59	8.59	11.18	8.98	9.23	10.47	7.34	10.84	9.97	7.64	10.83	8.07	10.33	11.46	10.04	9.7	9.61	-0.0511084	-0.0489681	-0.100648
101103681	SYTL2	mRNA	6.2	4.65	2.68	4.32	3.86	4.35	3.7	6.02	11.45	5.81	7.83	13.56	9.38	3.47	9.48	2.92	9.46	7.15	4	5.97	3.12	0.965436	-0.482561	0.479871
101103683	IRF7	mRNA	7.82	11.82	14.26	5.94	8.37	10.63	9.94	8.89	6.18	4.72	5.24	7.24	18.07	9.3	13.68	16.04	7.71	10.84	15.92	8.11	8.55	-0.268404	-0.211617	-0.482266
101103685	SART1	mRNA	18.22	13.05	14.93	16.46	15.08	12.51	11.93	11.81	10.12	12.81	11.31	13.45	16.01	15.55	16.97	12.72	14.96	14.21	13.41	14.58	12.38	-0.162054	0.0591577	-0.102309
101103686	B4GALT3	mRNA	11.43	18.96	14.19	12.49	12.29	12.94	12.01	12.71	13.14	12.41	14.3	14.88	17.54	13.01	13.83	14.84	13.03	14.17	15	13.9	10.95	0.0251092	0.0116919	0.0361131
101103688	RIOX2	mRNA	9.64	9	8.77	11.12	10.29	6.84	8.43	7.77	10.48	15.46	12.24	10.45	8.92	9.52	10.77	11.29	7.82	9.9	14.41	10.72	9.14	0.243266	-0.215233	0.0279613
101103689	DCUN1D1	mRNA	12.33	7.87	11.19	19.43	15.79	10.75	16.18	14.99	10.91	9.59	11.79	11.61	10.72	6.67	12.23	7.03	10.13	11.04	8.86	12.29	10.34	-0.275136	0.382159	0.106944
101103690	NDUFV2	mRNA	54.68	63.3	80.08	55.01	62.68	66.04	67.29	66.73	71.06	72.02	71.23	61.5	56.91	62.29	53.58	75.84	50.4	57.31	72.38	49.55	67.28	0.0286176	0.084866	0.113685
101103692	POLR3E	mRNA	7.66	5.4	5.51	7.54	6.95	5.26	6.78	5.25	5.63	6.89	6.98	6.96	6.56	6.5	7.77	4.72	7.57	7.38	8.01	5.99	6.13	0.0107668	-0.0835802	-0.0711028
101103693	GNAI3	mRNA	38.31	33.96	43.35	40.83	41.96	32.82	36.04	42.07	45.64	38.92	38.28	45.17	39.81	30.68	41.23	33.74	36.44	49.11	36.71	34.95	37.37	0.0679613	0.0072663	0.0749437
101103694	PRR14	mRNA	16.05	16.12	15.01	19.07	21.14	20.32	19.94	18.9	17.48	17.69	16.59	18.62	24	17.56	21	20.01	18.1	19.23	22.69	18.12	21.57	0.0294148	-0.135796	-0.106442
101103699	CXHXorf38	mRNA	2.17	2.16	2.02	2.75	2.45	2.44	2.35	2.49	2.49	2.53	2.19	2.7	2.59	2.37	1.99	2.55	2.23	2.76	2.09	2.09	2.55	0.0838583	0.0156508	0.0996686
101103700	TUBGCP5	mRNA	3.32	1.78	2.84	4.56	3.43	2.28	2.51	2.8	2.91	3.09	2.19	3.01	3.3	1.93	3.86	1.67	3.04	3.18	2.08	1.93	2.09	-0.0874466	0.23388	0.145937
101103701	PHACTR4	mRNA	11.6	6.92	5.83	7.84	7.19	5.1	6.21	9.79	9.16	7.91	9.56	10.96	10.95	5.89	12.94	7.29	11.1	11.22	8.63	9.97	8.35	0.347314	-0.438348	-0.0914849
101103706	ZNF79	mRNA	7	5.09	5.41	5.5	6.15	5.19	7.08	5.99	5.96	8.18	4.32	6.34	7.12	5.69	8.52	4.75	7.03	7.59	7.95	6.95	4.91	0.0796325	-0.183403	-0.102755
101103709	ZBTB39	mRNA	2.24	1.58	1.59	2.42	1.99	1.47	1.76	2	1.43	1.38	1.91	1.94	2.28	1.5	2.71	1.57	2.62	2.05	1.91	2.18	1.57	-0.068391	-0.144636	-0.213816
101103711	NELFB	mRNA	24.19	19.59	22.35	24.28	26.29	23.33	22.88	21.68	17.37	17.72	20.1	20.25	26.6	26.26	26.1	25.04	23.46	21.2	22.52	21.09	23.02	-0.119901	0.0134582	-0.10583
101103718	ARMC10	mRNA	11.86	7.69	9.05	13.78	11.8	7.28	9.23	11.19	6.76	8.23	11.48	7.76	8.77	6.43	8.44	6.16	7.14	5.64	5.28	9.49	7.17	-0.208593	0.523178	0.314503
101103719	NFIX	mRNA	45.36	15.11	12.85	40	32.31	21.55	27.47	25.98	11.29	13.39	16.65	18.21	30.04	12.92	42.33	10.5	32.93	22.73	16.85	33.15	26.45	-0.57742	0.0769738	-0.499997
101103725	RBM23	mRNA	16.87	13.68	19.13	17.95	13.62	13.4	10.73	11.65	11.67	13.03	12.13	16.32	18.52	13.26	18.25	13	15.45	15.33	14.44	15.85	11.61	-0.167679	0.0328986	-0.135359
101103726	LOC101103726	mRNA	4.8	4.65	8.41	7.16	6.75	7.64	8.78	6.29	8.88	6.48	5.86	6.67	8.86	9.17	7.69	8.46	5.72	6.43	7.7	6.15	10.58	0.116305	-0.124396	-0.00697737
101103728	MINDY2	mRNA	3.46	2.19	2.75	4	4.4	2.52	3.4	3.93	3.58	3.23	4.07	3.64	3.47	1.98	3.86	1.56	3.43	3.49	2.44	2.76	3.36	0.0906138	0.13575	0.226693
101103734	RNF19A	mRNA	6.43	2.99	4.42	7.75	7.12	3.67	6.08	7.25	4.23	3.81	4.75	5.27	5.16	2.29	7.59	2.57	4.7	5.16	3.16	5.64	4.67	-0.215125	0.212387	-0.00324056
101103737	SMG8	mRNA	4.34	3.17	2.98	4.33	3.89	3.24	2.92	4.57	3.37	3.1	3.45	3.27	4.03	3.03	4.04	2.88	3.57	4.33	3.56	4.35	3.68	-0.00238986	-0.0724255	-0.0743336
101103738	WRAP53	mRNA	10.03	7.43	8.06	10.64	10.67	8.63	10.56	8.36	8.29	8.56	8.9	10.65	11.61	10.4	10.66	9.63	10.26	9.82	9.54	8.72	8.91	0.0230771	-0.0259618	-0.00404516
101103741	METRNL	mRNA	21.55	34.43	32.2	14.85	17.09	26.17	17.67	24.1	22.91	19.29	30.84	25.87	34.64	28.87	27.79	25.01	29.35	29.21	27.84	27.11	27.44	0.129794	-0.174089	-0.0445577
101103744	VWA1	mRNA	19.8	9.99	13.39	22.97	21.82	12.5	19.71	17.18	10.71	14.59	14.12	13.98	20.33	14.43	18.11	14.28	14.46	14.12	9.55	18.48	12.76	-0.168476	0.232037	0.0638459
101103746	PLAGL2	mRNA	6.58	5.45	4.63	4.43	4.69	3.61	3.52	4.97	5.81	5.63	4.56	6.47	6.87	5.95	7.92	5.49	7.57	6.79	6.21	6.62	4.94	0.297375	-0.451902	-0.155353
101103747	NXT1	mRNA	8.79	11.12	8.45	8.91	10.34	11.17	10.61	9.98	6.21	10	8	7.21	12.62	9.35	7.83	11.76	8.49	10.64	17.17	9.08	13.68	-0.154269	-0.179086	-0.334151
101103748	ATXN1L	mRNA	5.72	3.04	3.38	5.66	5	3.62	4.51	4.43	3.44	3.93	3.58	3.4	4.52	3.78	5.9	3.54	5.56	4.57	3.7	4.7	3.68	-0.173536	-0.0239846	-0.196924
101103753	ADM	mRNA	10.19	5.71	3.34	13.86	13.6	6.67	9.69	8.99	13.91	10.75	15.28	10.97	8.51	5.34	11.52	6.03	12.04	6.08	5.63	9.68	6.32	0.292703	0.122467	0.413703
101103758	BBS12	mRNA	2.62	1.08	1.32	2.97	3.11	2.23	2.17	2.66	1.52	1.73	1.48	1.44	1.4	1.37	1.58	2.27	2.1	1.69	1.25	1.84	1.88	-0.412716	0.294642	-0.116191
101103759	KDM2B	mRNA	10.44	9.07	7.47	9.15	8.86	7.71	8.22	8.94	8.65	7.49	8.87	9.44	10.03	8.2	9.65	6.75	10.2	10.81	7.63	9.77	8.39	0.0149512	-0.0314239	-0.0168455
101103760	TSPAN3	mRNA	31.82	20.24	23.68	38.46	34.72	21.91	31.14	35.99	27.85	24.17	28.91	20.44	27.04	18.46	28.11	22.08	26.74	23.21	22.53	32.65	26.8	-0.12851	0.14598	0.0175224
101103762	CAMK1	mRNA	32.74	39.77	24.14	42.88	33.28	46.94	24.51	42.35	31.28	14.88	37.47	32.52	30.72	28.21	36.37	23.42	35.47	24.8	22	34.63	23.69	-0.196742	0.336566	0.139072
101103763	ARHGEF3	mRNA	6.68	3.77	6	8.25	7.3	4.34	7.16	7.1	5.04	5.32	5.31	7.41	6.98	3.71	7.38	4.72	7.1	6.97	4.53	5.91	5.23	-0.0784898	0.0634099	-0.0153909
101103765	MKRN2	mRNA	13.84	6.45	6.74	16.19	14.14	7.42	12.07	11.95	9.53	8.46	10.59	12.16	13.65	6.81	13.25	7	12.17	9.91	8.33	11.34	8.73	-0.0465326	0.114154	0.0675166
101103769	TRMT112	mRNA	49.24	54.83	69.42	66.56	64.42	51.25	62.01	57.84	54.12	69.91	68.11	55.36	54.93	56.97	46.11	70.64	45.44	46.46	87.53	49.41	54.9	0.00037	0.0474401	0.0477648
101103771	LOC101103771	mRNA	2441.33	6935.53	7495.73	931.22	1427.33	6060.5	1011.86	3200.54	4375.39	2586.31	3150.94	4965.22	6333.38	3855.7	4515.42	4772.48	3745.99	6253.93	2926.04	6321.67	3502.91	-0.0115484	-0.151942	-0.166387
101103775	SPTSSB	mRNA	65.2	68.87	82.48	45.1	59.45	75.52	53.82	79.99	116.01	83.14	90.52	100.89	81.59	49.22	71.02	61.68	83.15	79.36	68	78.06	78.59	0.391119	-0.162763	0.227708
101103777	ZNF668	mRNA	2.16	2.77	2.8	2.69	2.53	2.01	1.98	2.24	2.28	2.23	2.16	2.37	2.04	2.27	2.15	2.68	1.96	1.72	2.56	2.03	2.36	-0.12534	0.140532	0.0148442
101103778	GLYR1	mRNA	23.83	16.6	17.29	23.92	21.92	14.59	19.1	19.72	17.43	17.45	16.5	19.76	24.86	15.27	26.54	15.54	24.85	21.88	21	20.81	18.55	-0.0625971	-0.106405	-0.169097
101103782	SARAF	mRNA	58.55	58.34	53.98	43.38	54.44	49.98	41.75	65.85	80.07	62.13	62.88	69.11	60.31	51.44	50.42	55.49	64.33	61.77	54.35	58.51	63.59	0.313155	-0.155402	0.158129
101103783	RPL15	mRNA	456.17	520.59	610.94	512.69	552.56	632.16	522.81	440.43	488.12	587.49	557.4	433.22	384.4	693.42	389.31	728.97	488.05	479.11	518.69	517.73	620.07	-0.0833336	0.0300698	-0.0515408
101103786	MCM6	mRNA	4.69	3.91	2.79	4.34	3.32	3.88	4.3	5.55	2.4	3.4	2.31	2.77	5.42	2.89	4.14	2.84	3.4	4.46	5.97	3.39	4.1	-0.165617	-0.0445035	-0.209908
101103789	AGFG1	mRNA	21.38	25.72	20.48	14.65	15.65	18.01	16.44	26.01	27.58	23.71	29.18	29.58	19.09	25.92	21.09	20.44	22.95	33.56	24.09	24.87	25.15	0.435147	-0.337535	0.0981628
101103791	TRIM14	mRNA	2.1	1.42	1.94	1.51	1.55	1.96	2.24	2.04	2.16	2.49	1.51	2.05	2.55	2.16	3.38	1.93	3.19	2.97	3.27	2	2.3	0.228776	-0.552246	-0.323197
101103795	PUM2	mRNA	22.65	12.49	18.08	24.6	23.19	14.55	20.72	23.69	20.97	19.28	20.09	20.55	17.04	15.28	21.09	14.27	19.88	21.41	13.43	19.28	16.33	0.0302363	0.121984	0.152457
101103797	USP39	mRNA	14.64	16.66	15.35	14.7	14.37	15.16	12.57	14.44	12.32	14.41	14.19	14.54	16.09	16.35	17.3	11.69	14.31	15.37	18.57	14.96	15.27	-0.0306929	-0.021277	-0.0518093
101103798	FKBP11	mRNA	38.11	45.44	69.69	27.5	26.64	45.22	32.8	45.22	38	46.56	33.72	41.23	53.42	56.38	40.49	43.61	55.34	56.32	47.19	41.99	39.27	0.0983546	-0.127683	-0.0288335
101103799	PLA2G6	mRNA	6.01	4.75	6.27	8.41	6.79	6.05	5.52	6.1	4.92	7.21	5.27	6.42	7.3	5.74	7.29	7.33	5.71	5.67	4.4	5.67	6.16	-0.0120473	0.0548444	0.0426373
101103800	ROCK2	mRNA	4.04	1.75	2.46	7.12	6.07	2.5	5.24	5.57	3.98	3.29	4.27	4.58	4.01	1.43	5.09	1.68	3.92	4.58	2.83	4.54	3.54	-0.0692431	0.148594	0.0786284
101103804	ABCF2	mRNA	16.78	19.62	15.91	14.13	15.78	16.07	14.21	14.96	12.84	15.19	14.53	14.58	16.92	15.81	18.15	12.98	15.23	16.76	26.6	16.26	16.09	-0.121848	-0.0903151	-0.21205
101103806	2023-03-02	mRNA	10.32	9.12	6.15	15.11	14.8	8.82	11.94	12.19	6.66	6.18	9.5	6.32	7.9	6.91	7.82	9.26	7	5.85	7.86	10.14	9.81	-0.441826	0.375396	-0.0656071
101103808	HNRNPAB	mRNA	122.63	157.21	135.71	113.61	121.91	104.43	128.56	129	121.98	137.32	140.56	126.94	111.65	131.72	124.74	111.41	110.93	133.49	202.2	136.89	137.54	0.0142777	-0.0965379	-0.0812714
101103809	DDX46	mRNA	9.2	6.57	6.82	12.75	13.72	6.47	12.02	11.03	9.56	8.86	10.06	11.48	10.3	3.97	11.64	4.05	8.43	11.22	6.98	8.42	7.4	-0.0319492	0.230851	0.197708
101103810	ATP13A1	mRNA	14.06	14.76	10.06	10.56	13.58	14.03	11.53	12.15	9.73	11.78	11.75	11.74	15.95	13.93	16.47	11.75	15.3	14.13	15.58	11.41	13.84	-0.0436162	-0.118995	-0.162187
101103813	GSTCD	mRNA	2.52	2.21	2.39	4.27	3.3	1.53	2.67	4.2	4.29	2.44	2.36	2.38	4.53	2.41	4.78	2.52	2.59	2.74	2.56	2.26	2.24	0.263663	-0.0443325	0.218272
101103814	OCIAD2	mRNA	173.61	117.72	199.25	269.76	255.15	142.56	220.94	261.89	163.29	193.18	183.21	181.39	161.18	181.05	181.16	183.63	174.44	139.05	127.4	174.81	209.82	-0.0347568	0.198805	0.165732
101103816	C7H15orf61	mRNA	3.24	5.33	2.49	4.16	4.22	3.84	3.13	3.01	3.86	4.04	5.49	3.59	3.4	4.03	4.62	3.8	4.22	3.81	2.83	5.98	5.66	0.0484726	-0.194339	-0.146107
101103817	DPH6	mRNA	6.4	6.04	6.27	5.87	6.75	4.86	5.75	7.42	6.65	6.71	6.12	6.23	6.12	5.52	5.84	6.58	4.8	6.51	6.48	4.12	8	0.0898021	-0.0099524	0.0786274
101103818	MAP4K5	mRNA	4.39	2.85	3.89	4.95	4.66	3.01	4.25	4.91	5.27	4.52	4.61	5.38	4.84	2.92	5.84	3.19	4.92	5.92	3.14	4.36	3.74	0.229158	-0.134245	0.0941801
101103823	TOB1	mRNA	45.87	28.53	34.2	39.24	48.1	29.52	46.65	41.51	38.32	29.92	39.61	39.79	44.67	35.65	44.65	39.09	41.09	34.35	42.95	32.97	45.64	0.00502082	-0.0559289	-0.0501283
101103824	FTSJ3	mRNA	8.21	6.57	6.11	5.84	6.31	4.4	6.05	5.98	5.52	6.74	6	6.66	7.88	6.07	9.65	3.26	8.28	8.31	9.94	7.33	6.12	0.043485	-0.249372	-0.20564
101103829	NOP56	mRNA	42.69	41.27	39.49	38.24	46.1	37.67	49.67	43.89	47.6	55.69	51.69	45.01	50.31	36.8	49.6	32.82	48.28	47.33	62.04	41.1	39.86	0.164567	-0.102356	0.0621199
101103830	TTI1	mRNA	3.96	3.06	2.95	3.12	2.78	2.7	3.13	2.79	2.65	2.49	2.86	2.59	3.1	3.57	3.56	2.64	3.64	3.08	2.65	2.9	2.57	-0.116186	0.0707781	-0.0448529
101103833	KLHL36	mRNA	2.63	2.4	2.79	3.41	3.38	2.89	2.81	3.18	2.34	2.45	2.43	3.1	3.33	3.28	3.58	3.04	3.27	2.57	3.69	3.1	3.14	-0.0160022	-0.133959	-0.149302
101103834	FTL	mRNA	1010.6	1951.94	2101.94	1388.47	1249.42	1356.97	1101.73	1400.25	2391.13	1628.3	2480.36	1424.89	912.61	2818.47	821.72	2235.04	900.72	998.27	1535.5	1269.7	1989.52	0.355446	0.0666351	0.424214
101103835	RBM42	mRNA	39.59	42.02	33.64	44.53	46.61	41.25	38.37	40.9	28.33	33.45	35.15	32.31	38.31	43.16	37.09	38.36	35.61	31.12	43.14	42.35	38.04	-0.185712	0.111988	-0.0725209
101103839	ATG16L2	mRNA	2.41	1.15	2.06	1.86	1.65	1.61	1.69	1.73	1.43	1.52	1.5	1.96	2.33	1.67	2.5	2.03	2.07	2.06	1.84	2.28	1.77	-0.0331625	-0.217277	-0.250146
101103841	RPL37	mRNA	1743.99	2282.43	2786.03	2300.62	2701.39	2450.04	2714.06	2173.59	2604.19	3339.07	3313.28	2445.51	1948.59	2357.45	1662.03	2560.81	2146.78	2026.5	2131.63	2200.02	2112.51	0.10102	0.203349	0.304504
101103845	CINP	mRNA	29.21	42.84	44	41.23	51.45	42.35	33.38	32.3	41.13	35.46	30.17	26.18	25.01	52.63	27.91	69.1	26.21	51	34.95	52.23	28.76	-0.216241	-0.0337069	-0.249207
101103846	PRC1	mRNA	11.2	6.41	8.5	6.43	10	8	8.05	9.66	3.76	10.45	4.7	8.3	17.47	3.68	15.48	8.49	8.3	13.2	15.49	7.53	8.55	-0.0859835	-0.324889	-0.413029
101103849	NOL7	mRNA	26.62	20.21	22.83	32.02	32.43	18.58	36.22	30.89	23.89	25.83	29.17	25.43	31	13.9	29.62	13.33	27.03	30.71	26.77	20.41	20.9	-0.0614413	0.175367	0.113233
101103854	PSRC1	mRNA	6.99	5.38	9.69	6.36	6.95	7.39	8.6	8.2	4.43	7.15	5.04	7.61	11.99	8.34	12.54	8.79	6.94	8	9.67	7.26	8.7	-0.0225678	-0.207209	-0.229486
101103855	C1H1orf54	mRNA	2.41	1.1	3.15	1.51	1.86	1.09	2.45	3.43	3.1	1.5	2.67	1.18	1.99	1.99	1.42	2.55	2.05	1.96	1.77	1.96	3.39	0.234502	-0.171638	0.0645713
101103858	CCT3	mRNA	152.17	177.38	206.25	161.08	156.18	223.06	169.59	140.45	143.2	187.34	153.14	149.23	172.82	229.75	154.12	213.5	154.82	160.23	204.1	176.91	186.17	-0.0955113	0.0148055	-0.0794536
101103861	CPXM2	mRNA	3.63	1.26	2.6	1.1	1.85	1.12	1.26	4.29	1.81	2.19	1.51	1.36	3.23	1.74	2.35	1.87	2.03	2.24	1.9	2.35	1.98	0.299841	-0.183738	0.119902
101103862	LOC101103862	mRNA	393.15	289.09	278.43	154.66	190.6	404.93	179.93	379.83	420.55	374.92	399.26	426.84	328.39	196.58	330.99	521.87	286.63	618.84	1054.09	316.16	961.68	0.383067	-1.10529	-0.721805
101103864	STUB1	mRNA	89.99	105.33	118.87	97.93	111.48	102.09	114.05	90.36	93.59	107.89	97.95	94.67	91.16	122.07	80.78	124.91	85.53	84.81	106.76	94.16	98.06	-0.0841686	0.135115	0.0518496
101103869	CKS2	mRNA	24.49	35.88	37.25	22.79	41.93	39.44	36.49	43.39	20.32	38.23	27.32	24.5	52.79	29.17	37.55	49.82	22.63	39.81	81.61	26.35	35.7	-0.0588048	-0.301286	-0.361794
101103870	AGPAT5	mRNA	10.01	6.84	10.02	8.4	8.47	6.61	10.28	7.87	6.48	10.27	6.87	11.21	6.83	8.96	6.96	9.02	6.58	10.7	8.54	8.94	11.84	-0.00534514	-0.0800382	-0.0833662
101103884	LCLAT1	mRNA	2.63	1.79	2.13	2.21	2.32	2.62	2.72	2.78	2.16	1.85	2	1.99	2.42	2.02	2.84	1.57	3.15	2.41	2.53	2.36	2.22	-0.116881	-0.0158399	-0.13283
101103885	YIPF4	mRNA	22.47	17.95	23.24	21.25	23.67	19.45	20.34	24.31	23.93	20.97	21.18	22.04	20.7	20.16	20.86	22.16	19.49	20.18	22.19	20.1	25.12	0.0491862	-0.0119229	0.0378332
101103886	PRR13	mRNA	67.47	101.79	99.68	68.64	76.44	110.23	88.85	104.06	102.56	107.79	100.75	102.01	102.75	106.51	69.05	123.13	94.83	92.95	103.89	81.72	98.59	0.21421	-0.0914493	0.122721
101103889	ERBB3	mRNA	35.71	30.61	33.78	26.3	32.47	30.4	26.07	33.81	41.76	33.79	29.4	42.33	41.21	39.73	41.01	29.09	45.4	38.35	30.33	30.34	27.86	0.276035	-0.132276	0.144052
101103892	SMIM3	mRNA	11.23	12.43	6.78	8.05	7.74	6.94	11.02	10.28	8.9	10.67	9.39	8.52	12.45	12.06	13.34	9.29	10.24	8.78	19.97	10.96	7.77	0.160905	-0.308123	-0.146835
101103896	DHX15	mRNA	20.08	15.36	19.96	22.63	23.31	17.58	19.76	25.05	20.62	20.88	19.84	22.04	24.61	19.25	27.62	16.45	23.11	27.75	24.04	21.41	21.38	0.137967	-0.203963	-0.066112
101103898	LYAR	mRNA	7.35	6.91	6.36	10.2	8.08	5.16	8.9	9.09	7.13	9.17	9.4	9.33	9.99	5.23	9.11	3.85	6.66	9	13.79	8.87	7.1	0.169158	-0.135742	0.031564
101103901	PAPLN	mRNA	1.86	1.13	1.96	2.95	1.89	3.17	3.12	1.62	2.45	2.43	2.07	2.16	5.88	1.9	2.36	1.84	2.53	2.95	1.47	1.96	3.14	0.182268	0.00699662	0.188545
101103906	LOC101103906	mRNA	18.58	21.23	15.41	17.43	17.87	18.6	18.35	18.86	15.29	15.71	17.06	14.8	20.33	25.13	23.99	16.79	16.3	17.48	18.12	18.57	19.56	-0.0130149	-0.00495228	-0.0163153
101103907	ST6GALNAC2	mRNA	18.5	39.87	37.01	16	22.67	27.68	35.94	14.44	20.54	25.85	19.25	25.45	27.29	26.21	28.2	35.83	24.85	22.3	24.35	18.82	26.69	-0.348379	0.180026	-0.168838
101103910	RER1	mRNA	68.76	97.42	84.43	70.02	78.54	82.77	78.31	70.08	76.43	85.38	71.92	72.72	75.62	86.97	65.43	96.32	67.36	73.49	93.51	72.85	77.32	-0.0711908	0.0525202	-0.0182619
101103911	ADIPOR1	mRNA	33.2	33.99	30.46	28.97	32.93	31.36	30.62	31.39	29.72	28.53	29.85	28.13	28.25	30.82	29.63	30.73	28.49	29.15	33.17	33.21	34.29	-0.0895929	0.0316159	-0.0572701
101103912	SLC30A1	mRNA	9.26	11.17	9.95	6.06	9.16	9.5	7.09	11.57	15.66	9.63	14.09	13.83	9.83	5.2	11.29	7.34	11.23	10.74	10.9	9.67	9.58	0.328789	-0.133677	0.19421
101103913	PMEPA1	mRNA	8.17	5.66	4.85	5.38	7.89	7.08	7.45	7.83	8.78	8.25	5.92	6.36	7.09	7.78	8.37	8.28	7.87	8.73	10.17	7.36	9.47	0.171548	-0.386725	-0.213764
101103918	DDX6	mRNA	29.37	17.14	20.95	26.26	25.41	17.42	24.57	25.23	20.97	21.69	19.95	21.15	25.22	16.36	27.92	15.45	28.65	25.25	22.33	24.54	21.1	-0.0861253	-0.0257183	-0.111403
101103920	MRPL48	mRNA	21.42	29.97	32.14	22.23	23.15	29.75	22.62	23.33	24.24	28.42	23.36	22.72	22.43	26.22	22.69	25.78	19.2	23.48	29.37	21.69	23.41	-0.10881	0.160992	0.0523644
101103923	PANK3	mRNA	2.74	2.54	3.01	3.3	3.15	2.19	2.96	3.75	2.69	2.97	2.96	3.03	2.71	2.15	2.31	2.32	2.92	3.27	2.38	2.07	2.47	0.0280655	0.176423	0.203586
101103925	SFI1	mRNA	4.08	1.7	3.04	2.9	2.94	2.27	3.16	2.31	1.64	2.04	2.05	3.35	5.25	4.35	4.45	2.94	3.51	3.45	2.32	3.33	3.04	0.0724253	-0.186212	-0.114149
101103928	ADSSL1	mRNA	21.58	11.47	7.17	36.07	15.14	12	16.88	14.69	12.22	9.2	11.93	6.6	10.39	12.58	11.35	7.6	8.24	8.26	5.53	18.67	9.18	-0.585186	0.791407	0.2076
101103930	APOBEC2	mRNA	2.67	2.24	3.26	4.3	3.84	1.9	2.86	2.56	2.22	1.65	2.52	1.78	2.66	1.74	2.29	2.13	2.65	1.7	2.3	2.4	2.2	-0.468023	0.427195	-0.0396241
101103935	RASSF7	mRNA	6.71	8.58	6.93	6.37	7.5	7.26	7.82	6.27	5.04	5.95	5.04	7.96	9.27	7.26	7.57	7.75	7.2	6.92	7.5	5.73	6.63	-0.154434	0.0795905	-0.0747835
101103936	RPAP2	mRNA	2.99	1.99	2.74	4.32	3.29	2	3.05	3.59	2.99	3.12	3.66	4.14	3.62	1.92	3.91	1.8	3.14	4.13	2.59	2.95	2.53	0.162901	-0.0260515	0.13592
101103938	TNKS2	mRNA	10.84	5.36	6.65	12.5	10.04	6.55	7.91	9.63	7.49	6.23	7.24	8.74	9.06	6.05	10.03	5.4	9.4	8.33	6.05	9.28	6.56	-0.117821	0.126664	0.00878786
101103940	PPP4R1	mRNA	15.06	12.43	11.32	12.07	12.15	13.46	11.69	12.5	11.24	11.41	11.2	13.36	14.87	11.29	15.27	11.16	15.17	15.93	16.58	15	14.08	-0.0497697	-0.202111	-0.252008
101103943	FBRS	mRNA	24.56	24.56	16.37	15.85	17.52	18.09	13.41	18.11	15.38	14.42	15.94	21.15	24.88	19.1	27.26	16.79	23.05	20.89	20.72	24.28	18.54	-0.0432086	-0.17018	-0.213629
101103946	COMTD1	mRNA	25.13	26.34	35.45	18.67	16.29	27.96	27.22	20.5	18.9	16.21	21.91	22.39	17.54	38.93	18.22	34.25	24.28	27.26	24.35	25.21	32.93	-0.190148	-0.0535935	-0.24121
101103948	NFX1	mRNA	13.73	9.56	10.4	12.66	12.44	9.58	10.91	11.26	10.96	11.06	10.57	10.55	12.11	10.95	12.08	7.52	12.31	12.12	10.46	11.08	11.63	-0.0264002	0.0554476	0.0311698
101103949	XPA	mRNA	6.66	3.1	4.76	8.65	7.43	4.79	5.75	7.82	7	5.53	5.32	5.37	5.33	3.22	8.67	2.83	5.54	7.2	3.65	5.29	3.96	-0.0890372	0.246326	0.156731
101103950	CCDC115	mRNA	19.86	20.82	24.52	21.41	24.65	16.93	18.56	21.26	18.69	22.54	19.79	19.26	22.71	16.52	19.54	19.16	18.44	24.27	28.86	22.02	23.24	-0.0649072	-0.060455	-0.125405
101103952	MED18	mRNA	5.44	4.11	4.14	5.67	5.59	4.25	4.98	5.94	4.8	5.14	5.08	5.69	5.31	3.4	5.28	4.35	4.73	6.01	4.07	4.94	5.75	0.0668982	-0.0413836	0.0238448
101103960	TBC1D8	mRNA	6.17	4.38	4.75	6.91	6.79	5.26	5.27	5.8	4.49	4.95	5.01	4.55	5.43	4.98	7.07	4.2	5.67	5.8	4.46	6.65	5.24	-0.154061	0.0333817	-0.119725
101103966	DERA	mRNA	8.46	13.53	12.58	16.31	12.09	15.09	9.75	14.52	14.32	12.58	16.72	15.03	6.73	9.57	10.74	22.17	13.97	11.91	16.9	15.97	9.86	0.0155851	-0.206714	-0.193444
101103972	TAX1BP1	mRNA	23.4	14.87	16.92	34.55	33.93	14.03	29.09	40.03	38.79	29.29	32.94	43.8	34.86	8.89	38.76	8.07	25.92	41.32	13.34	22.69	17.5	0.47656	0.02348	0.497936
101103980	TMOD3	mRNA	15.75	8.24	18	13.74	19.72	12.49	12.61	19.89	18.22	17.91	19.04	19.38	18.99	15.14	12.95	12.71	17.18	17.92	8.94	14.33	15.44	0.365697	0.0241196	0.3906
101103981	ACOT6	mRNA	3.56	4.02	3.77	3.31	4.15	4.21	3.11	3.32	3.61	3	3.39	4.74	3.26	4.56	3.14	5.36	4.29	2.81	3.1	3.75	3.79	-0.0239097	0.00703227	-0.0167168
101103985	COQ3	mRNA	9.79	6.25	7.62	11.01	9.58	6.84	8.48	7.27	7.99	9.17	9.21	8.14	6.85	6.85	7.44	7.49	7.82	6.58	7.15	8.28	6.84	-0.0811001	0.204121	0.121762
101103987	MTRF1L	mRNA	7.16	3.26	6.11	8.36	6.74	5.99	8.42	6.38	6.7	6.54	9.21	7.04	6.95	3.8	6.65	4.34	5.91	9.6	5.88	6.22	5.76	0.0380798	0.058556	0.0954188
101103995	MIEN1	mRNA	30.49	50.1	35.12	25.31	31.74	38.43	33.56	33.37	36.76	42.5	33.21	29.19	36.46	39.55	25.44	44.99	29.05	34.06	46.86	26.12	37.74	0.00823362	0.022779	0.0315005
101103998	MXRA8	mRNA	5.6	1.76	2.03	4.7	4.53	2.46	3.43	6.04	3.99	3.07	4.56	4.55	5.12	3.17	6.17	2.73	3.88	2.91	2.16	5.65	4.16	0.348574	-0.173793	0.175545
101103999	PIP4K2A	mRNA	8	4.5	4.77	10.48	8.79	5.7	7.5	8.41	4.6	4.34	5.83	3.85	6.24	4.11	6.97	3.89	6.54	5.45	5.28	6.81	6	-0.39842	0.280489	-0.11721
101104000	POFUT1	mRNA	4.88	2.74	3.41	3.83	3.68	2.91	4.2	4.03	4.19	4.06	3.45	4.01	4.31	3.73	4.95	3.13	4.7	3.86	4	4.08	3.57	0.127829	-0.130664	-0.00296094
101104002	AP1G1	mRNA	19.48	12.95	15.1	15.06	16.3	13.31	14.87	16.65	16.02	17.79	12.88	17.38	17.2	14.17	18.91	14.14	18.03	19.4	18.32	16.89	14.71	0.071545	-0.155976	-0.0840794
101104007	SWAP70	mRNA	9.03	4.4	5.73	7.5	9.74	5.41	9.83	10.81	7.94	8.3	4.78	7.47	7.49	6.34	10.34	6.05	9.01	7.75	6.51	6.88	8.04	0.077619	-0.0971669	-0.0189224
101104013	P2RX4	mRNA	40.91	37.11	38.78	27.22	36.72	38.81	50.21	29.95	43.78	44.62	46.04	31.44	44.76	47.01	32.72	75.25	33.6	46.59	55.26	38.53	64.29	0.092685	-0.384282	-0.290778
101104014	BAZ1A	mRNA	4.17	3.89	3.94	3.93	5.99	3.21	5.41	5.68	4.78	4.6	4.55	6.29	5.2	2.17	6.84	2.23	4.57	6.48	5.35	4.16	3.55	0.115971	-0.0898127	0.0243696
101104015	OGG1	mRNA	5.61	3.38	5	5.74	5.45	4.83	3.88	4.83	3.24	4.12	3.62	4.68	5.49	4.9	4.85	4.71	4.48	5.11	4.33	4.27	4.62	-0.14169	0.0750376	-0.0666211
101104016	NICN1	mRNA	12.28	8.38	11.49	15	10.62	9.22	11.27	9.49	6.57	7.62	9.16	10.55	13.11	8.47	12.29	10.03	9.83	7.93	7.56	12.14	9.95	-0.269647	0.175755	-0.0948557
101104017	TSEN2	mRNA	2.57	2.54	1.83	2.91	2.71	1.87	1.98	2.41	1.64	1.69	2.26	2.4	2.47	1.82	3.83	1.7	3.17	3.22	2.22	1.95	2.05	-0.152693	-0.122544	-0.276788
101104019	DHX16	mRNA	10.77	6.63	6.72	10.39	11.61	8.19	7.97	8.91	8.24	8.36	7.7	9.07	11.72	9.46	11.53	8	10.54	9.28	9.48	8.92	7.44	0.0397205	-0.0602259	-0.020655
101104022	FGGY	mRNA	3.02	3.15	4.61	5.92	4.14	4.95	3.16	3.13	4.76	3.93	2.49	4.33	3.02	3.71	1.27	4.52	1.88	2.74	2	1.56	2.87	-0.179023	0.754742	0.575779
101104026	S100A8	mRNA	1128.99	3150.31	4588.96	399.03	678.85	3177.23	497.35	1518.04	1818.5	1753.83	1802.25	2048.8	4224.94	1751.53	2305.71	2075.39	2001.62	3001.9	1696.99	3047.5	1528.33	-0.00655775	-0.0633353	-0.0731286
101104030	NMD3	mRNA	15.27	10.28	17.06	19.7	20.63	11.39	20.02	20.63	20.2	17.54	17.83	15.84	12.23	10.59	15.92	11.65	14.61	20.05	12.73	12.91	13.74	0.0295676	0.174007	0.203587
101104031	ROGDI	mRNA	5.56	3.72	3.78	7.99	4.9	3.7	4.18	4.48	2.42	3.18	2.55	2.82	3	3.96	4.55	6.02	4.28	3.44	4.49	5.56	3.65	-0.57749	0.0607791	-0.515131
101104032	ZNF646	mRNA	3.62	2.45	2.44	2.46	2.4	2.25	2.05	2	1.84	2.06	1.62	2.11	3.07	2.94	2.92	2.02	3.37	2.93	2.14	2.91	2.27	-0.182351	-0.04472	-0.22553
101104033	PCOLCE	mRNA	34.63	11.71	10.89	14.51	17.57	14.66	17.24	41.23	12.97	11.74	13.21	15.94	29.68	14.56	24.65	16.96	12.56	15.99	12.14	19.93	35.6	0.189217	-0.197795	-0.00604655
101104034	PPL	mRNA	61.42	59.53	76.57	38.33	31.64	59.59	26.16	42.51	44.71	41.49	47.56	70.49	97.48	63.15	82.57	46.06	77.98	81.45	38.14	66.7	46.8	0.15035	-0.229942	-0.0806839
101104037	DDX21	mRNA	10.56	7.91	9.25	9.87	9.21	6.03	9.6	10.58	8.63	12.6	8.9	11.45	10.2	5.7	12.24	4.6	11.33	13.3	11.49	11.47	7.65	0.12912	-0.179816	-0.0511921
101104038	CLN8	mRNA	50.44	66.22	52.43	40.48	53.5	55.63	46.76	49.73	42.17	46.08	47.21	49.65	45.48	55.96	44.29	60.57	38.88	45.37	54.27	45.39	51.17	-0.142519	0.11941	-0.022684
101104039	LEPROTL1	mRNA	14.44	10.91	11.97	18.16	16.13	10.85	16.24	16.29	12.14	9.49	14.82	13.68	12.12	11.4	11.16	11	14.07	10.59	11.94	13.3	13.17	-0.121896	0.206852	0.0852979
101104041	LOC101104041	mRNA	2.16	1.47	1.33	1.9	2.2	1.78	2.37	2.09	1.78	1.51	1.55	1.65	1.92	1.18	1.22	1.43	2.03	2.44	1.65	1.83	1.89	-0.17966	0.0843086	-0.0955304
101104043	ARHGEF6	mRNA	3.13	1.51	2.37	5.74	4.82	1.92	2.7	3.45	2.05	1.58	2.44	2.9	3.17	1.24	4.49	1.16	3.14	2.7	1.49	3.28	3.18	-0.376197	0.199785	-0.176477
101104048	NANS	mRNA	25.39	40.47	37.35	29.33	24.78	44.32	28.56	34.43	25.04	26.3	24.73	28.46	27.84	33.46	26.11	30.21	27.97	28.67	29.24	33.89	31.06	-0.241189	0.199384	-0.0412781
101104050	LOC101104050	mRNA	12.43	10.35	13.74	18.88	15.15	11.26	15.14	16.08	11.53	13.24	12.68	18.01	12.59	11.56	12.21	14.37	14.68	13.18	11.46	16.73	11.27	-0.013164	0.044063	0.0303371
101104055	MCM5	mRNA	10.45	12.16	10.33	8.85	7.57	10.93	13.54	11.13	6.68	11.53	6.72	7.27	14.82	9.42	10.5	12.6	10.02	11.25	21.91	10.74	13.91	-0.163121	-0.291451	-0.45418
101104056	SOSTDC1	mRNA	11.5	3.1	1.15	19.76	13.12	5.52	13.12	12.86	1.89	1.63	10.15	2.09	5.91	1.08	9.47	1.27	5.85	2.93	4.47	8.78	5.28	-0.892602	0.805488	-0.0873813
101104058	NUB1	mRNA	20.36	10.85	14.13	26.99	21.32	17.79	19.78	18.42	14.19	13.22	16.21	14.95	20.18	10.01	20.32	10.01	19.24	14.26	10.09	19.51	13.36	-0.289129	0.319683	0.0298565
101104060	SNAP47	mRNA	5.54	4.64	4.12	5.7	5.33	3.97	4.32	3.98	4.03	5.04	3.77	4.1	4.63	4.47	5.34	4.64	6.47	4.34	5.38	5.53	5.48	-0.165649	-0.11183	-0.275785
101104061	HNRNPM	mRNA	76.17	63.45	69.07	74.53	68.67	66.96	65.19	71.7	45.41	63.13	56.74	63.9	84.78	57.63	87.25	49.65	77.38	74.03	81.92	66.42	70.31	-0.142972	-0.0277879	-0.170374
101104062	HINT1	mRNA	152.26	223.47	250.74	241.56	188.72	199.87	248.6	242.91	185.35	291.06	302.89	151.73	178.12	182.7	126.93	219.42	180.02	141.97	248.36	164.86	187.23	0.0184099	0.247478	0.266367
101104063	C5H5orf24	mRNA	15.63	8.13	12.3	18.17	19.45	10.7	20.17	16.89	15.94	13.59	13.17	16.02	14.43	10.14	16.55	9.87	15.37	15.87	10.83	12.83	12.34	-0.0348403	0.158956	0.124041
101104064	GMIP	mRNA	2.11	2.33	1.45	1.55	2.35	2.23	1.37	2.73	1.66	1.72	1.29	1.24	3.62	2.87	2.6	2.07	2.38	2.72	2.38	2.2	2.81	0.151909	-0.329367	-0.173705
101104065	KANK3	mRNA	3.81	1.6	1.86	3.73	3.13	3.41	2.04	4.08	2.16	2.38	3.63	2.55	3.81	3.14	4.6	2.25	3.11	2.65	1.89	4.31	3.07	0.160464	-0.139501	0.0212591
101104067	CWH43	mRNA	10.99	12.81	25.05	8.79	14.94	16.44	7.42	7.39	15.06	21.51	5.97	11.05	12.09	7.47	18.8	17.84	11.86	20.74	7.21	21.54	7.16	-0.285839	-0.0592857	-0.347086
101104068	SRP19	mRNA	31.55	25.42	23.06	30.26	28.48	21.01	26.25	32.69	29.57	24.25	29.77	28.56	28.61	14.28	26.85	16.72	25.88	32.56	28.05	27.97	24.54	0.0228441	0.0266322	0.0487338
101104069	MAP2K5	mRNA	12.76	9.66	9.87	15.6	13.4	12.85	12.5	13.04	8.21	9.11	10.84	9.14	9.99	10.85	10.95	11.85	10.46	8.33	8.95	13.02	11.96	-0.242934	0.179373	-0.0625509
101104072	DCBLD1	mRNA	9.88	12.1	16.49	6.01	9.29	8.2	7.58	9.12	8.83	11.01	8.54	13.83	11.39	7.59	14.29	6.51	11.45	14.5	11.31	11.02	9.6	-0.0246257	-0.105802	-0.131012
101104073	KLF10	mRNA	18.51	21.64	18.92	19.77	22.26	23.41	20.11	23.75	29.67	18.39	31.66	19.43	27.22	21.33	32.63	14.37	30.12	24.08	29.29	23.39	21.51	0.230792	-0.230552	7.69e-06
101104076	PSMC5	mRNA	66.17	77	69.9	63.75	64.95	73.51	60.26	62.78	52.77	73.23	60.26	59.37	64.49	69.51	63.82	55.35	54.49	64.23	79.98	61.22	63.47	-0.11922	0.132185	0.0138955
101104078	PGAP3	mRNA	6.05	5.96	5.68	5.39	6.02	5.22	4.99	5.35	4.84	6.22	4.92	5.13	6.36	7.55	5.87	6.46	7.23	5.07	4.42	6.59	4.97	0.0405495	-0.0305424	0.0117119
101104079	CST3	mRNA	651.17	524.57	587.45	482.69	589.25	622.87	530.36	567.34	583.72	432.52	823.48	618.91	550.4	698.94	403.09	659.67	583.5	559.37	694.36	503.56	715.03	0.0995819	-0.047036	0.0535008
101104080	IDH3B	mRNA	138.81	161.28	186.37	134.98	162.96	166.4	176.16	145.76	175.7	164.46	156.22	161.91	136.03	190.31	136.09	208.55	145.05	159.49	177.85	144.96	175.11	0.000961	-0.0185517	-0.0168521
101104081	RPRD1B	mRNA	11.13	7.81	8.82	10.58	10.11	7.3	10.16	10.06	7.53	10.14	8.3	8.72	9.75	8.47	11.22	9.57	10.22	10.34	11.76	10.3	8.9	-0.0511381	-0.1325	-0.182975
101104084	CNFN	mRNA	105.87	773.73	603.41	128.49	37.24	643.52	98.4	314.11	309.73	511.25	468.73	530.2	837.33	496.68	413.22	542.67	336.47	545.25	478.05	698.5	243.85	0.415675	-0.330988	0.081102
101104085	RUVBL2	mRNA	11.05	13.8	11.73	12.05	11.6	11.44	13.66	11.24	12.13	11.85	12.34	10.84	13.25	15.59	11.97	13.24	10.57	11.5	14.68	12.54	12.95	0.0259862	-0.02074	0.00617561
101104086	KMT2B	mRNA	7.68	4.14	4.33	6.32	5.78	4.24	4.92	4.6	3.6	3.96	4.1	5.35	7.29	5.5	8.18	4.2	7.4	6.07	4.33	5.45	4.44	-0.106779	-0.0847675	-0.191199
101104087	ZNF614	mRNA	4.92	3.79	3.95	5.76	7.22	4.12	5.42	5.04	5.65	4.17	5.1	6.13	6.23	4.31	5.58	3.78	5.73	6.97	3.6	4.89	4.35	0.0722294	0.0239961	0.0958627
101104088	ALKBH8	mRNA	2.87	1.8	2.26	2.67	2.6	1.96	1.55	2.39	2.34	2.53	2.64	2.37	2.43	1.74	2.52	2.08	3.05	3.1	2.12	2.27	2.33	0.0723009	-0.137268	-0.0646913
101104089	LOC101104089	mRNA	12.46	16.41	18.66	11.34	10.69	12.58	6.47	11.16	15.09	12.26	15.75	17.81	15.94	15.44	15.55	11.42	12.29	15.14	13.01	12.13	13.53	0.190593	-0.0124327	0.177132
101104091	CWC27	mRNA	5.1	1.9	1.9	7.22	6.68	2.25	5.37	5.93	2.72	3.77	4.71	5.5	5.56	1.53	5.16	1.39	4.13	5.35	2.59	2.56	2.71	-0.0170081	0.41397	0.39536
101104092	TTC33	mRNA	5.19	3.07	3.42	7.92	6.72	3.58	5.86	6.04	4	3.43	4.6	4.26	3.95	2.79	5.13	3.19	4.6	4.26	3.17	4.51	3.68	-0.271374	0.320174	0.0489636
101104099	SIRT5	mRNA	14.98	12.52	17.14	16.94	14.86	13.98	22.62	17.85	20.49	13.67	17.93	12.83	13	14.29	13.82	24.01	14.63	11.8	9.78	11.04	17.2	-0.0172302	0.116448	0.0992886
101104102	MKNK1	mRNA	4.65	2.14	2.69	4.63	3.8	2.5	3.45	4.05	2.41	2.17	4.07	2.7	3.62	2.56	4.27	2.63	3.77	2.5	2.29	3.13	3.22	-0.130289	0.133878	0.00320596
101104103	ADGRL2	mRNA	3.65	2.14	2.22	5.19	3.72	2.52	3.36	4.26	3.48	2.44	4.14	3.42	4.11	1.55	4.67	1.69	2.94	4.14	1.81	3.52	2.42	0.0487527	0.128106	0.174902
101104105	MRPS21	mRNA	25.45	28.25	43.25	27.01	29.17	32.18	35.45	26.46	24.23	33.1	27.45	25.28	28.42	30.62	21.63	26.96	22.09	29.43	27.59	24.08	25.01	-0.185195	0.341465	0.156924
101104107	MYOF	mRNA	14.16	5.45	8.78	10.34	5.18	7.58	11.41	6.92	6.71	14.44	8.42	9.4	11.14	9.44	9.84	10.2	13.12	13.72	9.23	8.72	11.88	0.106752	-0.29007	-0.18184
101104108	NDUFS2	mRNA	290.19	382.68	373.57	329.94	320.64	400.16	374.98	333.13	333.94	392.1	324.46	293.84	318.62	439.07	302.03	492.28	337.11	343.46	403.69	357.25	403.75	-0.0315317	-0.0821097	-0.112484
101104112	BDH1	mRNA	267.71	255.35	405.14	269.61	314.27	288.56	271.54	230.9	395.43	386.22	294.4	324.41	255.18	321.17	233.22	329.87	347.04	250.79	277.92	233.94	278.07	0.112964	0.0894755	0.203353
101104113	ENOSF1	mRNA	4.34	2.9	4.37	4.9	6.7	2.16	4.33	3.78	5.62	5.23	4.89	4.74	5.08	3.99	4.85	4.4	4.77	3.22	2.31	4.25	2.43	0.20271	0.167909	0.370794
101104114	LOC101104114	mRNA	1331.35	1409.03	1766.18	1059.66	1088.06	1417.65	971.07	1576	1890.97	1146.78	2054.78	2392.82	967.1	611.34	1689.51	1176.46	1059.85	2041.97	2657.63	1304.32	2305.09	0.203164	-0.400528	-0.198667
101104116	JMJD8	mRNA	34.53	35.14	40.32	29.52	32.2	33.01	28.92	32.04	33.6	31.89	28.45	30.43	42.74	41.1	38.55	38.64	34.77	32.11	31.27	35.1	30.79	0.0232443	-0.0175344	0.0059921
101104121	SEMA4D	mRNA	6.3	6.84	7.65	7.51	7.25	5.97	6.44	6.69	9.4	7.29	6.6	7.55	12.53	6.71	9.59	6.62	9.72	10.22	6.42	6.72	6.91	0.237654	-0.192633	0.0447996
101104124	USP9X	mRNA	12.36	6.88	6.41	14.94	10.16	6.79	11.72	12.92	10.16	10.89	10.39	8.72	8.6	7.13	11.92	6.69	10.72	11.68	8.37	9.98	9.47	0.0220946	0.00855897	0.0313631
101104125	CCDC22	mRNA	11.54	11.22	12.49	10.89	12.33	12.94	10.55	9.78	9.77	10.31	7.94	11.26	12.64	15.52	10.85	14.69	9.94	10.77	10.25	11.19	11.36	-0.0922538	0.0632338	-0.0280602
101104126	FUNDC2	mRNA	38.81	29.25	36.61	48.29	44.48	33.6	36.68	42.67	24.83	28.17	37.42	32.79	24.27	25.89	23.8	31.48	22.68	26.56	33.01	35.73	30.62	-0.301767	0.378541	0.076818
101104128	USP48	mRNA	10.31	6.58	6.1	12.51	10.46	7.32	8.61	10.44	8.84	8.65	8.22	9.46	11	5.86	11.15	4.8	10.32	11.41	7.27	8.96	7.11	0.0251501	0.0320084	0.0567768
101104137	LOC101104137	mRNA	12.17	9.55	11.31	11.58	11.72	9.83	10.16	13.54	17.05	12.93	12.25	14.97	12.53	9.99	12.47	7.93	11.26	15.26	9.95	12.51	11.26	0.292585	-0.0540146	0.239189
101104139	SP1	mRNA	12.59	8.16	8.89	12.23	10.29	8.52	9.83	9.87	8.8	9.36	8.44	9.72	11.66	9.02	11.61	7.71	12.17	11.4	8.9	9.78	8.83	-0.0668104	0.0124421	-0.0539005
101104140	PTGES	mRNA	19.68	60.07	12.66	9.87	8.55	51.62	11.65	29.27	34.24	19.34	17.25	45.24	46.05	24.61	37.77	12.79	28.75	44.01	33.12	45.88	28.86	0.180362	-0.255354	-0.0775072
101104141	SMYD5	mRNA	8.15	12.42	11.14	8.36	8.3	8.5	9.57	6.8	6.76	10.89	9.24	8.15	8.85	10.77	8.88	8.08	8.56	8.54	10.23	10.59	8.04	-0.12815	0.117078	-0.0102288
101104144	IMPDH1	mRNA	30.97	40.21	31.25	34.81	33.72	31.34	40.67	34.87	55.2	45.58	25.6	37.31	29.49	51.51	32.52	48.2	37.24	31.69	38.84	29.28	44.71	0.211424	-0.106683	0.106747
101104145	GADD45GIP1	mRNA	23.36	27.98	30.21	22.61	26.01	25.31	28.29	22.3	19.09	29.97	22.18	20.69	25.26	31.7	21.85	29.94	24.45	22.09	29.16	26.01	26.22	-0.109434	0.0449187	-0.0629053
101104149	ZNF672	mRNA	10.25	8.3	11.3	6.57	7.47	7.01	6.63	5.96	7.14	7.74	8.1	8.56	8.26	10.16	5.92	10.44	8	8.81	6.05	7.84	7.6	-0.0130274	0.0583612	0.0459239
101104150	SOD3	mRNA	6.53	2.88	3.02	11.79	4.74	4.31	6.77	7.35	3.21	3.11	5.61	3.64	5.13	3.56	8.63	2.37	4.11	2.83	2.26	6.98	5.91	-0.318094	0.284076	-0.0332199
101104152	TMEM128	mRNA	12.96	12.42	13.93	12.93	14.81	12.06	13.65	12.78	14.68	12.16	15.1	11.83	9.82	13.03	8.84	14.97	12.04	11.8	10.19	9.99	12.46	-0.046558	0.20792	0.162076
101104153	TACC3	mRNA	8.99	6.81	8.35	5.38	6.34	7.38	7.15	7.62	3.19	6.83	3.23	6.63	14.22	6.51	11.74	9.08	6.98	10.22	13.54	6.61	7.95	-0.108235	-0.371812	-0.480728
101104158	TBC1D31	mRNA	3.64	1.49	1.59	4.18	3.83	2.06	3.59	3.97	3.16	3.74	2.57	3.76	4.89	1.43	4.53	1.66	3.64	4.86	2.73	2.4	3.15	0.243185	-0.181006	0.0616349
101104159	RBM26	mRNA	5.48	2.98	3.41	7.16	7	3.3	6.56	5.91	5.19	5.09	5.04	5.65	6.6	2.62	7.23	3.18	5.52	6.22	4.8	4.25	4.05	0.0322293	0.0198346	0.0510647
101104160	TNFAIP1	mRNA	22.76	26.5	22.2	14.86	17.32	18.9	18.76	22.92	20.7	22.23	16.52	20.54	20.48	21.65	23.83	18.18	22.63	28.99	38.09	20.28	23.6	0.0134259	-0.278327	-0.263907
101104161	MED31	mRNA	10.65	8.16	10.17	11.51	11.77	10.33	11.04	11.31	8.57	9.49	9.89	8.98	10.23	7.5	9.25	9.92	10.87	10.22	8.47	9.46	10.08	-0.158219	0.116356	-0.0426906
101104166	GNB1	mRNA	90.04	85.66	84.93	99.08	91.66	96.26	85.35	99.15	86.21	89	87.87	88.2	85.54	89.58	91.61	93.03	89.31	78.21	95.35	95.45	94.92	-0.0215646	0.00138874	-0.0195748
101104167	KLHL12	mRNA	8.03	5.5	7.24	8.87	6.57	6.24	7.23	5.52	5.64	5.51	4.74	5.85	8.52	6.81	7.23	6.09	6.79	6.02	5.72	6.7	6.16	-0.219891	0.163649	-0.0566435
101104170	CFAP20	mRNA	12.55	7.83	9.61	11.34	13.21	8.99	11.33	10.08	9.02	12.35	11.05	10.54	10.65	10.07	10.64	13.43	10.12	9.12	12.23	9.57	11.94	-0.00381222	-0.0288755	-0.0299552
101104173	LIG1	mRNA	16.63	14.4	12.44	12.72	14.3	15.1	16.03	11.51	13.6	14.95	8.03	14.4	20.12	17.9	16.28	19.43	15.94	16.79	17.63	13.82	15.77	-0.0118432	-0.180948	-0.192391
101104176	LOC101104176	mRNA	7.33	7.13	7.99	7.54	11.34	9.11	9.36	7.23	7.93	9.79	6.54	6.54	7.97	7.83	8.75	11.2	8.24	9.4	16.85	6.66	6.63	-0.144469	-0.192327	-0.336206
101104181	PRR14L	mRNA	3.63	2.19	1.93	2.73	2.98	2.01	2.13	2.35	2.19	2.22	1.78	2.57	3.6	2.48	3.75	2.08	4.03	3.2	2.65	2.86	2.3	-0.0263905	-0.227005	-0.253044
101104182	PEX11A	mRNA	2.07	1.75	2.06	1.67	2.5	1.41	1.77	1.49	2.09	1.69	1.45	2.79	2.15	1.86	2.61	1.48	2.2	2.11	1.45	2.6	1.96	0.03442	-0.092646	-0.0564415
101104185	OARD1	mRNA	23.63	17.72	23.32	30.1	27.03	21.06	24.01	23.89	20.66	22.01	24.62	20.76	23.07	18.27	20.89	21.29	19.08	19.8	21.32	21.4	20.47	-0.12404	0.208318	0.0843499
101104191	SIGIRR	mRNA	4.98	5.9	6.89	6.75	5.68	5.18	6.08	5.65	5.31	3.89	6.59	6.12	7.31	6.45	6.17	4.92	6.93	5.04	3.45	6.24	4.79	-0.0170579	0.17789	0.160614
101104192	RPL5	mRNA	1207.72	1043.38	1337.07	1679.26	1793.05	1172.35	1664.54	1487.94	1675.33	1865.31	1717.4	1663.87	1194.72	788.68	1241.52	789.97	1278.73	1436.05	875.82	1253.95	1107.49	0.0873549	0.328664	0.415738
101104194	IDE	mRNA	8.02	8.43	8.55	8.28	9.2	6.96	8.78	9.79	10.39	9.96	9.66	10.54	8.34	5.94	9.8	6.28	8.56	10.27	8.88	8.05	8.8	0.145751	-0.031166	0.11497
101104195	RAB31	mRNA	22.36	7.27	4.41	38.4	27.87	12.55	17.98	17.14	5.79	4.61	17.81	7.19	12.66	5.08	17.64	4.28	16.6	5.56	7.08	19.98	10.81	-0.858417	0.661639	-0.196988
101104198	CAPN10	mRNA	7.65	7.18	5.71	9	8.09	8.14	9.5	7.49	4.95	4.87	7.91	5.6	8.65	8.58	8.64	7.54	8.7	6.23	6.72	7.48	8.75	-0.204837	0.0455459	-0.158658
101104200	CSF1	mRNA	8.27	6.83	8.54	8.31	9.13	6.27	9.46	10.24	6.87	6.62	5.64	7.28	10.42	6.97	7.89	5.6	10.69	9.64	8.34	8.83	10.13	-0.095345	-0.119242	-0.213241
101104201	CTF1	mRNA	7.66	6.43	6.63	9.11	9.24	6.58	11.6	8.28	9.1	6.2	10.72	10.39	7.54	7.72	6.69	7.66	7.26	5.12	3.36	9.04	5.69	0.0823245	0.355596	0.437695
101104204	ZNF503	mRNA	22.38	12.44	13.48	34.39	24.84	15.47	25.73	18.89	15.3	15.89	15.35	16.08	18.36	18.59	17.71	13.74	24.61	16.12	15.38	22.13	21.36	-0.291404	0.167551	-0.121991
101104206	NCBP1	mRNA	12.15	9.99	10.06	13.04	12.74	10.18	12.45	14.78	10.38	11.99	11.86	12.34	13.68	8.77	14.34	6.97	11.7	15.31	14.91	10.52	11.78	0.0555154	-0.0853762	-0.0318057
101104207	IMP4	mRNA	35.33	38.38	44.81	23.26	28.39	28.56	32.19	33.87	32.36	44.55	33.51	29.6	36.8	45.61	35.22	43.38	34.72	38.03	60.1	39.49	35.46	0.119375	-0.269474	-0.148918
101104209	DNAJC8	mRNA	38.91	28.6	24.29	55.06	51.1	26.66	46	40.86	30.73	36.53	41.25	33.54	37.39	21.56	36.5	19.65	31.24	30.94	36.98	34.83	30.49	-0.139712	0.287772	0.14819
101104214	TRIM62	mRNA	11.64	17.91	13.18	8.59	7.6	16.03	5.27	13.69	18.71	13.1	13.16	18.21	15.27	13.79	17.12	12.96	18.84	18.24	10.95	18.14	13.26	0.346147	-0.361157	-0.0163132
101104219	RPL31	mRNA	2234.59	2977.71	3808.15	3066.45	3427.42	2712.79	3205.36	2811.93	3539.59	4299.36	4280.83	3174.58	2603.56	3427.57	2100.26	3319.06	2816.61	2385.87	2899.06	3230.29	2514.39	0.176241	0.160821	0.337381
101104223	UHRF1BP1L	mRNA	4.17	2.22	4.11	5.14	4.78	3.38	4.7	4.25	3.75	4.23	3.21	4.7	3.38	2.1	4.08	2.25	2.95	4.25	2.5	3.3	3.64	-0.135939	0.322949	0.18698
101104224	LOC101104224	mRNA	5.09	3.12	4.07	4.59	4.77	3.08	5.31	4.76	4.63	4.89	4.35	4.11	4.24	3.1	5.09	3.77	4.03	4.57	4.17	3.9	3.73	0.0193764	0.0421163	0.0605565
101104225	STRAP	mRNA	59.13	54.07	50.75	62.35	68.03	53.94	61.34	54.69	60.67	56.37	54.08	58.45	60.6	57	60.76	52.41	50.5	62.51	56.74	58.72	64	-0.0225845	0.0253561	0.00352854
101104227	TMEM184B	mRNA	11.44	7.21	7	7.62	10.41	6.65	8.28	9.36	9.19	8.67	7.38	9.03	9.43	8.34	11.27	8.1	11.09	9.3	8.65	11.24	10.73	0.0792784	-0.259535	-0.179855
101104233	CLK4	mRNA	13.55	5.93	8.56	19.85	22.47	7.69	13.16	17.17	13.49	9.26	16.43	14.96	14.16	7.65	20.02	7.31	11.24	13.14	7.02	9.2	8.9	0.110302	0.255263	0.364002
101104237	LOC101104237	mRNA	188.26	205.92	293.23	172.53	226.49	239.63	235.38	175.18	152.48	200.94	164.47	154.89	184.93	190.93	163.47	208.33	148.37	144.84	152.81	180.83	210.77	-0.367175	0.388161	0.0220606
101104238	INTS12	mRNA	11.64	9.92	9.89	14.12	13.04	9.83	12.13	16.49	12.78	12.51	12.09	12.23	13.03	10.86	13.7	12.28	8.43	14.35	11.83	9.02	12.36	0.162242	-0.0235556	0.138419
101104239	PARM1	mRNA	16.35	5	2.52	36.65	15.82	8.3	13.89	15.41	2.5	2.23	12.59	5.19	9.39	2.78	12.71	2.16	12.61	2.76	3.79	14.23	6.07	-0.948226	0.852346	-0.0965469
101104248	GINM1	mRNA	16.49	11.97	16.71	26.31	24.48	15.4	21.83	19.83	23.16	18.78	19.86	20.06	17.01	14.51	17.2	14.35	16.12	14.96	13.2	20.27	15.75	0.0270529	0.250768	0.277554
101104249	NCOA2	mRNA	5.78	3.23	2.96	5.6	4.63	2.97	3.86	5.19	4.16	3.12	4.13	4.59	5.61	2.91	5.54	2.93	5.65	5.12	3.01	4.52	3.34	0.0407127	-0.0357854	0.00426003
101104250	POLR2K	mRNA	14.7	10.05	14.03	16.39	17.66	8.33	16.03	14.41	13.57	12.48	15.94	14.8	13.61	10.58	12.45	10.14	10.74	11.97	10.67	9.34	11.68	-0.0372571	0.35238	0.315615
101104253	YPEL2	mRNA	3.49	1.34	1.18	4.5	3.46	1.73	2.45	3.26	1.72	1.42	2.51	2.74	3.05	1.45	3.49	1.12	3.26	1.92	1.03	3.26	1.52	-0.138934	0.225313	0.0856629
101104259	DVL1	mRNA	10.83	7.08	7.12	11.16	9.98	7.46	8.66	9.06	6.57	7.05	8.96	9.98	11.45	9.5	13.43	7.23	10.56	10.08	8.23	9.34	7.9	0.0175485	-0.0871605	-0.0696504
101104261	KIF3B	mRNA	4.16	2.07	2.53	3.5	3.2	2.5	2.86	2.97	3.1	3.25	2.07	2.81	3.55	2.11	3.69	2.57	3.76	3.9	2.37	3.38	3.24	-0.0559493	-0.130028	-0.186149
101104265	ARHGEF1	mRNA	18.52	14.36	13.97	13.19	15.3	14.79	13.43	15.25	12.45	13	12.15	16.08	19.41	17.05	21.23	16.42	19.45	21.06	19.13	16.56	17.93	0.0207259	-0.328894	-0.307479
101104273	GPN3	mRNA	7.7	4.85	6.86	10.15	10.09	6.06	10.56	9.78	9.7	6.96	8.17	9.91	7.96	5.31	8.46	5.5	5.79	9.96	6.34	6.53	6.12	0.0577664	0.21096	0.267715
101104275	TASOR	mRNA	5.54	3.12	4	6.99	6.13	3.89	6.05	6.76	5.52	4.69	5.74	6.04	5.45	2.56	6.02	2.79	4.77	5.99	2.72	4.67	4.16	0.0637105	0.20957	0.2723
101104276	AMT	mRNA	6.27	4.06	5.28	12.25	10.69	7.22	5.83	6.37	5.4	7.34	5.68	8.12	10.9	5.93	10.12	6.78	7.18	5.08	5.93	5.93	4.78	-0.0390506	0.170828	0.130589
101104277	MRPS25	mRNA	59.4	73.61	93.7	50.47	62.45	67.82	61.88	51.24	47.68	56.95	65.85	54.27	56.43	92.23	46.24	84.68	54.7	56.33	72.8	57.98	60.31	-0.156741	0.129133	-0.0262269
101104278	FYCO1	mRNA	16.56	10.87	9.63	15.5	12.81	10.11	10.64	11.66	10.72	8.69	10.39	12.8	15.6	11.92	17.44	8.15	17.21	13.07	9.17	16.33	9.77	-0.0685883	-0.0522205	-0.120606
101104279	DDR1	mRNA	91.36	66.69	88.45	53.48	64.28	77.63	68.1	67.98	70.55	82.02	44.87	78.99	85.83	86.4	90.67	81.12	81.39	98.38	76.64	61.85	86	0.0084309	-0.146578	-0.136932
101104281	SH3BP4	mRNA	3	1.6	2.05	3.95	2.48	2.27	2.79	2.86	1.96	2.1	2.29	1.66	2.78	2.25	2.69	1.65	2.15	2.67	1.65	3.19	2.78	-0.176417	0.121214	-0.0537042
101104287	LOC101104287	mRNA	20.33	27.46	27.49	17.55	27.15	19.38	18.46	24.72	40.03	27.04	29.63	32.5	19.35	27.6	21.27	25	30.39	22.01	24.26	31.05	25.65	0.346894	-0.165019	0.182691
101104289	UBN1	mRNA	9.11	6.84	6.25	8.17	8.17	5.9	6.33	6.71	4.78	6.13	5.31	6.15	8.22	6.45	8.29	6.02	8.16	7.52	8.97	8.44	6.26	-0.214034	-0.0707713	-0.284262
101104290	BCKDK	mRNA	19.97	22.8	25.25	21.01	18.36	24.89	23.77	22.2	21.98	24.12	13.75	18.85	23.17	26.17	15.93	30.68	21.5	20.86	27.37	21.87	26.85	-0.0703189	-0.0753021	-0.144283
101104294	VPS26A	mRNA	34.38	28.08	34.2	39.99	45.8	24.92	39.43	46.16	46.72	35.17	41.52	46.87	32.19	19.63	37.14	20.99	34.52	42.54	23.8	30.7	32.09	0.139959	0.160225	0.29988
101104298	UBXN4	mRNA	25.63	20.07	23.03	31.83	30.86	18.71	28.68	30.86	33.05	32.05	29.07	32.04	29.02	13.16	28.37	14.54	26.9	33.07	21.1	25.48	20.71	0.166766	0.0909414	0.256919
101104302	CCL20	mRNA	13.25	40.16	32.89	3.25	6.65	11.08	6.52	6.48	22.81	8.93	24.1	22.78	4.71	8.66	11.24	9.65	4.81	11.18	21.86	20.57	9.09	-0.292935	0.471374	0.175378
101104304	ENOX2	mRNA	2.48	1.8	2.28	2.98	2.31	1.71	3.28	3.22	3.25	3.38	2.53	3.4	2.6	1.59	3.42	1.3	3.15	3.61	2.7	2.07	2.92	0.260849	-0.173428	0.0880573
101104306	ATP2B4	mRNA	19.89	3.87	3.78	21.67	11.96	7.8	10.98	10.25	3.85	2.08	5.93	4.22	10.1	3.73	15.92	4.66	11.49	5.4	3.73	9.49	7.37	-0.971312	0.45736	-0.514263
101104314	ZNF414	mRNA	29.63	31.44	27.85	24.43	30.39	28.75	29.42	25	27.77	29.98	27.79	26.79	31.33	37.57	28.74	36.9	24.35	23.47	27.23	26.78	27.84	0.04173	0.0574192	0.0997895
101104317	ANGPTL4	mRNA	13.96	13.57	15.42	21.69	19.61	11.72	14.22	15.92	12.65	13.56	14.62	15.3	17.73	14.87	21.74	12.55	19.45	12.88	12.59	17.77	15.34	-0.0688538	-0.00595722	-0.0750311
101104323	UBR5	mRNA	6.7	3.38	3.59	6.27	5.83	3.59	4.99	5.8	4.97	4.63	4.97	5.86	6.12	3.44	7.6	3.13	5.67	7.34	4.76	4.74	4.71	0.0772413	-0.131421	-0.0544892
101104326	SMARCD2	mRNA	36.1	29.8	35.35	51.9	36.1	57.45	36.89	36.32	36.8	29.69	28.61	35.16	38.29	53.05	39.7	50.99	49.75	41.8	40.48	42.78	37.28	-0.135146	-0.0826682	-0.217119
101104335	HSPB6	mRNA	360.9	170.23	15.15	535.74	388.7	302.44	399.27	402.29	35.62	16.39	167.7	50.78	151.51	21.17	179.5	23.34	123.37	14.88	69.03	277.93	123.71	-1.39076	1.4299	0.0394456
101104336	LOC101104336	mRNA	1.68	1.23	1.26	2.3	1.69	1.56	1.9	1.72	1.54	1.53	1.81	1.67	2.34	1.16	1.79	1.18	1.88	1.61	1.17	1.6	1.18	0.0212166	0.177601	0.198039
101104337	ELMOD1	mRNA	3.41	3.43	1.68	1.27	2.98	4.58	1.03	1.87	6.03	4.47	5.39	2.82	2.71	2.8	2.2	3.84	2.77	3.41	2.41	3.62	1.31	0.493109	-0.053994	0.436631
101104338	ELF5	mRNA	19.46	22.03	18.85	9.94	10.39	25.33	7.26	20.76	25.2	24.41	27.23	32.42	23.64	18.31	25.3	18.34	23.85	27.61	15.5	25.51	23.07	0.54807	-0.406826	0.140122
101104343	PTGER4	mRNA	4.57	2.75	3.24	3.2	3.49	2.9	2.05	3.24	2.32	2.94	4.04	4.27	4.02	2.17	4.02	2.18	4.4	4.78	2.69	3.93	4.12	0.0459646	-0.205064	-0.158867
101104344	ATP2A2	mRNA	29.32	25.45	18.22	19.02	17.55	18.7	15.46	22.46	18.52	19.13	18.81	22.19	28.9	18.43	31.26	15.91	35.29	30.78	28.1	26.6	22.93	0.0223042	-0.363602	-0.341179
101104349	CRTC3	mRNA	7.18	3.04	3.16	7.79	6.48	3.54	5.32	5.91	3.65	3.85	4.95	4.7	5.38	3.6	7.32	2.9	6.33	4.86	4.99	5.9	4.45	-0.158968	-0.0124157	-0.170859
101104353	NFKBIL1	mRNA	13.98	8.92	15.78	17.16	19.55	16.11	15.26	10.73	7.69	11.8	11.02	11.62	10.33	15.76	11.24	34.01	12.33	11.17	9.54	11.47	11.84	-0.413596	0.0212964	-0.390931
101104354	TMEM126A	mRNA	25.59	38.23	32.9	27	39.55	29.63	38.44	34.78	28.42	33.84	40.71	30.16	31.09	32.26	24.7	32.68	24.73	27.17	36.72	27.26	33.15	0.00958036	0.157484	0.167515
101104355	MOB3C	mRNA	2.54	1.6	2.42	2.04	2.29	1.7	1.76	2.35	1.78	1.94	1.78	2.22	2.62	1.87	2.49	2.05	2.51	2.28	2.18	2.13	2.1	0.0221434	-0.121605	-0.0979161
101104357	HRAS	mRNA	30.69	47.91	47.57	39.92	41.49	43.76	46.37	42.43	31.4	36.61	30.58	30.99	38.32	54.37	37.76	50.56	32.2	40.24	62.25	38.42	54.12	-0.20495	-0.0657689	-0.268392
101104360	LHPP	mRNA	16.45	22.97	23.28	16.19	18.79	19.66	17.61	16.42	18.56	19.05	20.78	19.48	18.6	26.13	16.61	26.52	14.11	20.82	17.36	19.9	17.29	0.0305348	0.0436926	0.074233
101104361	APOD	mRNA	22.44	7	9.51	21.07	19.77	11.88	11.45	48.98	15.08	15.33	14.95	20.89	28.21	15.63	26.67	14.09	19.14	13.19	7.93	19.14	17.33	0.631806	-0.189944	0.442429
101104362	YES1	mRNA	9.99	6.98	9.85	10.11	11.2	7.06	10.81	12.81	11.59	9.23	8.48	14	8.44	5.85	11.27	6.39	8.61	14.02	7.48	8.32	8.99	0.099797	0.0363921	0.135744
101104366	ADAR	mRNA	10.64	6.04	5.89	8.01	9.43	5.93	8.82	8	7.38	7.48	6.28	6.67	13.96	6.33	12.68	7.2	10.19	11.39	9.94	7.58	7.25	0.0353974	-0.266834	-0.232405
101104367	BRI3	mRNA	82.39	72.09	66.98	96.28	113.1	78.6	86.54	93.62	73.96	84.66	93.55	77.23	66.89	93.21	63.48	100.43	63.71	55.26	63.93	80.66	75.52	-0.0130131	0.225525	0.21374
101104368	CCDC50	mRNA	4.02	2.24	2.57	4.24	4.78	2.58	4.24	4.14	3.53	3.58	3.15	3.59	4.1	2.45	3.7	2.41	3.38	3.92	2.88	3	3.3	0.0139136	0.121105	0.135878
101104370	CHMP5	mRNA	45.92	35.7	47.89	50.67	57.99	38.5	49.4	64.41	59.88	49.93	56.33	54.96	48.13	35.69	45.66	46.51	44.7	53	43.81	45.49	45.35	0.186249	0.00822681	0.193739
101104372	LOC101104372	mRNA	2.51	1.9	1.95	1.57	2.08	1.3	2.35	1.95	2.44	2.4	1.63	2.24	2.59	2.39	3.04	2.45	2.59	2.08	1.49	2.2	2.23	0.200274	-0.219383	-0.0187831
101104377	RAP1GAP	mRNA	4.35	5.8	3.37	1.62	2.03	2.74	1.52	3.45	4.26	4.41	4.4	6.02	4.69	5.73	5.2	4.13	3.65	5.22	3.63	4.4	3.06	0.58571	-0.385912	0.197774
101104383	OTUD3	mRNA	7.67	7.17	6.27	7.12	5.94	6.06	8.14	6.52	7.83	8.27	5.69	7.29	6.78	7.96	7.96	7.65	9.06	7.94	7.3	6.62	7.09	0.0630581	-0.130645	-0.0666326
101104388	SLC30A6	mRNA	3.62	2.24	3.27	3.96	3.52	2.48	3.96	3.98	3.89	3.23	3.28	3.56	2.66	2.87	3.74	2.43	3.07	3.63	2.96	3	3	0.0451427	0.0875357	0.132063
101104390	PRRX2	mRNA	2.85	1.7	1.47	1.42	1.95	1.21	1.47	2.53	1.42	1.57	1.07	1.18	2.29	3.75	2.2	2.98	1.23	2.34	1.55	2.13	3.08	0.212869	-0.351039	-0.135607
101104392	PYM1	mRNA	4.4	4.7	3.83	3.75	3.91	3.5	3.82	3.95	3.03	2.61	4.45	2.92	4.05	2.77	3.87	3.43	3.48	3.37	5.68	4.03	3.84	-0.227551	0.0275114	-0.203074
101104393	SREBF2	mRNA	82.41	74.24	67.52	54.35	60.72	68.01	62.85	58.73	56.73	54.29	48.18	56.68	62.68	82.87	75.29	70.22	72.89	67.72	75.19	63.46	66.2	-0.168406	-0.0370283	-0.203867
101104394	BCAP29	mRNA	6.92	5.91	3.99	11.34	10.93	5.99	9.39	10.12	8.02	6.24	8.14	7.64	7.35	2.32	9.67	2.92	6.62	6.08	6.17	6	5.18	-0.116083	0.370574	0.253282
101104395	HILPDA	mRNA	54.46	88.36	65.77	54.48	66.6	72.85	66.29	79.11	143.34	115	102.52	111.82	95.97	79.29	94.89	76.22	131.57	100.48	97.58	102.78	100.58	0.612728	-0.53603	0.0769882
101104396	CALR	mRNA	290.16	391.77	264.99	255.37	165.14	217.32	153.63	275.96	220.23	146.31	260.04	143.54	270.74	262.17	240.36	163.2	183.03	242.41	365.84	223.45	163.41	-0.180009	0.182311	0.00264388
101104397	GPX3	mRNA	57.7	44.4	19.66	76.75	67.19	43.57	33.76	144.89	31.34	27.54	82.95	67.59	90.08	30.56	96.05	53.73	77.63	35.21	37.36	122.47	60.03	0.44576	-0.47953	-0.0352223
101104404	LRP10	mRNA	102.84	111.47	101.05	89.33	93.41	95.85	91.22	89.37	95.64	94.89	80.95	86.56	95.77	119.26	98.03	111.4	106.28	87.98	94.41	95.97	96.17	-0.0559517	0.0120151	-0.0427464
101104405	MNAT1	mRNA	10.86	6.85	7.93	15.15	15.48	8.34	13.51	13.28	10.76	9.98	11.15	11.7	10.5	5.55	12.24	6.73	9.14	10.58	8.85	8.05	10.71	-0.080416	0.239304	0.158938
101104407	LOC101104407	mRNA	3.77	3.71	4.84	10.16	6.21	5.81	11.49	4.21	6.37	7.51	4.31	9.96	8.12	5.61	4.47	6.7	9.88	5.83	6.6	5	7.88	0.0233187	-0.0290904	-0.00554338
101104408	NSMCE2	mRNA	6.99	5.16	7.57	8.38	7.17	5.64	7.99	7.78	5.45	7.04	7.85	8.38	8.08	4.82	7.2	5.16	6.49	6.22	8.38	6.58	6.96	-0.0185891	0.0649088	0.0459267
101104410	SUPT20H	mRNA	8.49	5.25	5.14	12.09	11.32	4.7	8.64	9.58	7.34	6.35	7.46	8.94	10.28	4.87	10.34	6.22	7.77	8.52	7.27	6.58	6.47	0.00184754	0.0551677	0.0571206
101104411	TMEM199	mRNA	11.82	9.49	11.03	12.28	14.28	9.46	12.01	15.78	12.54	11.07	10.23	12.12	13.3	10.34	11.78	12.96	13.1	12.67	11.68	10.02	12.29	0.0862893	-0.0827178	0.00287755
101104415	UBE2T	mRNA	10.44	7.87	10.61	13.31	15.83	11.52	14.53	10.6	5.44	11.44	6.26	10.13	13.07	9.36	10.79	20.11	9.79	10.45	13.71	9.44	10.82	-0.341205	-0.044917	-0.387331
101104416	HHAT	mRNA	2.8	2.37	5.45	3.53	2.6	2.6	2.55	2.31	2.02	2.57	2.14	2.83	3.28	4.05	2.59	3.53	3	3.07	2.64	2.88	2.75	-0.195767	0.112108	-0.0833364
101104418	KIAA0513	mRNA	5.37	4.11	3.76	4.87	3.63	3.91	3.64	2.99	6.41	3.84	3.89	5.45	7.86	5.33	7.46	2.86	7.93	5.39	2.9	4.89	3.33	0.286106	-0.190685	0.0952371
101104422	CMTM3	mRNA	6.25	2.75	2.92	3.09	4	3.46	4.15	9.42	4.18	3.48	3.66	3.79	4.91	4.11	6.39	4.37	4.35	4.51	3.11	6.59	6.88	0.330784	-0.434453	-0.102282
101104425	PAAF1	mRNA	10.66	9.17	11.66	12.42	12.08	8.91	13.97	10.99	11.7	11.65	10.66	9.94	10.75	10.38	10.48	10.27	11.13	12.31	11.01	11.29	9.77	-0.042294	0.0435978	0.0016152
101104429	TMEM154	mRNA	34.9	35.17	27.51	14.32	14.45	25.28	14.38	20.87	30.84	26.62	34.29	23.49	24.79	20.97	25.68	19.86	26.68	31.6	23.98	28.29	23.59	0.200471	-0.0800876	0.119491
101104430	DEPDC5	mRNA	4.46	4.38	2.28	2.69	2.76	3.19	2.64	2.95	2.77	2.98	2.6	2.89	4.43	4.06	4.87	2.4	4.31	4.69	4.57	3.84	3.21	-0.000606	-0.270326	-0.271003
101104433	BRPF1	mRNA	6.5	4.51	5.06	6.11	5.58	4.62	4.35	4.92	3.91	3.87	3.96	4.66	6.65	4.21	7.77	3.65	6.49	6.23	4.62	5.34	4.14	-0.19938	-0.0278423	-0.227858
101104434	NFYA	mRNA	8.56	5.45	7.66	8.97	8.22	5.31	7.05	7.97	8.27	7.02	8.06	7.08	7.76	6.54	7.39	6.32	8.4	7.57	8.55	6.74	6.09	0.05324	0.0143149	0.0680492
101104435	MCM3	mRNA	13.74	11.57	9.69	10.33	10.72	12.61	15.27	12.62	7.41	11.01	7.48	8.49	18.14	7.7	12.56	10.17	11.84	12.1	20.28	11.04	14.53	-0.228774	-0.139789	-0.368824
101104440	SF1	mRNA	68.98	55.86	49.17	70.95	70.29	49.93	58.23	54.13	45.61	51.91	53.99	54.56	56.55	57.85	73.94	52.51	63.41	53.55	59.36	62.27	53.16	-0.165606	0.032055	-0.133028
101104441	IFITM5	mRNA	2.38	1.36	1.84	3.28	2.36	1.97	1.78	2.16	2.09	1.54	2.46	2.62	3.77	1.7	4.29	1.7	2.54	2.8	1.13	3.29	2.24	0.129608	-0.231858	-0.104636
101104443	PACS1	mRNA	20.3	17.22	16.44	19.82	20.14	22.14	20.12	16.72	16.41	18.01	15.94	20.91	18.66	24.47	22.18	21.11	21.79	19.57	19.29	23.25	18.03	-0.0488098	-0.0755704	-0.123663
101104447	DNAJC19	mRNA	6.07	5.74	6.51	7.65	6.9	5.83	6.88	7.44	6	6.74	6.42	6.19	5.31	4.91	4.87	5.82	5.38	5.8	6.4	6.13	6.17	-0.0822297	0.170079	0.0878551
101104449	U2SURP	mRNA	4.87	3.11	3.29	8.78	7.8	2.71	5.38	6.2	5.72	4.38	6.77	6.84	6.34	2.03	7.15	2.25	4.43	6.96	3.28	3.8	3.2	0.112953	0.193423	0.304112
101104453	STRIP1	mRNA	14.37	15.95	15.77	8.23	10.73	11.37	7.86	11.71	11.3	11.88	10.77	12.43	16.1	14.28	14.23	10.02	15	15.68	13.32	13.5	10.92	0.0358288	-0.0798237	-0.0444206
101104459	TSTD2	mRNA	11.45	6.87	7.31	12.06	11.58	8.35	9.63	10.06	8.12	7.25	8.63	8.83	9.92	7.68	11.11	6.62	9.67	10.83	9.73	10.01	9.02	-0.138663	0.010641	-0.127552
101104461	LONRF3	mRNA	1.78	1.53	1.63	2.83	2.74	1.53	1.72	2.14	3.05	1.65	2.85	2.64	2.19	1.8	2.35	1.37	2.64	1.97	2.04	2.38	1.4	0.268367	-0.0266825	0.240702
101104463	MTAP	mRNA	6.5	5.57	6.77	8.69	8.79	5.84	8.97	7.45	7.51	8.08	7.95	8.53	6.22	6	8.91	5.31	7.04	7.19	8.89	7.17	6.79	0.0335582	0.00362824	0.0373063
101104466	RNF19B	mRNA	24.14	25.29	22.68	20.65	22.96	18.22	15.89	20.23	18.75	18.46	17.91	20.71	18.8	17.51	20.13	20.67	17.91	20.2	21.71	19.86	18.73	-0.195006	0.132941	-0.0618448
101104467	TNNT3	mRNA	2.49	15.38	13.45	26.35	17.04	15.79	23.18	13.71	12.85	21.18	22.73	16.03	11.1	35.47	5.33	13.13	23.07	13.23	21.97	7.5	6.62	0.265408	0.308682	0.576884
101104469	LDAH	mRNA	5.02	5.56	5.03	5.35	5.81	4.39	5.42	5.95	7.54	7.37	5.45	6.62	7.14	4.64	7.5	4.09	7.16	6.18	6.5	5.18	3.63	0.285312	-0.102707	0.181436
101104474	CPM	mRNA	11.21	14.68	6.94	4.21	4.7	7.78	3.18	6.63	10.64	6.31	13.08	12.64	9.15	4.51	11.5	4.16	11.35	13.29	5.17	14.64	3.81	0.197153	-0.164117	0.0294634
101104475	ACTR6	mRNA	3.96	2.26	2.95	6.72	5.69	2.47	4.34	5.2	3.42	2.73	4.28	3.4	3.39	2.41	3.48	1.87	2.61	3.61	1.5	2.38	3.16	-0.16138	0.611442	0.450777
101104477	EPS8	mRNA	15.02	12.1	10.74	9.59	10.88	7.98	7.89	15.73	14.13	11.85	13.06	17.77	10.33	9.46	11.51	7.19	10.4	11.51	13.42	9.58	9.22	0.311293	0.0465885	0.357997
101104479	NOXA1	mRNA	8.92	8.87	11.5	12.04	10.5	5.95	9.63	6.49	8.55	8.32	10.27	10.63	14.82	14	15.08	11.69	11.99	8.63	4.38	7.84	8.25	0.123466	0.0168844	0.140592
101104483	PRKAG2	mRNA	10.75	6.67	7.9	19.85	15.56	14.44	13.81	13.81	13.99	9.56	15.49	11.79	10.89	9.6	14.03	10.48	13.66	10.63	11.33	13.45	12.56	-0.0395953	0.0437306	0.00369632
101104486	ZNF354A	mRNA	3.44	1.52	2.5	5.19	5.7	1.88	3.88	4.84	4.89	2.93	5.01	5.48	5.11	1.09	5.98	1.11	2.71	4.35	1.48	2.64	1.94	0.332371	0.241054	0.570383
101104487	TAF7	mRNA	14.07	5.27	5.17	23.27	14.53	6.05	14.49	11.85	8.43	6.53	10.71	8.17	9.95	3.31	11.62	4.3	9.45	7.41	4.73	9.51	7.74	-0.449239	0.58413	0.13443
101104493	PIAS1	mRNA	5.5	3.99	3.58	8.25	6.97	4.2	5.66	6.31	4.12	4.1	5.28	5.06	5.48	3.32	6	3.46	4.61	5.08	4.48	5.22	4.23	-0.167168	0.206889	0.0399391
101104494	C7H15orf41	mRNA	4.06	3.48	2.5	5.37	4.61	3.86	4.44	4.25	2.36	3.63	3.79	2.88	3.33	3.93	3.48	3	3.55	2.76	3.34	3.32	3.42	-0.245422	0.340003	0.0955886
101104495	DNAL1	mRNA	3.83	1.77	3.02	4.83	4.56	2.59	4.84	4.16	3.09	2.54	2.7	2.94	3.93	2.22	5.02	1.82	3.31	3.3	1.57	2.52	2.99	-0.219993	0.328302	0.108322
101104499	FBXL4	mRNA	4.37	2.5	2.96	7.4	4.38	3.52	4.64	4.1	3.37	3.38	3.61	3.89	3.41	2.45	3.6	3.48	3.54	2.5	3.02	3.1	3.81	-0.293966	0.362635	0.0717939
101104502	PCMT1	mRNA	25.28	21.03	23.03	34.06	30.34	25.17	27.6	30.04	23.13	25.84	27.61	24.1	25.29	19.73	24.77	21.79	25.72	23.37	24.98	25.24	23.02	-0.084774	0.154349	0.0696775
101104503	TRAM1	mRNA	64.26	85.46	81.49	56.55	69.25	76.71	69.37	88.92	96.92	73.78	86.21	80.84	65.93	68.8	79.96	73.48	71.51	82.49	73.56	74.27	76.12	0.137083	-0.0406591	0.0963331
101104506	TDRD3	mRNA	6.65	4.7	3.92	9.43	8.55	3.62	6.87	7.66	5.76	6.1	6.54	6.3	6.64	3	6.87	2.21	5.46	7.14	4.18	6.01	3.69	-0.0367304	0.313159	0.275676
101104508	DHX40	mRNA	12.11	10.82	9.87	13.61	13.48	9.97	10.74	14.5	12.18	9.98	9.32	9.97	12.7	6.42	10.95	7.16	11.11	11.63	8.37	12.96	7.98	-0.106246	0.222267	0.115323
101104510	RETREG3	mRNA	28.03	22.2	25.45	29.14	28.35	23.33	26.24	24.83	26.01	24.02	23.12	24.86	27.12	24.68	28.76	24.27	27.41	24.54	23.44	24.37	22.76	-0.0611789	0.0683671	0.00755177
101104511	DPH1	mRNA	15.6	10.3	12.35	15.98	15.39	9.91	13.84	10.93	11.65	10.93	12.35	14.77	17.37	14.82	15.62	12.9	14.55	11.26	8.69	12.58	9.67	0.00473461	0.139141	0.143814
101104519	DEDD2	mRNA	24.89	45.99	29.61	19.45	27.81	43.49	19.24	35.06	34.66	33.13	34.3	34.93	38.63	44.48	34.02	43.31	37.18	33.93	49.3	36.19	32.8	0.228845	-0.290931	-0.0622254
101104520	LOC101104520	mRNA	3.44	2.36	2.44	4.32	3.51	1.95	2.7	3.02	2.77	1.86	2.96	3.01	3.27	1.98	3.57	2.15	3.6	3.19	2.89	3.16	1.93	-0.131665	0.0488228	-0.0835065
101104521	FBXO31	mRNA	11.93	6.18	4.55	15.07	10.93	5.71	9.38	8.14	5.14	5.02	8.22	6.17	8.53	5.81	9.47	4.53	9.05	5.54	6.27	9.89	6.1	-0.406057	0.298326	-0.107392
101104524	SSRP1	mRNA	56.04	49.9	56.18	58.4	46.63	59.05	54.65	48.48	45	54.67	36.92	49.35	63.71	60.62	61.69	53.32	54.21	58.78	72.56	52.49	53.75	-0.0952695	-0.075866	-0.170317
101104530	LOC101104530	mRNA	41.31	33.05	27.68	75.45	56.04	36.83	60.11	53.35	26.38	21.57	38.64	33.26	31.02	30.38	35.4	24.38	37.17	29.08	22.36	45.84	39.88	-0.477357	0.495609	0.0195199
101104532	TCTA	mRNA	17.53	18.18	20.42	14.45	18.03	15.47	15.21	14.68	14.65	18.79	17.69	15.53	17.36	16.63	14.08	23.12	14.85	15.49	17.73	14.58	18.06	-0.0573256	0.0194585	-0.0379145
101104533	NR2C2	mRNA	12.41	6.21	8.24	12.85	11.33	6.54	10	9.44	8.73	8.49	7.89	9.92	11.33	9.44	13.97	8.12	13.59	11.57	7.02	8.95	7.91	-0.035572	-0.0363376	-0.07134
101104535	CCHCR1	mRNA	5.77	4.07	7.08	4.45	5.33	5.76	4.77	4.73	3.13	3.97	4.74	5.29	7.59	5.52	6.88	6.81	4.88	4.65	5.6	4.89	4.55	-0.110065	-0.0287492	-0.139828
101104538	SORT1	mRNA	23.86	12.31	22.26	25.03	24.22	16.48	19.55	19.5	21.09	19.08	19.16	19.97	21.42	25.36	22.66	19.49	24.12	20.84	15.89	22.54	16.85	0.0463852	0.0151794	0.0624709
101104545	NAGPA	mRNA	6.12	5.46	4.12	6.61	4.98	4.24	4.26	5.32	4.16	3.91	4.46	4.31	5.1	5.43	6.12	5.23	5.21	4.01	4.22	4.87	5.27	-0.13115	0.0495455	-0.0810569
101104546	KAT8	mRNA	15.22	16.23	13.94	17.04	15.88	12.04	12.56	15.68	14.58	13.12	15.02	15.09	15.99	15.77	14.93	14.96	16.54	12.01	14.14	15.46	13.75	0.028996	0.0302956	0.0595931
101104547	AGFG2	mRNA	5.3	3.52	3.97	4.89	4.72	4.3	3.9	5.33	3.11	2.78	3.33	4.02	4.68	3.97	4.98	4.18	3.12	3.63	4.66	6.13	4.1	-0.177992	-0.00214122	-0.181139
101104548	C24H16orf89	mRNA	4.77	11.68	13.67	7.61	2.6	8.1	4.49	5.2	13.64	5.3	3.27	11.14	5.17	16.14	7.19	10.54	9.45	8.47	5.39	5.87	14.87	0.145159	-0.153017	-0.00399208
101104551	DCTN6	mRNA	7.5	6.58	9.19	10.69	11.41	6.78	11.84	10.46	9.9	8.91	9.98	10.79	8.28	5.25	8.33	6.89	8.28	8.88	6.57	7.72	9.45	0.00205682	0.194934	0.197119
101104553	AGPS	mRNA	9.97	4.75	9.33	10.07	10.58	7.71	11.2	9.88	9.22	8.7	8.34	7.76	7.85	4.7	8.92	6.23	8	10.42	5	8.01	9.26	-0.156104	0.196592	0.0407744
101104555	R3HDM1	mRNA	5.26	3.06	2.47	7.1	5.92	3.63	4.21	5.45	3.91	3.59	4.16	4.52	5.11	1.97	6.56	2.56	4.97	5.47	5.06	4.8	4.86	-0.126308	-0.106421	-0.233067
101104556	HTATSF1	mRNA	13.65	6.55	6.52	19.06	15.54	6.65	13.38	14.16	9.16	10.78	10.99	11.09	10.92	4.29	13.59	4.28	10.45	11.67	7.34	11.86	7.87	-0.155926	0.279791	0.123357
101104557	AOX1	mRNA	34.86	19.32	20.98	51.98	49.01	21.22	50.68	66	71.83	65.48	63.91	60.57	51.76	100.6	60.37	66.35	99.55	15.05	52.3	63.54	47.44	1.02005	-0.74291	0.279944
101104562	FOXE1	mRNA	26.06	29.95	30.98	16.35	17.26	29.41	24.49	14.83	14.36	13.21	14.7	21.85	18.9	25.62	23.28	18.73	21.54	26.82	17.49	22.35	24.41	-0.528125	0.233821	-0.293374
101104566	PSMD10	mRNA	16.33	15.09	18.9	20.61	19.38	14.85	18.62	18.51	20.48	15.34	18.33	17.81	18.48	15.82	16.81	13.71	16.2	15.24	16.39	16.08	16.74	0.0146681	0.161857	0.176785
101104569	ANKMY2	mRNA	10.65	5.16	6.33	14.51	13.48	8.18	10.93	11.17	7.6	7.95	9.09	7.45	9.56	4.98	9.98	5.88	9.34	8.23	9.17	9.76	6.59	-0.237296	0.221782	-0.0153033
101104572	LPAR2	mRNA	2.61	2.67	1.98	2.54	2.61	3.71	2.98	2.7	1.48	1.47	1.76	2.91	2.34	1.78	1.82	3.38	1.75	2.56	2.05	2.29	3.33	-0.427417	0.158357	-0.272137
101104574	LOC101104574	mRNA	54.74	57.04	62.86	51.55	57.05	52.85	53.58	50.13	50.67	48.98	48.1	49.57	53.92	53.57	54.67	53.47	53	51.22	54.72	51.16	53.47	-0.140479	0.0811212	-0.0589618
101104578	CCDC149	mRNA	9.14	4.15	5.08	8.11	6.31	4.62	5.67	5.21	4.43	5.13	4.33	5.7	6.11	4.6	7.19	5.08	6.35	5.7	5.7	4.69	5.52	-0.258813	0.0949185	-0.163354
101104583	NDFIP2	mRNA	21.55	19.17	17.06	14.23	17.17	18.34	14.71	27.35	21.6	18.12	20.06	21.7	22.68	15.27	18.37	15.32	20.49	31.12	21.33	22.65	17.63	0.23893	-0.230664	0.00765917
101104584	LRCH1	mRNA	4.29	2.83	2.86	4.76	4.73	2.94	4.17	4.89	4.44	4.9	3.47	4.18	3.96	3.6	6.06	2.76	5.09	5.25	4.33	4.23	4.73	0.168956	-0.275206	-0.104726
101104585	LUC7L3	mRNA	20.95	12.13	9.18	39.84	41.68	10.35	31.56	28.24	24.23	17.98	27.52	31.36	29.75	7.13	38.19	6.87	21.69	24.59	12.67	16.7	12.3	0.0453375	0.328354	0.370965
101104587	RHBDF2	mRNA	3.62	3.76	3.08	2.26	3.45	3.08	2.79	2.43	3.41	2.36	2.91	2.94	3.9	2.7	5.24	2.41	3.17	3.2	2.43	3.27	3.41	-0.105765	-0.0129839	-0.120009
101104588	MKS1	mRNA	6.48	2.18	4.24	6.88	6.01	3.97	4.85	3.47	3.85	3.18	4.45	4.59	4.18	3.33	6.7	3.24	4.88	3.93	3.36	4.23	3.92	-0.316266	0.198887	-0.119031
101104589	GRB7	mRNA	7.66	9.81	6.32	5.38	10.95	14.01	7.75	9.26	15.91	9.74	12.23	15.63	15.18	14.82	11.01	11.9	13.97	12.04	7.13	9.26	9.69	0.564176	-0.229054	0.334045
101104590	EPRS	mRNA	34.32	26.11	17.1	25.39	27.11	18.5	29.5	34.67	31.08	24.96	24.31	34.16	32.65	16.39	35.13	16.71	27.99	34.22	33.58	23.64	29.69	0.15281	-0.158673	-0.00609685
101104592	NADK	mRNA	76.45	69.99	85.35	68.07	62.28	77.92	91.82	72.87	86.44	104.07	63.33	82.82	82.79	93.45	64.94	111.89	75.9	93.2	89.27	71.04	84.61	0.139172	-0.155506	-0.0157159
101104593	ENAH	mRNA	34.47	14.64	9.66	47.78	29.37	19.64	26.15	42.37	12.34	12.16	21.52	14.54	18.14	7.3	26.65	7.53	18.52	12.74	14.46	33.29	15.68	-0.483157	0.486008	0.00290131
101104594	APMAP	mRNA	35.14	27.23	32.26	27.44	30.05	24.66	25.72	28.46	28.71	27.57	26.99	27.79	30.95	33.3	27.61	30.14	32.66	27.58	25.7	29.54	21.22	0.0111661	0.0716152	0.0833016
101104598	PROSER3	mRNA	2.38	2.42	2.29	3	3.73	2.57	3.14	2.51	2.13	2.35	2.19	2.85	4.76	3.36	3.89	2.78	2.95	2.39	2.27	2.81	2.53	0.0409062	0.0102406	0.0508266
101104601	ACAT1	mRNA	184.14	112.71	216.45	177.49	203.89	110.66	200.67	213.24	215.86	207.4	203.89	191.75	146.1	179.76	135.14	256.39	176.35	148.25	163.66	124.86	129	0.195711	0.0569103	0.252389
101104603	SREK1IP1	mRNA	4.35	2.56	3.79	6.1	5.96	3.88	5.48	6.03	6.36	3.64	4.8	6.34	4.81	1.87	5.39	1.87	4.54	4.78	2.71	3.52	3.71	0.0887628	0.299638	0.387362
101104604	DAB2	mRNA	6.81	2.8	3.46	2.19	2.8	2.84	3.78	7.09	4.69	5.99	3.32	3.37	6.58	4.08	5.33	5.7	2.69	4.56	5.25	3.7	4.97	0.513258	-0.402066	0.112263
101104605	ANAPC7	mRNA	14.02	9.25	11.17	12.59	16.29	9.56	12.4	12.98	10.35	12.55	10.88	11.95	13.85	11.07	17.23	10.4	13.22	13.74	15.05	12.53	11.93	-0.0172884	-0.134768	-0.151302
101104606	TFIP11	mRNA	13.15	6.8	8.29	8.52	6.62	7.48	6.42	6.66	5.55	8.26	5.39	9.18	8.12	9.1	10.5	6.61	9.46	7.87	8.64	8.37	6.91	-0.122087	-0.00756461	-0.129184
101104609	HMG20A	mRNA	10.34	5.66	4.73	11.69	10.1	5.92	8.74	9.21	7.28	7.26	8.02	6.97	9.15	4.48	11.23	5.78	9.19	8.01	7.71	7.62	7.34	-0.0906452	-0.0148414	-0.105387
101104610	IQGAP1	mRNA	40.11	31.9	30.93	34.99	30.8	28.11	28.89	33.07	30.58	31.34	25.73	36.68	38.72	24.79	40.49	22.15	40.21	41.37	30.97	36.74	30.45	-0.0402283	-0.0683875	-0.108708
101104611	RYBP	mRNA	13.54	11.39	12.2	19.61	16.27	11.26	14.53	16.17	15.68	14	13.77	16.01	14.73	11.41	16.51	9.7	16.91	15.5	12.23	14.71	12.04	0.0544229	0.0353786	0.0897026
101104613	TBC1D7	mRNA	7.59	6.7	5.91	8.37	8.66	4.59	6.9	9.82	8.48	5.4	6.7	6.26	6.17	4.72	5.76	6.73	6.56	7.15	8.98	6.69	6.17	-0.0353236	0.0123097	-0.0240007
101104614	MCCD1	mRNA	1.72	2.59	4.22	2.1	1.43	1.75	1.1	2.81	2.4	2.16	1.8	2.8	2.15	3.21	1.11	1.71	1.71	1.18	1.24	1.64	1.46	0.181899	0.613452	0.797037
101104615	TMEM126B	mRNA	6.7	6.21	7.13	12.39	10.06	8.45	9.05	11.28	9.78	9.05	8.42	9.36	8.63	6.25	7.53	6.03	8.39	8.44	7.38	6.26	6.85	0.083028	0.24352	0.327467
101104618	RNH1	mRNA	77.45	108.75	92.74	85.71	88.39	109.4	88.03	93.69	76.53	74.48	89.01	78.85	96.39	109.54	86.91	109.43	84.55	84.72	104.93	86.06	110.57	-0.0960172	-0.0145462	-0.109641
101104621	FAM53B	mRNA	25.33	17.03	23.91	23.62	20.9	25.04	22.57	18.52	12.29	16.94	13.79	15.22	24.9	22.89	25.18	20.73	25.82	22.93	24.02	20.17	23.45	-0.352846	-0.0250337	-0.376326
101104622	PPP1R2	mRNA	32.22	23.36	32.4	27.1	30.34	27.04	32.11	32.03	33.26	35.62	35.71	34.62	29.69	17.45	30.88	18.22	27.5	39.36	28.77	30.15	33.76	0.0933567	-0.00282543	0.090637
101104627	PBXIP1	mRNA	40.17	13.31	9.55	66.48	34.68	19.6	34.78	24.85	12.68	9.57	23.26	13.69	28.46	11.84	36.85	11.7	20.29	11.52	9.55	35.82	15.59	-0.745251	0.59245	-0.154212
101104628	TECPR1	mRNA	2.86	1.78	1.21	2.48	3.04	1.67	2.79	3.29	2.3	2.02	1.35	2.77	3.36	2.66	4.45	2.33	3.19	2.85	1.99	1.86	2.67	0.169728	-0.283827	-0.113753
101104633	AP1S2	mRNA	11.42	4.27	3.37	19.48	14.99	6.54	12.35	14.62	3.55	3.42	11.71	5.95	8.25	2.07	9.85	2.91	7.33	5.49	3.32	11.56	6.81	-0.53179	0.622812	0.0902626
101104636	CMC4	mRNA	7.93	7.11	8.98	12.39	12.55	8.38	10.27	12.54	10.09	8.94	12.52	10.29	10.12	6.81	13.14	5.55	6.68	10.38	7.78	8.59	8.13	0.095451	0.189796	0.284006
101104648	AAAS	mRNA	10.09	11.52	7.59	9.73	10.22	12.34	10.88	12.55	7.76	12.54	9.29	7.74	13.71	10.74	11.25	16.7	9.28	10.71	18.78	9.92	12.2	0.0175534	-0.299974	-0.282926
101104649	SDR9C7	mRNA	2.2	1.82	1.18	1.46	1.68	2.34	1.29	1.76	2.64	1.45	1.7	3.31	5.94	2.38	2.5	3.14	4.12	4.43	1.84	4.82	1.57	0.642674	-0.876248	-0.237213
101104650	ASB6	mRNA	13.7	16.86	12.3	12.19	13.71	13.12	13.09	12.42	10.11	13.32	13.69	14.1	12.45	13.04	14.04	12.65	12.54	13.68	14.83	14.13	13.84	-0.105083	0.0165012	-0.0883162
101104656	RAD23A	mRNA	41.91	41.01	37.98	51.65	47.45	39.84	44.3	43.07	35.52	41.45	41.42	35.83	41.48	48.22	41.36	41.7	40.56	33.26	49.99	40.58	37.18	-0.0772462	0.0976415	0.0216801
101104657	TNIP1	mRNA	33.35	35.23	30	35.98	28.87	27.37	25.84	29.25	24.11	25.13	27.38	31.56	29.41	29.56	31.64	29.98	28.19	23.21	20.38	37.71	25.82	-0.154164	0.158321	0.00410721
101104660	PGBD2	mRNA	3.02	1.51	1.97	2.22	2.94	1.8	1.7	2.26	2.23	1.58	1.9	2.46	2.59	1.4	2.42	2.06	1.91	2.24	1.64	2.53	1.69	-0.0635429	0.0709686	0.00708781
101104661	LOC101104661	mRNA	5.12	6.74	1.54	1.11	2.8	2.95	2.62	2.15	3.92	3.52	4.94	3.42	2.55	2.73	4.33	2.56	2.37	3.35	4.83	2.44	1.82	0.00126768	0.129494	0.127662
101104663	SLBP	mRNA	27.5	25.71	28.45	32.21	34.99	26.91	34.09	29.22	30.32	29.66	22.64	31.68	32.66	26.48	30.82	29.15	28.37	34.66	33.57	29.27	30.06	-0.0482289	-0.0343355	-0.0826015
101104664	APC	mRNA	2.45	1.35	1.52	3.01	2.64	1.51	2.46	3.04	2.19	2.14	2.2	2.96	2.78	1.17	3.02	1.2	2.1	3.66	1.71	2.42	1.71	0.156121	-0.0699789	0.0846562
101104665	MRPL52	mRNA	68.09	91.69	89.9	83.09	90.08	92.99	94.19	75.3	86.34	103.89	96.41	77.81	73.12	83.61	71.17	107.4	75.09	66.12	107.74	80.62	85.66	-0.00703514	0.0898643	0.082645
101104666	SAV1	mRNA	6.79	5.16	6.05	7.47	7.55	4.74	6.87	7.98	6.95	6.68	5.88	6.94	6.58	4.88	7.86	5.45	6.78	8.16	6.19	7.25	7.25	0.048817	-0.121151	-0.0722257
101104670	WASHC5	mRNA	14.6	9.5	10.61	16.49	12.41	10.33	12.53	12.46	12.05	11.26	11.58	14.25	13.11	12.67	13.93	9.38	13.31	13.98	12.22	14.51	10.91	0.0296029	-0.0200776	0.00976865
101104676	ELF3	mRNA	40.57	68.22	47.67	45.01	46.09	42.22	54.61	62.51	60.34	52.46	48.36	52.94	65.85	63.23	51.29	57.33	70.81	37.19	42.14	40.44	34.89	0.210407	0.0807353	0.290981
101104680	LRFN3	mRNA	2.59	1.87	1.88	2.73	2.46	2.45	2.18	2.65	2.08	1.8	1.98	1.86	2.96	2.66	2.16	2.45	2.81	1.73	1.93	2.55	3	-0.016022	-0.0394644	-0.0533561
101104681	CMTM4	mRNA	2.32	2.43	2.35	2.29	2.01	2.09	2.14	1.67	1.68	2.2	1.05	2.11	2.89	3.45	3.28	3.23	2.87	3.22	2.13	2.07	2.32	-0.068332	-0.269517	-0.333655
101104688	FBXW7	mRNA	6.04	3.87	3.65	6.97	5.9	4.11	6	6.08	4.65	4.13	4.68	5.33	5.34	3.27	6.66	2.91	5.81	5.32	4.6	4.96	4.63	-0.111025	0.083658	-0.0274073
101104691	PLD4	mRNA	1.83	2.05	4.23	1.53	3.72	2.42	2.71	2.82	2.09	3.69	2.38	2.04	1.53	4.04	1.65	3.72	2.18	2.7	2	3.33	5.69	0.0176874	-0.200923	-0.177712
101104692	GPD1L	mRNA	3.25	2.22	2.42	3.46	3.65	2.23	2.91	4.05	2.68	2.9	3.29	2.46	2.96	2.61	2.76	2.44	2.56	2.2	2.62	3.73	2.11	0.0676328	0.127105	0.195304
101104696	FOXJ3	mRNA	7.8	3.89	5.93	7.2	6.29	3.88	6.13	6.86	6.12	5.58	5.26	5.58	5.39	4.74	7.35	4.42	6.49	7.32	5.71	6.03	5.65	-0.0325067	-0.069196	-0.101653
101104698	HOOK1	mRNA	7.19	6.03	7.87	8.29	9.55	4.37	8.9	12.58	10.19	8.4	8.52	11.17	7.35	4.15	9.15	4.17	8.63	12.72	5.66	7.15	7.07	0.262437	-0.0360326	0.22609
101104699	PPP2R5B	mRNA	7.67	4.06	5.18	6.72	7.58	5.59	6.09	7.14	5.07	5.24	5.42	6.42	8.08	5.8	7.85	5.82	6.96	5.34	6.18	5.59	5.83	0.0148756	-0.0181225	-0.00318262
101104700	LOC101104700	mRNA	17.35	13.48	11.12	8.18	12.07	19.67	11.08	22.72	6.97	15.22	12.3	8.88	21.32	11.01	17.26	18.68	13.58	11.45	15.08	11.04	33.25	0.0315959	-0.35215	-0.318774
101104701	KLC2	mRNA	7.99	8.98	6.47	7.27	7.67	7.16	6.88	8.09	5.39	6.77	7.02	7.34	11.3	8.75	10.94	5.86	9.27	8.93	10.09	9.23	7.16	0.0394617	-0.187957	-0.147795
101104702	PRPF3	mRNA	12.74	8.13	7.65	14.97	13.08	7.42	9.27	11.13	8.7	8.67	9.45	10.21	13.01	7.06	14.61	5.37	11.66	10.91	10.09	10.92	7.8	-0.0855336	0.0307776	-0.055124
101104705	LOC101104705	mRNA	29.27	53.45	30.81	12.05	23.93	23.2	17.16	41.45	80.11	29.69	59.71	42.57	17.36	15.52	45.56	32.92	38.04	36.88	64.91	24.76	45.37	0.546444	-0.538875	0.00648608
101104706	FXR1	mRNA	28.86	15.22	21.29	38.06	32.85	23.53	31.87	28.14	26.77	23.38	24.2	29.65	27.32	16.54	27.57	16.27	24.29	28.17	14.17	22.5	21.71	-0.116394	0.36461	0.247631
101104707	VAPA	mRNA	39.74	38.64	33.9	42.78	38.92	35.68	35.43	41.15	37.16	38.36	35.83	37.4	34.42	35.09	33.85	35.75	32.89	33.61	39.48	40.2	35.05	-0.031189	0.0863843	0.0556055
101104709	GPC1	mRNA	29.43	25.66	25.89	31.18	29.17	29.11	27.88	26.47	26.61	17.48	24.42	18.98	23.59	37.26	29.33	28.21	25.29	24.92	19.07	32.13	27.1	-0.172205	0.109735	-0.0606342
101104715	POLR3A	mRNA	3.53	2.43	2.81	2.81	2.66	2.86	3.01	2.45	2.67	3.58	2.55	3.38	3.4	3.58	3.61	2.88	4.16	4.07	3.28	3.34	3.39	0.11139	-0.278222	-0.165184
101104718	KLF9	mRNA	14.18	3.33	1.77	17.04	15.25	3.98	9.98	15.89	3.13	1.38	13.42	4.44	6.82	1.32	15.76	1.08	9.54	2.2	3.25	12.16	5.02	-0.461814	0.424061	-0.0388509
101104719	DDX3X	mRNA	61.26	36.19	48.98	76.43	71.98	35.56	65.93	70.78	60.98	57.57	57.76	59.22	51.96	42.83	71.25	41.04	59.43	68.17	53.72	50.93	47.72	0.0460798	0.014117	0.0603448
101104720	LOC101104720	mRNA	6.26	6.02	6.01	4.68	7.88	7.27	6.78	3.51	10.01	6.57	6.04	4.76	6.68	5.06	8.21	3.57	8.65	6.07	5.05	5.44	4.73	-0.0700455	0.157569	0.0882099
101104725	MRPL23	mRNA	101.13	168.92	203.6	146.15	119.27	182.26	144.56	106.3	111.32	126.47	134.76	122.48	127.89	197.8	99.31	199.6	101.87	105.54	138.74	130.19	118.72	-0.221679	0.267574	0.046252
101104730	DDX23	mRNA	19.94	16.84	16.01	19.21	18.44	16.33	17.83	18.9	13.72	17.69	13.97	17.46	20.01	17.35	20.56	14.41	20.21	19.37	20.28	19.18	18.39	-0.0687109	-0.0685203	-0.136003
101104732	SCYL2	mRNA	9.89	5.25	5.31	9.28	8.78	6.05	8.31	9.04	8.64	7.44	6.7	8.32	6.89	5.43	8.44	5.04	8.01	9.18	6.18	7.8	8.27	0.0173514	-0.000989	0.0169076
101104733	PKP2	mRNA	3.05	4.11	2.92	2.6	2.27	3.13	2.48	2.71	2.54	2.9	2.46	4.53	3.21	2.03	3.99	2.1	2.52	4.43	3.65	3.56	3.2	-0.0493294	-0.132909	-0.183017
101104742	RINT1	mRNA	3.71	2.79	3.79	3.19	3.35	3.53	3.29	4.51	3.89	3.64	3.2	4.11	3.81	3.56	3.75	2.91	3.67	5.27	3.73	4	4.11	0.170829	-0.172952	-0.00290746
101104744	MGAT1	mRNA	17.78	17.74	17.91	15.33	16.25	16.79	16.15	18.48	14.83	16.08	14.31	17.76	17.39	16.32	18.45	14.88	15.57	18.1	17.94	18.17	16.97	-0.0520713	-0.00742431	-0.0591903
101104749	PPA2	mRNA	47.61	58.06	70.27	66.46	61.92	65.87	63.55	63.99	82.73	79.79	68.42	62.98	49.26	65.89	51.46	70.84	47.83	58.72	62	46.82	54.35	0.130122	0.145599	0.27576
101104755	ZUP1	mRNA	4.49	3.01	3.64	4.38	4.49	3.16	3.57	5.48	3.57	3.13	3.82	3.61	4.19	2.13	4.01	2.05	3.03	3.83	2.93	2.81	2.77	-0.0424777	0.343917	0.301365
101104759	LRP11	mRNA	6.99	4.57	4.69	2.16	5.26	6.33	4.88	4.66	9.28	5.16	2.19	7.34	4.67	5.18	5.63	4.78	5.87	6.48	4.2	5.18	3.83	0.139909	-0.00832286	0.131274
101104760	LACTB2	mRNA	22.72	22.49	29.57	30.11	32.42	24.94	32.66	29.67	31.83	29.6	30.74	34.14	30.61	23.28	29.91	23.5	27.21	27.76	18.98	21.68	25.17	0.108598	0.183486	0.291709
101104761	VPS13B	mRNA	3.72	3.3	3.37	3.8	3.43	2.13	3.6	5.3	5.93	7.12	3.36	6.77	3.6	4.52	4.72	4.21	4.06	4.27	3.97	3.28	3.49	0.676318	-0.260058	0.416684
101104764	NAA38	mRNA	25.52	38.82	41.68	27.78	33.71	36.22	29.34	28.41	24.11	36.19	34.54	25.43	30.19	33.82	23.13	41.24	25.7	26.59	38.12	26.61	25.73	-0.151488	0.182439	0.0307579
101104765	EZH1	mRNA	16.88	6.33	6.07	21.98	15.66	8.9	11.15	11.27	7.61	6.42	11.02	9.77	12.82	6.97	16.51	6.18	14.38	9.12	5.18	12.66	7.27	-0.365991	0.289156	-0.0776033
101104766	SGSM2	mRNA	6.99	4.28	5.68	8.41	7.41	4.27	6.72	5.93	3.88	4.18	6.21	8.68	13.4	6.09	12.53	4.02	10.56	8.23	4.18	7.72	5.55	0.133897	-0.230764	-0.0981739
101104767	OGFOD3	mRNA	15.25	21.62	33.88	11.5	14.67	17.53	13.85	17.01	20.8	19.09	17.22	19.15	18.21	28.59	13.54	22.2	16.91	17.34	20.1	14.85	17.39	0.0975254	0.104327	0.202963
101104768	INTS11	mRNA	29.77	30.62	30.46	29.61	27.02	27.21	27.15	22.73	21.13	25.95	24.66	26.35	34.99	33.79	33.96	29.27	29.53	27.07	29.71	26.61	27.26	-0.100479	0.0116873	-0.0880238
101104770	SNRPB	mRNA	86.25	113.42	100.45	79.54	93.46	100.97	103.66	92.08	74.42	99.44	97.9	80.93	96.32	107.14	81.38	115.32	71.13	86.38	134	91.28	103.65	-0.0870948	0.00195666	-0.0844548
101104771	COMMD7	mRNA	16.94	18.64	15.79	20.85	19.23	14.85	22.97	16.41	16.4	22.05	16.29	14.98	18.96	16.1	16.62	17.57	19.91	14.56	13.84	16.61	17.6	-0.09311	0.15492	0.0625858
101104775	ZCCHC14	mRNA	3.42	1.17	1.58	2.77	2.48	1.49	1.88	2.56	1.74	1.8	1.18	2.14	2.78	1.52	3.2	1.01	3.18	2.92	1.87	2.19	1.81	-0.0904623	-0.117412	-0.207018
101104778	ZNF143	mRNA	5.92	4.03	3.73	9.57	8.64	4.96	7.28	7.42	5.44	5.7	6.8	6.48	6.93	4.06	8.24	3.58	6.4	6.47	5.26	6.27	5.13	-0.0216511	0.101577	0.0795975
101104783	NPM1	mRNA	284.71	268	281.1	346.66	339.37	292.09	376.16	302.08	272.6	394.13	270.25	330.42	297.24	206.86	272.48	181.16	273.45	322.85	330.04	288.09	300.99	-0.0748892	0.170731	0.0964412
101104786	EIF5	mRNA	86.97	69.85	65.86	83.82	77.25	58.81	87.36	93.54	90.17	91.06	77.58	98.53	73.51	56.59	78.08	53.44	73.22	110.13	64.05	74.68	85.82	0.139902	-0.00708508	0.133266
101104787	LOC101104787	mRNA	24.76	23.34	30.35	30.17	41.79	29.75	52.78	31.53	43.23	44.34	46.72	41.2	25.97	12.51	28.06	20.63	29.22	37.23	21.14	23.37	29.27	0.0906514	0.319499	0.409224
101104788	CCDC174	mRNA	7.36	4.37	3.65	8.02	7.34	3.98	6.17	7.57	6.56	6.14	5.45	6.43	6.97	3.26	7.43	3.14	5.4	5.41	5.02	4.98	5.14	0.0702533	0.168661	0.238736
101104791	USP40	mRNA	15.46	12.29	14.08	20.8	15.21	13.97	16.47	17.15	11.69	14.74	14.59	12.9	16.15	13.16	19.18	11.21	20.41	15.44	16.03	15.02	13.38	-0.105246	-0.0140311	-0.118704
101104794	S100A4	mRNA	83.54	34.79	31.27	22.56	45.37	50.22	75.39	53.3	26.65	59.23	24.14	25.68	32.23	26.03	28.18	62.69	31.2	40.38	85.8	29.52	135.4	-0.460499	-0.317324	-0.772478
101104798	EEF2KMT	mRNA	3.35	5.02	4.95	4.23	4.2	6.13	4.15	4	4	3.27	4.61	3.38	4.57	4.78	5.38	5.28	4.29	4.96	6.25	6.34	5.4	-0.190556	-0.210714	-0.402589
101104799	FUS	mRNA	51.98	42.45	41.17	41.53	38.73	29.1	47.1	43.74	39	39.75	35.59	36.18	38.34	38	48.64	32.72	33.88	47.1	51.45	38.67	48.47	-0.106274	-0.0300235	-0.13492
101104800	ALG1	mRNA	7.16	4.63	4.83	6.27	5.54	4.86	5.09	6.34	5.71	5.38	5.39	6.4	7.13	3.66	5.38	3.75	6.81	6.74	4.19	5.6	6.16	0.0609999	0.00865435	0.0689082
101104803	TSPAN15	mRNA	34	41.81	29.69	50.61	52.1	28.22	53.35	38.18	38.18	44.57	36.93	41.19	41.94	50.03	30.05	55.77	34.74	26.18	41.79	32.34	30.16	0.0324749	0.157674	0.19079
101104808	LOC101104808	mRNA	223.33	136.45	93.54	141.45	124.7	85.5	148.48	177.94	314.08	126.35	105.57	134.91	206.38	213.32	297.76	179.01	322.65	95.65	158.6	169.19	255.58	0.449598	-0.620504	-0.168304
101104810	PID1	mRNA	4.72	2.08	1.63	5.28	4.82	2.21	3.29	7.95	3.62	4.18	6.02	4.27	4.57	4.23	5.41	3.07	3.87	2.07	3.26	6.61	4.28	0.57024	-0.268191	0.304325
101104819	SPAST	mRNA	4.74	4.37	4.32	5.85	5.76	4	4.84	5.63	5.66	4.97	4.78	5.23	4.97	3.25	5.61	3.14	4.33	5.79	4.01	4.79	4.22	0.0289798	0.111165	0.140077
101104821	BZW2	mRNA	59.1	44.61	33.88	127.45	75.12	54.86	58.69	68.94	24.05	26.58	61.8	32.61	49.69	26.73	50.94	22.22	42.86	31.85	52.96	63.91	41.65	-0.637295	0.5577	-0.0797693
101104823	NDUFA13	mRNA	227.48	319.63	379.75	269	278	331.84	257.08	211.07	249.2	279.64	252.14	225.58	208.22	373.83	161.61	333.79	212.58	210.06	295.7	217.86	222.49	-0.204266	0.327148	0.124161
101104824	GPR108	mRNA	20.44	18.96	18.91	22.9	22.33	19.75	19.55	21.39	19.74	17.43	17.12	19.42	23.52	22.58	22.05	25.51	21.7	19.95	19.47	18.77	23.37	-0.00689894	-0.0715949	-0.0777493
101104833	SPAG1	mRNA	2.12	1.93	2.29	1.47	1.39	1.48	1.45	2.34	1.66	1.55	1.85	2.71	1.93	1.77	2.79	1.5	2.12	2.51	2.52	1.73	1.93	0.164532	-0.273727	-0.109509
101104834	EXOSC8	mRNA	7.08	6.52	5.79	11.51	9.86	5.73	10.51	10.7	8.27	8.02	9.62	8.5	8.08	4.19	8.81	6.6	5.78	9.15	6.2	6.16	6.63	-0.00971632	0.244794	0.233433
101104836	NUDT15	mRNA	18.92	10.94	21.35	23.06	23.47	13.87	17.49	19.65	14.9	19.74	15.25	21.68	20.07	12.25	19.16	16.4	18.92	20.24	14.75	18.71	16.32	-0.0548162	0.0524298	-0.00214272
101104837	ANKRD40	mRNA	10.48	5.87	5.59	15.45	16.65	8.85	10.39	13.25	5.72	6.41	9.74	6.17	8.96	5.77	9.38	5.26	10.53	7.89	6.35	10.65	7.76	-0.366675	0.324199	-0.0415658
101104841	BPNT1	mRNA	73.43	58.05	86.1	78.6	68.04	78.22	77	70.97	68.54	68.58	62.73	91	90.51	90.48	80.48	73.93	75.29	78.59	79.65	72.07	91.29	0.0604638	-0.0723013	-0.0109117
101104843	LOC101104843	mRNA	47.12	40.44	32.64	42.56	44.33	35.24	39.28	40.1	35.41	37.06	38.42	41.81	44.36	37.56	45.84	32.87	42.98	42.5	41.97	43.87	38.34	-0.0336557	-0.0220344	-0.0553453
101104845	ENTPD6	mRNA	16.63	6.59	6.53	14.89	11.68	9.18	7.61	11.37	6.76	4.9	6.06	7.2	7.74	6.3	8.89	5.18	9.57	5.71	6.27	11.2	6.31	-0.520871	0.459408	-0.06047
101104846	RALGAPB	mRNA	13.33	9.11	9.63	11	11.31	8.65	9.73	12.03	13.01	10.93	9.71	10.74	13.15	9.79	14.24	7.51	14.9	15.16	11.47	11.18	10.44	0.128123	-0.181071	-0.0524081
101104854	CCDC84	mRNA	5.35	3.27	4.03	6.3	6.32	4.22	5.54	4.87	4.16	4.43	5.88	5.2	7.04	3.26	7.1	3.48	5.72	4.65	5.21	4.32	4.28	0.0019979	0.0235025	0.02414
101104857	SHISAL2B	mRNA	3.6	1.3	1.82	6.01	5.94	2.2	4.74	5.28	3.94	2.74	4.17	3.43	2.74	1.08	4.12	1.64	3.81	3.47	1.68	2.88	2.55	-0.0876224	0.340095	0.251699
101104858	TPST2	mRNA	8.09	8.58	7.67	7.01	8.45	7.88	6.01	8.55	6.17	7.4	9.26	8.15	7.8	8.84	8.01	8.59	6.04	6.56	6.44	8.59	9.07	0.054041	0.0303835	0.0848308
101104866	LOC101104866	mRNA	8.84	1.75	3.61	4.32	3.77	1.76	3	2.13	3.52	2.22	2.33	5.27	4.62	1.91	4.87	4.57	4.42	6.08	3.29	2.89	3.36	-0.260822	-0.159143	-0.421701
101104867	DLG2	mRNA	7.06	8.98	9.57	5.9	5.54	4.88	4.29	11	9.47	6.27	7.23	8.59	7.44	6.18	9.06	5.83	7.53	8.98	5.57	8.17	4.73	0.243506	-0.0462196	0.196458
101104868	EFCAB14	mRNA	17.01	12.47	14.66	12.03	16.24	10.42	11.72	14.25	16.61	13.64	15.34	15.18	15.47	14.68	14.78	11.38	17.42	13.86	14.12	14.25	12.04	0.160985	-0.0328043	0.128591
101104870	MTF2	mRNA	2.19	1.69	1.7	2.44	2.83	1.68	2.52	2.65	2.27	1.8	2.16	2.64	2.36	1.2	2.66	1.42	2.16	2.56	1.67	1.73	1.84	0.0120948	0.118262	0.129355
101104873	TSACC	mRNA	5.02	8.85	9.78	3.86	7.01	6.66	5.64	4.78	7.5	9.52	8.04	4.57	10.99	7.48	4.47	8.06	4.88	5.19	10.3	6	6.79	0.14275	0.0520738	0.194446
101104876	EEF1AKMT2	mRNA	9.77	9.39	11.92	16.03	14.23	9.88	13.17	16.09	12.65	10.68	14.58	10.04	9.13	8.35	10.56	9.27	9.61	7.65	7.4	8.54	7.92	-0.0500838	0.482944	0.432098
101104879	CIAO3	mRNA	18.45	17.87	21.53	17.02	18.36	17.17	14.64	12.78	13	15	18.61	17.3	21.43	19.89	18.44	21.03	18.36	20.79	17.81	16.57	15.55	-0.0948154	-0.0201062	-0.115167
101104881	LMTK2	mRNA	11.85	7.48	4.22	4.14	4.98	5.22	3.41	7.33	8.71	5.72	7.38	10.59	9.32	7.35	10.88	5.41	14.1	10.63	5.6	9	7.25	0.442064	-0.556163	-0.11405
101104884	SMU1	mRNA	23.99	22.3	24.06	29.06	25.28	18.69	27.75	28.71	25.66	25.4	26.85	24.75	24.48	22.15	23.75	23.03	22.73	27.74	21.93	23.15	22.16	0.0621004	0.0655206	0.127721
101104888	MAP3K15	mRNA	1.97	1.02	1.47	2.5	2.05	1.96	2.92	1.96	2.14	2.35	1.61	2.19	3.11	2.61	2.15	3.48	4.15	2.02	1.2	1.52	1.84	0.218255	-0.251204	-0.029909
101104902	CBLL1	mRNA	6.53	4.65	4.37	8.11	8.63	4.7	6.61	7.52	6.17	5.11	6.37	5.63	6.2	4.47	7.34	4.83	6.45	6.37	5.62	5.61	4.88	-0.0546003	0.0864175	0.031791
101104905	CCNH	mRNA	9.83	9.14	12.23	9.38	10.05	8.2	11.08	10.44	8.92	11.54	8.25	10.58	8.95	9.04	10.49	8.24	12.09	9.75	8.07	8.88	7.42	-0.0356299	0.140134	0.10505
101104909	HS3ST1	mRNA	6.63	9.89	5.61	2.64	6.04	8.46	4.98	4.36	4.92	2.98	4.5	10.83	7.12	6.56	12.75	8.45	5.04	7.68	14.24	7.47	7.95	-0.149135	-0.472281	-0.623453
101104910	CTBP1	mRNA	48.83	42.43	43.47	51.94	48.32	39.9	52.68	43.76	38.24	40.92	41.86	43.29	41.56	41.7	44.45	46.66	38.96	41.16	45.07	44.81	47.36	-0.166182	0.08277	-0.0825597
101104915	ZNF572	mRNA	2.21	1.53	1.66	2.53	2.32	1.59	2.26	2.77	2.57	2.22	2.68	1.92	2.57	1.97	2.11	1.51	2.3	2.03	1.35	1.84	1.51	0.248195	0.179201	0.427821
101104921	ELAC2	mRNA	13.73	14	13.21	8.81	10.14	11.44	9.81	9.82	9.66	12.57	9.52	10.99	12.71	13.74	13.22	11.38	13.41	12.49	17.1	16.02	11.56	-0.0554565	-0.196546	-0.251222
101104924	UTP25	mRNA	8.82	6.88	9.68	9.03	8.54	7.41	10.09	9.24	7.85	9.34	9.04	8.46	10.08	9.96	9.68	8.54	11	9.72	9.61	10.38	8.24	0.0850683	-0.138832	-0.0532057
101104926	EMC8	mRNA	22.33	26.2	22.09	21.48	22.41	22.08	25.33	22.35	20.23	25.07	24.04	20.75	18.7	22.41	21.26	23.19	20.67	23.99	33.45	25.45	26.04	-0.0818149	-0.0913217	-0.172268
101104927	CHST4	mRNA	13.27	20.24	17.82	5.02	3.7	19.29	3.92	8.58	26.21	9.02	15.6	17.99	18.62	15.98	16.35	11.41	23.94	21.08	8.3	24.8	8.82	0.349827	-0.332183	0.0152806
101104932	UCP2	mRNA	46.62	72.04	94.68	75.29	93.37	108.02	109.37	77.9	194.92	62.05	142.06	94.37	75.65	155.22	66.33	114.39	59.64	45.46	128.87	119.46	39.08	0.430601	0.0594367	0.488451
101104937	C18H14orf28	mRNA	2.97	3.53	1.56	6.52	4.78	1.82	3.83	3.21	2.44	1.31	2.74	2.61	2.34	1.34	3.91	1.29	2.23	1.2	1.8	3.12	2.05	-0.527049	0.659879	0.132274
101104940	ZFAND3	mRNA	18.21	13.41	11.75	20.85	18.69	15.47	17.87	17.9	13.04	12.62	17.06	15.21	18.31	13	17.98	16.27	18.16	13.76	16.98	20.11	17.51	-0.113513	-0.0559799	-0.169406
101104945	PSMD13	mRNA	47.4	49.28	51.06	48.87	45.31	56.08	51	45.15	36.24	46.61	37.7	42.71	45.95	57.44	46.87	66.65	46.36	46.47	56.79	48.57	56.03	-0.171008	-0.0671498	-0.237008
101104946	PSMA5	mRNA	44.29	58.27	65.94	55.31	55.03	57.16	66.34	65.31	74.99	65.39	67.7	65.26	63.47	58.92	59.52	58.05	53.2	64.48	88.66	50.88	62.64	0.183882	-0.10263	0.0809327
101104947	RAB1B	mRNA	84.18	104.58	104.8	96.42	102.61	94.17	97.2	90.07	79.4	83.69	86.63	73.37	92.97	114.56	84.54	111.1	83.21	75.4	95.96	94.28	91.29	-0.147824	0.11648	-0.0302727
101104949	B4GALT4	mRNA	8.03	9.28	5.31	7	9	6.72	7.63	7.28	6.72	6.19	12.8	9.38	6.93	7.76	7.79	7.1	6.05	9.62	7.51	11.23	6.72	0.113077	-0.0727906	0.0394938
101104951	APCDD1	mRNA	7.14	4.07	5.04	4.67	6	5.02	5.96	9.51	6.72	7.11	4.21	4.88	5.25	7.84	6.89	7.36	5.05	4.52	5.44	7.7	7.29	0.279333	-0.228535	0.0529455
101104954	COG7	mRNA	8.26	8.23	9.13	10.18	9.31	10.46	9.29	10.91	10.65	10.08	8.87	9.05	10.35	10.6	11.72	11.06	9.66	10.2	10.6	8.81	9.53	0.115192	-0.124527	-0.00931088
101104955	TSC22D4	mRNA	31.71	27.47	24.51	29.26	34.66	28.12	28.36	26.21	18.49	22.72	21.95	22.99	30.85	26.64	31.25	33.4	26.61	24.22	27.82	27.77	29.63	-0.269048	0.0271801	-0.241462
101104957	FBXL19	mRNA	13.12	9.56	11.35	9.27	12.17	12.13	10.29	11.54	10.61	10.51	8.33	13.67	19.74	15.69	18	14.69	18.32	13.72	14.76	11.46	10.1	0.205746	-0.37869	-0.172941
101104959	HNRNPH3	mRNA	27.42	22.68	25.97	45.87	42.88	26.23	30.43	38.06	27.25	26.13	38.78	30.31	36.64	23.63	39.16	18.35	33.23	27.68	25.65	25.86	24.01	0.0481891	0.165683	0.213364
101104960	SUMO3	mRNA	30.96	26.13	28.17	38.58	33.37	29.96	39.87	27.37	31.99	30.34	27.11	24.27	24.01	28.08	27.2	34.45	24.65	23.06	27.36	31.72	32.39	-0.216104	0.168382	-0.0465254
101104961	RPS24	mRNA	1687.96	1111.94	1657.17	2236.36	2357.06	1673.23	2395.43	1980.67	1810.37	2249.1	2336.51	2073.96	1785.73	1028.84	1589.83	1237.86	1637.24	1753.54	1431.31	1872.82	1731.92	0.0268212	0.233727	0.260241
101104963	TDRD7	mRNA	2.89	1.28	1.4	3.2	2.88	1.64	3.11	2.96	1.45	2.05	1.44	1.81	2.3	1.27	2.33	1.64	2.44	2.06	2.18	1.59	2.49	-0.273482	0.15013	-0.121091
101104964	SMC5	mRNA	3.62	1.81	2.47	5.07	4.95	1.76	5.2	4.83	4.07	3.03	3.82	4.75	3.5	1.3	4.79	1.37	2.87	4.8	1.74	3.24	3.22	0.0535881	0.180419	0.233093
101104965	FAM168B	mRNA	19.06	11.19	11.29	17.7	17.04	9.81	14.75	14.76	12.36	12.74	14.27	13.8	14.76	10.2	17.12	10.38	16.02	14.24	13.61	14.85	12.87	-0.097867	0.0257694	-0.0717842
101104966	NFE2L2	mRNA	66.48	40.65	56.15	61.59	64.24	57.15	67.55	75.69	58.55	53.17	52.03	71.16	82.18	34.4	90.79	30.86	66.65	93.62	56.18	62.88	64.56	0.0362331	-0.135478	-0.100166
101104973	RALGPS1	mRNA	3.4	2.41	2.78	3.55	3.26	2.49	3.32	3.04	3.76	3.29	2.85	3.13	2.84	3.53	3.17	3.14	3.01	3.51	2.36	2.97	3	0.0992751	0.0106743	0.11012
101104976	LRAT	mRNA	2.97	2.6	2.97	1.48	4.46	2.03	2.43	1.87	3.44	1.52	2.53	3.77	2.97	1.95	2	2.17	3.12	3.86	4.55	2.25	1.71	-0.153427	-0.012765	-0.167635
101104978	CACNB3	mRNA	4.75	2.81	2.74	7.69	5.86	3.98	6.02	5.08	3.19	3.36	4.02	3.27	6.6	4.31	6.57	3.9	5.73	4.39	3.41	4.39	4.58	-0.133525	-0.00219331	-0.135968
101104979	MDM2	mRNA	9.82	7.79	10.47	9.62	10.27	8.52	8.78	12.72	11.53	9.43	9.74	14.57	13.47	7.24	13.15	6.36	11.11	14.1	9.74	9.34	8.58	0.259089	-0.115737	0.142091
101104981	YARS2	mRNA	8.14	7.17	7.18	7.51	7.17	6.58	8.95	8.85	8.48	8.92	8.31	8.09	7.61	5.9	7.29	7.82	7.63	7.65	8.21	6.79	7.22	0.0918125	0.0100658	0.101244
101104987	PHC1	mRNA	4.55	2.96	2.28	5.88	5.24	3.94	5.66	3.99	3.42	3.53	3.93	4.13	5.45	4	5.29	3.13	4.84	3.72	4.27	4.31	3.69	-0.0840005	0.0543214	-0.0305498
101104996	TET2	mRNA	5.08	2.65	3.85	5.22	5.11	2.83	4.3	5.11	4.49	3.58	4.08	5.35	4.86	3.39	5.62	2.47	4.29	6.14	2.76	2.99	2.87	0.106393	0.117691	0.223701
101105000	PTGR2	mRNA	15.75	7.74	14.5	21.6	23.64	8.6	17.15	18.5	30.35	21.91	15.65	19.75	21.26	11.47	12.63	14.33	17.07	16.08	14.71	9.46	10.22	0.39124	0.172695	0.563099
101105002	PIGB	mRNA	6.79	7.15	7.01	8.24	6.55	5.85	8.77	10.69	7.31	6.48	7.55	6.88	7.41	3.83	6.79	5.05	6.32	6.67	4.17	5.78	7.34	-0.023286	0.270769	0.249115
101105004	MMS22L	mRNA	2.77	2.06	2.35	2.05	1.91	2.15	2.49	2.2	2.62	2.59	1.57	2.68	2.85	2.06	2.25	2.06	2.28	2.63	3	2.03	2.36	0.064236	-0.0615145	0.00274791
101105011	TEX2	mRNA	18.55	19.77	17.96	13.98	15.14	16.34	13.19	15.8	18.97	20.49	19.35	19.01	17.55	18.62	20.49	14.98	19.5	23.6	18.96	18.81	14.69	0.162949	-0.144011	0.0188343
101105013	MNT	mRNA	4.47	2.55	2.74	6.38	5.78	3.14	4.65	4.41	4.65	3.57	3.96	3.89	5.84	3.8	4.61	2.39	5.06	4.15	2.92	4.47	3.87	0.0462255	0.114847	0.161252
101105015	PUSL1	mRNA	4.2	6.81	8.89	5.44	5.41	5.87	6.09	4.11	6.71	4.88	6.66	6.22	6.7	6.81	5	6.8	4.72	4.93	7.09	5.64	5.07	-0.0281673	0.135839	0.10703
101105016	KIAA1217	mRNA	15.15	8.02	11.65	13.24	12.32	8.41	13.19	12.54	15.27	12.54	10.77	17.37	14.51	9.81	20.06	8.14	16.6	18.33	11.56	11.57	12.03	0.220979	-0.267176	-0.0462798
101105028	ARPC3	mRNA	78.47	82.11	85.92	89.21	88.52	90.54	96.17	100.53	101.11	99.77	87.24	99.41	91.09	73.46	79.06	84.13	81.48	101.74	97.24	79.82	104.04	0.0873188	-0.0245775	0.0627632
101105030	MARK3	mRNA	11.53	6.64	7.24	11.35	11.29	7.71	10.04	10.45	9.76	9.25	9.77	10.18	11.09	6.81	12.81	6.3	10.6	12.07	12.75	10.35	11.87	0.0444762	-0.215912	-0.170538
101105032	USP4	mRNA	27.23	20.05	17.93	33.66	24.13	20.26	22.13	22.73	16.84	17.98	20.41	17.08	19.51	20.55	23.76	13.25	22.57	18.99	18.84	25.96	18.27	-0.282037	0.240717	-0.0401199
101105034	CDCP1	mRNA	13.49	9.31	11.15	10.02	11.67	11.92	12.79	11.58	10.59	14.04	7.92	13.24	14.09	13.33	13.97	13.42	15.53	16.54	15.01	10.95	13.48	0.0796053	-0.288362	-0.207748
101105035	ADTRP	mRNA	26.22	30.79	26.97	27.89	23.74	22.77	24.88	26.16	36.65	16.92	32.58	35.47	26.14	22.41	34.59	9.71	36.03	30.31	24.29	16.21	25.08	0.0863807	0.12245	0.208775
101105039	VANGL1	mRNA	5.06	3.32	3.41	2.48	3.05	2.34	2.76	2.88	2.82	2.69	2.16	3.01	4.18	2.69	4.18	2.41	4.16	4.06	3.83	2.94	3.11	-0.152782	-0.103776	-0.256234
101105041	LOC101105041	mRNA	4.77	2.71	2.6	6.02	6.92	2.22	6.88	4.71	6.02	4.81	6.2	5.89	5.22	1.76	6.92	1.65	3.33	5.52	2.43	2.23	2.76	0.149775	0.374364	0.522232
101105044	LOC101105044	mRNA	14.47	9.14	10.23	5.09	6.69	8.02	6.17	3.05	13.78	8.38	16.06	25.5	15.78	1.67	15.06	3.61	5.83	27.75	27.37	15.16	13.46	0.469017	-0.820879	-0.356354
101105052	RBPMS	mRNA	88.55	31.15	13.67	193.26	121.96	68.28	76.49	103.28	17.88	16.81	82.21	32	41.32	19.44	69.85	16.84	44.9	12.37	23.02	101.91	34.24	-0.890441	0.953823	0.0626029
101105054	VBP1	mRNA	14.09	15.5	17.1	18.91	19.84	15.36	19.92	19.35	18.38	18.83	19.74	16.53	14.45	11.71	14.52	14.57	13.48	16.16	17.55	13.84	14.84	-0.018833	0.207905	0.188622
101105055	SLC9A6	mRNA	4	3.04	3.56	3.73	3.93	2.95	3.7	4.41	3.89	3.29	3.61	3.05	4.58	2.9	4.07	2.78	3.92	3.85	4.75	3.22	3.59	0.0397456	-0.0618167	-0.0234774
101105056	BZW1	mRNA	31.19	35.67	41.29	37.19	37.03	34.59	43.3	53.17	46.35	39.41	43.7	45.74	33.62	30.94	41.72	26.17	32.38	54.23	39.35	33.62	38.59	0.159113	0.00306797	0.16218
101105057	TRIP12	mRNA	29.93	17.39	16.65	25.4	21.45	18.5	19.82	23.51	22.35	20.75	18.4	24.55	26.81	16.83	29.89	16.28	29.32	27.85	22.59	26.84	20.91	0.0336816	-0.113084	-0.0795405
101105064	LOC101105064	mRNA	238.76	431.6	270.89	117.29	99.22	299.07	111.91	289.92	303.94	169.01	158.94	265.92	241.86	150.52	266.56	210.99	222.16	252.07	346.92	325.12	248.72	-0.0812069	-0.165016	-0.247458
101105070	TSPAN13	mRNA	14.64	8.35	12.87	9.61	10.84	9.36	9.86	13.42	13.75	13.95	10.02	9.58	11.78	7.81	9.01	13.89	9.2	9.65	17.64	12.95	11.68	0.091401	-0.173839	-0.0828788
101105072	SUGP1	mRNA	15.3	11.98	12.35	20.07	17.48	13.3	15.17	14.57	11.78	12.39	12.31	13.11	15.76	14.55	16.82	12.25	14.79	13.57	12.83	14.1	12.25	-0.152776	0.139356	-0.0139722
101105073	FARSA	mRNA	14.62	18.16	16.5	15.16	16.06	11.48	15.04	15.31	14.04	16.45	15.78	15.93	17.97	17.59	16.65	14	17.22	15.54	20.66	17.39	13.41	0.0700959	-0.0789585	-0.00849501
101105075	GATAD2A	mRNA	21.89	20.93	19.44	15.62	18.05	18.48	20.66	16.34	16.84	16.67	15.16	18.52	21.55	18.58	21.58	18.32	21.57	23.51	23.05	20.58	21.52	-0.140301	-0.128768	-0.268678
101105078	SLC7A7	mRNA	6.24	5.18	5.31	6.74	7.47	6.37	8.75	6.27	6.7	6.24	5.95	5.77	6.32	6.8	5.93	7.88	6.36	6.48	6.38	5.26	7.76	-0.0423133	-0.0187581	-0.0582403
101105080	TRMT5	mRNA	2.03	1.78	2.18	2.58	2.52	1.57	2.4	2.03	1.91	1.62	2.73	2.02	2.22	1.3	2.26	1.16	2.17	2.65	1.57	1.98	1.5	-0.116122	0.206315	0.0892968
101105082	RWDD1	mRNA	78.55	74.85	78.54	104.8	113.37	73.21	113.67	96.75	88.25	100.86	94.63	81.56	77.95	44.77	82.24	46.55	66.45	83.39	86.48	78.19	76.71	-0.116707	0.304688	0.188023
101105085	SPATA20	mRNA	12.27	10.71	11.74	15.24	12.33	11.34	18.64	10.24	9.66	9.19	11.39	9.58	10.92	14.11	11.1	13.28	12.85	8.53	9.13	10.42	11.14	-0.282897	0.269845	-0.0117379
101105090	LOC101105090	mRNA	13.43	16.06	14.5	10.49	9.38	10.87	12.84	10.45	10.75	14.5	11.06	12.14	12.65	14.24	15.6	11.34	12.03	16.13	17.4	11.88	12.16	-0.0459699	-0.100334	-0.145952
101105091	DHX9	mRNA	22.04	12.84	16.79	17.29	16.81	12.95	15.31	17.51	14.16	17.13	12.19	16.78	23.42	14.13	22.52	12.7	18.61	21.51	20.25	15.55	16.77	0.0321146	-0.183023	-0.150506
101105095	MYBL2	mRNA	7.24	8.7	6.26	6.32	5.5	7.68	8.63	8.73	3.67	6.26	4.56	4.79	13.68	5.61	8.95	8.8	5.87	9.11	18.6	5.82	9.09	-0.14662	-0.388822	-0.537058
101105096	GINS3	mRNA	2.02	2.02	1.73	1.94	1.51	1.95	1.93	2.19	1.23	1.51	1.44	1.82	2.62	1.08	1.93	1.68	1.5	1.91	2.22	1.9	1.98	-0.164472	0.0151795	-0.149152
101105097	TEAD2	mRNA	13.91	10.32	13.98	15.32	17.18	13.39	15.95	13.98	19.71	16.47	18.55	15.21	16.95	24.61	14.91	20.3	14.59	10.96	13.42	13.82	16.29	0.353013	-0.0730714	0.281347
101105100	SLC35F2	mRNA	3.5	2.92	2.97	4.87	4.24	2.71	4.45	2.98	2.95	3.07	3.31	4.15	4.72	2.38	3.86	2.49	3.62	4.69	3.83	2.53	2.53	-0.117105	0.132344	0.0132989
101105101	TRAPPC4	mRNA	26.09	27.04	24.67	25.79	31.15	37.32	29.02	30.7	24.27	26.34	34.63	25.16	29.68	27.52	23.99	33.03	25.42	27.38	31.83	26.12	27.28	-0.00826203	0.0326651	0.0241379
101105107	LOC101105107	mRNA	28.03	25.38	26.14	25.76	23.17	26.13	26.68	22.92	21.89	25.12	23.09	22.34	24.94	26.05	21.63	28.74	23.53	21.77	23.96	25.03	25.69	-0.128305	0.0980257	-0.0295354
101105108	CSPG4	mRNA	10.74	5.64	7.39	13.44	8.79	7.89	6	7.5	5.34	5.64	4.88	6.37	12.24	7.91	12.43	7.65	12.98	5.83	5.86	9.54	7	-0.260917	-0.018208	-0.27883
101105110	CNOT10	mRNA	7.71	5.38	4.02	8.26	7.72	4.78	7.92	6.63	6.22	6.33	4.84	7.3	7.16	4.05	7.5	5.17	6.47	7.47	5.74	7.31	6.62	-0.0908673	-0.0135287	-0.104416
101105117	TARS2	mRNA	22.16	18.12	21.81	19.34	21.09	21.96	21.94	18.8	22.13	23.3	18.32	21.2	24.76	22.87	23.2	23.67	22.87	22.12	21.24	20.38	21.14	0.0465442	-0.063501	-0.0166574
101105118	ANO9	mRNA	5.85	7.73	4.61	6.85	8.32	6.16	9.8	7.55	10.01	6.33	7.8	10.97	13.03	10.28	14.94	6.51	11.19	7.87	5.03	7.81	8.6	0.409707	-0.274912	0.134403
101105120	TOMM40L	mRNA	20.1	18.84	22.26	13.59	19.51	17.26	20.51	17.46	15.17	19.23	14.99	15.26	18.55	19.79	17.12	18.79	15.25	17.21	20.09	17.89	17.99	-0.141685	0.101888	-0.0387207
101105123	LOC101105123	mRNA	56.87	57.15	48.94	54.23	74.4	58.8	45.86	67.78	79.28	79.13	86.99	73.9	64.65	55.3	55.36	49.22	54.22	75.12	74.32	55.77	71.47	0.356852	-0.12257	0.23465
101105128	ADAM15	mRNA	59.53	64.94	48.31	46.54	53.86	64.42	49.61	51.13	65.25	42.8	59.47	51.61	51.31	71.97	57.13	53.15	67.79	61.18	45.7	50.98	64.54	0.0176248	-0.00981167	0.00926952
101105137	ATIC	mRNA	8.06	6.58	10.12	10.87	8.63	7.51	8.8	7.88	9.48	8.37	9.65	8.9	7.96	8.06	8.76	7.64	8.31	7.46	9.21	8.51	7.26	0.00333945	0.0918496	0.0949909
101105140	ZNF185	mRNA	56.37	49.05	39.52	32.99	34.6	37.88	37.99	45.72	47.64	59.71	28.75	52.9	90.48	43.41	63.62	38.7	75.9	82.93	58.06	40.2	45.89	0.323898	-0.451114	-0.127386
101105143	MRTO4	mRNA	17.43	20.63	21.87	15.34	15.91	15.91	17.83	14.13	15.62	20.16	17.77	16.91	16.46	19.1	16.37	18.92	14.82	17.48	27.93	19.36	15.81	-0.0662488	-0.0499297	-0.115845
101105144	SNRPG	mRNA	83.23	106.52	139.77	96.17	122.85	111.33	133.43	129.04	127.65	159.07	127.16	101.75	127.92	118.72	87.65	131.26	100.83	114.78	171.72	94.4	129.45	0.158156	-0.0632184	0.0955555
101105148	IER5L	mRNA	3.85	4.5	3.7	6.29	4.98	5.35	4.66	4.5	3.57	3.3	4.13	4.68	7.54	6.53	4.62	5.22	4.5	3.71	6.52	3.54	4.27	0.0276907	0.040808	0.0683348
101105150	BLOC1S1	mRNA	84.07	116.39	128.87	131.19	123.39	119.93	120.95	99.01	138.3	113.87	144.6	104.52	87.18	141.46	76.38	133.2	103.33	89.61	101.68	101.04	106.61	0.0132378	0.216736	0.230653
101105152	DLD	mRNA	45.88	33.89	47.86	47.88	53.46	37.37	45.54	49.44	49.57	39.43	42.2	48.77	36.36	32.41	45.33	35.66	36.9	50.7	34.86	32.73	35.18	-0.0562086	0.213586	0.156914
101105153	GALNT11	mRNA	10.17	5.79	8.17	12.11	11.31	8.09	10.85	10.22	11.87	7.32	9.62	8.8	6.71	7.31	9.68	7.61	9.53	7.89	6.5	9.73	8.37	-0.0777567	0.167643	0.0887973
101105160	SPON2	mRNA	20.61	8.54	6.05	10.03	12.6	9.09	13.57	21.45	8.3	7.37	18.26	15.05	15.5	14.14	24.4	11.06	15.63	8.46	7.02	20.04	28.66	0.329391	-0.511083	-0.178493
101105161	NREP	mRNA	12.83	3.85	2.59	22.75	18.21	4.2	17.63	13.89	3.01	2.92	7.73	3.33	7.93	2.25	12.49	2.88	7.66	2.02	4.68	9.49	6.43	-0.966782	0.821683	-0.144644
101105164	ELMSAN1	mRNA	12.59	6.65	6.83	11.31	11.03	6.88	9.24	9.36	9.14	9	8.13	8.71	10.78	8.02	11.77	7.4	13.45	11.73	8.7	9.44	8.99	-0.00401364	-0.146012	-0.149182
101105165	CNKSR3	mRNA	10.37	8.26	6.25	13.35	10.87	7.39	9.98	11.53	9.23	6.58	8.64	10.29	10.3	5.37	11.96	3.69	11.05	11.48	7.42	9.45	8.39	-0.0988682	0.0967036	-0.00277654
101105167	SPIDR	mRNA	5.48	4.74	5.16	5.16	5.23	4.84	3.77	4.58	5.38	5.27	4.32	6.52	6.03	5.56	6.14	4.03	4.53	6.23	4.81	4.86	5.61	0.128254	-0.0476117	0.0813264
101105168	DIAPH3	mRNA	2.64	2.32	2.47	2.07	2.54	2.07	2.76	3.48	1.87	2.74	1.57	2.22	4.11	1.13	4.07	1.75	2.42	4.12	3.36	3.05	3.07	-0.0123995	-0.340673	-0.352675
101105169	PTRH2	mRNA	12.89	12.99	11.8	13.69	13.64	12.55	15.82	15.41	14.61	13.98	15.73	15.08	11.88	10.33	11.81	11.62	10.77	11.88	16.52	13.24	13.24	0.0643676	0.039723	0.102537
101105170	FOXN1	mRNA	3.3	5.32	7.27	2.37	1.77	6.09	1.34	2.45	3.02	1.55	4.35	4.82	7.46	4.01	5.29	3.19	2.52	6.88	4.69	5.34	2.66	-0.0874444	-0.0495029	-0.140305
101105171	MIS12	mRNA	6.18	4.51	5.47	5.37	6.38	4.72	5.37	6.99	5.36	4.8	6.14	5.33	5.91	3.34	6.67	4.55	5.52	6.45	6.29	6.11	5.52	0.000458	-0.100462	-0.100191
101105172	RAMP2	mRNA	21.63	21.27	23.72	15.9	27.67	25.97	16.57	44.46	22.32	25.57	26.59	21.84	20.01	23.68	26.63	26.16	21.03	26.89	25.56	33.48	33.1	0.250391	-0.312033	-0.0597219
101105174	CD300LB	mRNA	5.88	5.46	4.13	6.22	6.11	4.73	2.95	2.74	5.77	5.03	6.62	3.75	4.5	7.71	3.25	4.52	4.62	3.06	6.79	4.87	2.33	0.0492473	0.261084	0.312153
101105176	LAMB3	mRNA	22.13	8.13	10.22	11.01	11.34	9.86	15.39	6.91	15.99	13.98	13.76	11.26	8.88	13.84	11.15	16.42	17.76	10.08	11.05	9.5	13.79	-0.00357509	-0.0553208	-0.0573376
101105177	TGM3	mRNA	635.16	1052.41	905.11	217.76	298.36	770.71	343.13	348.17	922.12	437.77	653.93	587.27	876.67	785.93	906.47	516.07	770.05	781.13	629.68	1442.78	680.7	0.0582021	-0.32759	-0.269873
101105179	LOC101105179	mRNA	1148.4	1698.35	1800.91	1271.65	1281.05	1659.34	1380.3	1141.57	1279.78	1397.53	1419.72	1215.49	1050.53	2048.31	827.3	1926.05	1101.73	995.59	1182.55	1293	1256.69	-0.109897	0.26554	0.156874
101105184	IPO7	mRNA	36.47	24.29	33.78	43.38	38.49	30.85	37.26	34.76	30.44	35.62	31.79	32.89	28.63	24.03	32.19	21.67	29.83	35.04	24.23	34.89	27.14	-0.150347	0.268539	0.118457
101105188	DAP	mRNA	225.1	208.97	264.08	160.95	287.7	263.39	381.21	311.7	342.88	205.8	179.51	315.38	279.98	291.12	173.37	559.06	262.68	347.26	302.4	251.09	331.44	0.0990814	-0.340792	-0.242421
101105191	CLBA1	mRNA	2.42	2.12	1.65	3.93	2.5	2.07	2.46	2.26	1.54	2	1.73	1.88	2.74	2.18	2.48	2.69	2.32	2.2	2.16	2.07	3.03	-0.255814	0.0303203	-0.223711
101105201	FFAR4	mRNA	14.07	10.91	16.72	13.11	13.23	11.75	9.57	11.22	11.69	11.01	7.52	14.97	14.6	12.45	13.26	9.66	19.13	18.59	11.08	14.73	15.35	-0.107581	-0.152851	-0.259129
101105207	PALB2	mRNA	2.35	1.39	2.04	2.32	2.23	1.48	2.42	1.99	1.88	1.68	2.28	1.93	2.53	1.37	2.66	1.44	1.9	2.18	2.5	1.87	1.67	-0.0459098	0.00879853	-0.0384028
101105208	LOC101105208	mRNA	2.86	3.2	3.26	3.23	2.89	4.93	3.94	5.37	2.81	3.13	1.63	2.77	4.61	9.43	6.71	7.91	3.82	5.04	2.9	4.8	10.9	0.27727	-0.768221	-0.483707
101105210	KCNC4	mRNA	3.67	4.24	5.32	2.53	1.47	4.59	1.36	2.44	2.69	1.54	4.44	4.01	5.42	3.02	3.43	2.68	3.79	4.81	2.23	3.22	2.01	-0.00390554	0.0790939	0.0724203
101105211	ORAI3	mRNA	4.87	3.32	2.62	15.45	6.42	6.83	4.51	9.06	2.53	2.58	3.14	2.84	4.09	1.54	4.57	2.96	4.96	2.63	2.38	7.14	4.73	-0.779248	0.579891	-0.198056
101105213	FAM207A	mRNA	6.74	7.52	9.65	8.51	8.62	6.06	8.02	8.55	5.66	6.46	6.96	5.6	6.65	8.09	8.14	6.39	6.15	5.49	9.75	7.84	7.31	-0.204791	0.122163	-0.0813108
101105216	PLEKHB2	mRNA	24.6	16.74	13.14	25.16	22.45	15.11	22.02	24.41	14.69	15.53	17.79	16.32	17.36	15.26	23.17	16.76	18.27	17.9	21.48	22.35	19.19	-0.184724	-0.00350072	-0.187567
101105220	EIF4G3	mRNA	14.59	6.35	4.12	17.77	14	6.54	10.44	12.56	8.05	8.98	9.72	9.12	13.09	5.08	15.47	4.35	12.05	11.92	9.34	11.51	7.69	-0.116114	0.0166893	-0.0998713
101105225	KIAA1522	mRNA	23.84	14.36	18.31	17.67	18.63	19.59	17.98	16.81	20.07	24.63	13.2	21.14	22.84	26.39	24.95	20.81	27.27	23.33	19.73	18.4	21.06	0.166965	-0.237281	-0.0685893
101105227	ZBTB43	mRNA	4.78	3.76	4.87	4.85	5.1	2.97	4.09	4.38	5.5	4.65	4.25	5.6	4.75	4.26	5.96	3.49	6.16	5.69	4.32	4.81	4.03	0.146204	-0.156107	-0.00971708
101105231	DPY30	mRNA	41.93	38.81	44.31	59.23	65.28	43.27	61.54	58.23	46.91	54.86	53.65	47.74	40.94	30.78	45.46	36.95	40.87	43.03	46.23	43.4	42.78	-0.0784571	0.244923	0.166277
101105232	C3H12orf10	mRNA	11.9	18.09	19.77	16.55	12.71	20.71	20.9	14.42	13	19.43	17.23	12.23	12.13	25.71	11.99	23.61	14.42	13.07	17.82	15.57	19.07	-0.0844766	0.0725287	-0.00971204
101105233	FGD4	mRNA	2.33	1.93	2.05	2.18	3.04	1.61	2.67	2.6	2.67	2.35	2.26	3.1	2.41	1.56	2.93	1.57	2.82	3.19	1.84	2.22	1.93	0.120764	-0.0498042	0.0704929
101105234	CBY1	mRNA	23.73	14.54	13.5	17.65	21.59	19.41	24	24.21	17.74	20.1	20.56	17.84	22.13	17.77	23.58	17.2	16.22	12.87	19.75	14.49	22.01	0.00155794	0.0829152	0.0858159
101105235	TRAF2	mRNA	18.41	13.33	12.61	22.46	17.13	10.04	14.51	14.47	9.82	8.88	14.45	12.93	19.15	9.81	21.08	10.97	15.86	12.28	13.54	14.46	12.6	-0.276718	0.118415	-0.159089
101105238	LOC101105238	mRNA	8.02	4.46	7.23	2	2.45	2.32	4.95	11.78	10	12.41	3.95	9.9	8.78	2.14	13.34	8.66	1.44	4.32	9.15	5.86	1.46	0.883447	-0.471153	0.407617
101105241	SYPL1	mRNA	52.37	55.32	76.75	61.46	65.43	57.51	65.75	64.51	72.58	60.94	60.27	60.31	53.96	64.59	54.22	65.64	51.49	53.42	47.22	52.5	56.58	0.00758205	0.202787	0.210762
101105243	CXCL14	mRNA	18.75	6.14	7.7	2.28	10.39	7.3	5.73	34.59	17.36	17.9	6.6	11.51	24.58	10.8	19.11	31.18	8.77	12.86	10.53	18.71	34.96	1.06719	-1.26163	-0.192128
101105245	ANXA6	mRNA	24.79	9.44	4.36	40.14	21.38	14.27	18.82	21.45	6.37	5.1	11.1	6.95	12.82	7.46	19.72	6.66	12.61	4.55	7.31	19.95	12.16	-0.875949	0.664556	-0.210524
101105250	PI4K2B	mRNA	7.85	5.11	9.55	6.47	8.4	6.84	9.05	7.54	9.33	7.71	6.4	8.34	7.71	5.7	6.66	6.71	6.46	8.7	7.39	6.02	8.56	-0.0109037	0.0824278	0.0719014
101105251	SCFD2	mRNA	7.13	5.46	4.28	6.53	6.02	4.49	5.93	6.05	6.87	7.45	5.83	6.16	6.58	6.53	6.69	5.8	6.21	5.84	5.12	6.01	5.69	0.206259	-0.0449381	0.160678
101105252	NAAA	mRNA	4.64	5.29	6.73	3.75	6.58	6.84	8.45	6.97	4.24	6.35	4.76	4.84	7.89	5.8	5.95	6.6	7.43	5.71	6.32	6.93	9.91	-0.0955822	-0.257784	-0.351309
101105253	FAM98B	mRNA	9.45	7.91	9.21	9.42	9.44	7.39	10.93	8.93	8.56	9.08	7.27	7.48	5.6	7.47	9.18	6.58	8.07	8.64	9.15	6.84	8.33	-0.216362	0.178796	-0.0356938
101105254	ZNF410	mRNA	12.95	10.31	11.13	12.58	15.75	12.11	15.07	13.19	13.03	14.07	11.13	13.09	14.1	10.72	13.86	12.31	13.24	15.72	14.71	12.63	12.7	-0.00463936	-0.075621	-0.0802367
101105262	TRAPPC1	mRNA	59.42	86.96	70.71	59.69	77.55	79.49	77.62	64.79	73.69	86.2	71.55	59.47	66.12	86.18	56.14	111.29	58.82	59.24	84	60.6	75.5	-0.0188908	0.0169474	-0.00141687
101105263	SPHK1	mRNA	12.85	21.33	19.96	14.14	6.66	10.65	15.43	8.75	13.39	8.65	10.9	12.13	17.63	14.7	11.34	14.62	10.29	13.5	9.46	13.31	15.39	-0.272586	0.244502	-0.0280559
101105264	CLUH	mRNA	45.54	36.66	37.17	34.91	31	34.72	35.42	30.33	32.15	36.57	24.77	35.92	48.2	52.37	53.43	34.3	57.51	48.06	42.65	38.07	40.77	0.0253293	-0.265571	-0.238167
101105266	RAB3GAP2	mRNA	7.73	4	6.15	8.49	7.51	5.22	7.23	7.92	7.51	7.03	7.15	7.78	7.1	4.82	7.63	4.23	7.35	7.89	5.15	5.67	5.97	0.109759	0.0885037	0.1983
101105270	LOC101105270	mRNA	2.7	1.5	1.55	3.67	2.94	2.16	2.77	2.91	1.64	1.54	2.04	2.01	1.9	1.46	2.18	1.43	2.12	1.77	1.17	2.33	2.51	-0.341203	0.358828	0.0189779
101105271	KLHDC4	mRNA	7.66	7.34	6.15	7.19	6.21	5.54	5.53	5	4.25	4.42	6.19	5.94	9.08	6.16	6.09	4.95	7.06	6.01	7.31	7.15	6.34	-0.186658	0.0646965	-0.120804
101105273	TTYH1	mRNA	7.21	9.89	9.49	6.24	7.91	13.05	9.16	7.14	8.8	7.46	6.87	9.82	6.06	9.32	6.43	11.91	7.61	7.02	6.09	5.94	8.97	-0.20517	0.246997	0.0417813
101105280	FAM160A1	mRNA	19.74	21.97	20.86	14.1	13.48	20.09	11.36	18.14	22.01	18.25	18.57	24.58	23.86	20.67	25.72	18.54	23.75	27.14	19.66	17.25	24.62	0.231801	-0.319359	-0.0876686
101105282	VPS29	mRNA	39.67	40	44.79	50.61	55.61	46.48	51.5	58.92	54.21	46.3	49.6	52.71	41.78	42	43.86	44.6	44.02	53.25	51.49	46.13	51.4	0.0732492	-0.0184	0.0551054
101105286	TMEM42	mRNA	5.09	3.09	4.36	8.1	5.21	4.78	8.84	5.06	4.98	5.58	5.29	3.85	5.71	4.95	4.41	5.44	5.45	3.92	3.3	5.69	5.07	-0.110143	0.217594	0.109681
101105287	FLOT1	mRNA	41.26	31.71	38.51	65.81	52.68	56.17	50.3	51.88	33.96	45.09	36.6	42.26	50.9	52.11	43.24	47.46	45.59	42.48	40.13	45.96	42.25	-0.0931086	0.108287	0.0158736
101105289	NEDD9	mRNA	7.79	4.26	5.98	13.77	10.64	7.65	11.5	8.8	7.9	8.46	5.66	5.18	7.97	9.61	7.44	9.25	11.62	9.93	9.4	7.12	10.1	-0.160135	-0.103317	-0.261161
101105293	S100A2	mRNA	1132.95	1284.3	1197.94	625.42	1062.52	1530.57	1457.48	1122.78	878.24	1646.2	966.16	781.07	1726.74	1251.2	804.51	1510.64	695.65	1291.6	2339.81	652.66	1716.12	-0.0186804	-0.122104	-0.139479
101105295	NAXE	mRNA	57.91	106.87	109.47	56.78	75.41	101.19	83.3	72.47	74.41	93.7	72.62	74.11	73.95	105.29	64.21	108.48	69.27	78.03	99.42	66.86	89.74	-0.088282	0.0643296	-0.0228952
101105297	SERPINB10	mRNA	115.66	135.93	202.55	128.32	125.57	120.48	141.21	208.93	172.33	188.1	137.74	161.16	138.34	135.85	135.07	112.45	122.7	158.67	124.13	118.36	101.32	0.218978	0.189347	0.408487
101105303	SYK	mRNA	3.21	3.3	3.09	2.12	2.45	2.68	3.42	2.91	2.96	4.53	2.4	2.93	3.31	3.68	3.57	3.43	4.34	3.19	3.08	3.33	4.07	0.157346	-0.273284	-0.113787
101105304	GTF2E2	mRNA	20.16	18.71	21.8	18.85	20.54	20.38	21.68	23.46	28.95	20.98	22.33	24.9	25.69	20.44	28.69	18.74	22.6	27.01	22.95	26.34	21.69	0.239841	-0.167502	0.0727747
101105305	ZMYM3	mRNA	4.6	2.04	2.6	4.11	4.16	2.64	3.99	3.41	2.87	2.97	2.54	3.72	3.87	3.51	5.16	3.54	3.94	3.69	3.83	3.15	3.62	-0.0538534	-0.16775	-0.221781
101105307	MMGT1	mRNA	10.04	11.31	12.14	9.02	9.37	9.54	9.72	10.89	9.68	11	10.31	10.22	10.72	9.85	11.13	8.11	10.52	12.08	13.52	9.83	9.2	0.0168556	-0.0327582	-0.0162493
101105308	WDR44	mRNA	2.6	1.29	1.73	3.26	3.32	1.69	2.78	3.18	1.87	1.37	2.19	2.37	2.74	1.34	2.94	1.39	2.29	2.68	1.81	2.41	1.74	-0.133122	0.132345	-0.00148413
101105309	RPA2	mRNA	16.53	13.56	12.95	21.41	18.78	14.08	19.48	19.39	14.76	14.36	14.07	15.98	18.38	12.18	17.52	14.83	15.62	15.77	16.61	16.4	16.76	-0.093417	0.0420785	-0.0504998
101105318	PDCL3	mRNA	29.74	29.48	30.37	46.79	43.6	25.12	38.98	39.68	26.03	28.5	35.43	27.61	30.04	22.36	30.39	23.72	25.49	25.68	32.09	34.87	25.55	-0.212363	0.303132	0.0907486
101105319	LRATD1	mRNA	64.32	45.05	49.09	61.53	49.14	53.34	67.37	60.2	51.85	75.94	52.08	71.48	71.35	47.51	46.9	46.67	75.39	59.94	67.2	56	69.36	0.144144	-0.107665	0.0374254
101105324	LOC101105324	mRNA	22.04	14.21	13.44	27.01	26.85	14.97	20.12	21.56	17.4	17.49	18.21	18.41	23.89	11.8	22.49	10.67	19.03	18.6	18.05	20.17	15.78	-0.0712829	0.0917814	0.0203519
101105327	DENND1C	mRNA	9.08	7.72	8.74	5.61	8.66	7.71	7.82	7.49	10.6	9.59	6.49	10.04	10.14	10.13	10.62	9.1	11.14	10.91	8.68	8.42	8.69	0.218186	-0.26053	-0.0416082
101105329	MAU2	mRNA	17.72	7.88	8.58	21.6	18.16	7.77	11.55	12.24	10.44	9.18	14.02	12.34	17.32	9.67	19.41	8.08	15.89	12.44	8.01	12.96	9.59	-0.0970236	0.113069	0.0154106
101105333	SLC38A6	mRNA	1.69	1.93	3.26	1.28	1.51	2.18	1.37	2.34	1.78	1.77	1.7	1.27	2.31	1.15	1.94	1.83	1.8	1.83	1.95	2.07	1.82	-0.141172	0.035416	-0.0956191
101105335	TSPYL4	mRNA	11.06	5.93	7.37	12.12	11.29	8.82	10.54	10.4	7.79	8.43	8	7.87	11.97	6.77	11.79	5.07	11.49	8.29	7.54	9.59	8.92	-0.123693	0.115049	-0.00806969
101105341	RSAD1	mRNA	5.18	4.49	6.43	4.98	5.11	4.69	6.41	4.9	4.22	5.59	5.26	5.55	6.28	6.18	7.23	5.37	4.28	5.17	3.89	5.56	3.99	0.0245384	0.0982948	0.122327
101105342	ORMDL3	mRNA	16.33	8.84	10.94	16.52	15.95	12.78	13.51	14.33	11.02	10.67	13.98	11.91	11.98	14.55	13.81	12.96	17.52	10.66	8.87	16.08	11.47	-0.0803533	0.0561478	-0.0218879
101105343	MTMR4	mRNA	11.53	9.4	7.3	6.59	6.31	5.77	4.91	9.09	10.04	9.14	8.21	9.2	10.3	8.4	8.98	5.5	15.76	11.59	8.19	9.82	6.21	0.283942	-0.220605	0.0636022
101105344	FMO4	mRNA	2.22	1.35	1.46	2.48	2.24	1.51	2.18	2.49	2.57	2.35	2.05	2.88	2.84	1.85	2.92	1.42	2.58	3.2	1.59	2.12	1.94	0.349269	-0.211901	0.138723
101105351	DKKL1	mRNA	9.04	11.04	19.12	9.24	10.47	12.28	14.58	12.09	20.5	19.17	17.61	14.97	9.69	29.95	8	23.67	11.96	10.05	16.35	11.32	19.36	0.498728	-0.232875	0.268971
101105355	SLC37A4	mRNA	4.31	6.94	7.92	4.17	5.76	5.91	4.13	5.16	6.26	6.09	5.63	8.09	8.67	7.74	5.56	7.63	4.95	5.88	7.43	5.15	6.53	0.270952	-0.138739	0.131962
101105357	LIPT2	mRNA	2.13	2.49	1.92	3.15	2.21	2.42	1.94	2.33	2.52	2.01	2.68	2.71	2.63	2.37	1.39	3.92	1.97	2.92	2.31	1.68	2.64	0.0818962	-0.0610435	0.0187038
101105360	SCOC	mRNA	17.32	14.39	19.39	18.68	18.78	14.08	19.06	21.29	17.97	17.63	17.68	14.45	15.48	11.85	13.65	14.76	14.45	16.27	14.21	15.19	16.21	-0.0617838	0.221003	0.159238
101105362	SNX33	mRNA	10.21	6.88	7.97	9.94	8.38	7.94	7.34	8.08	7.52	8.22	6.25	8.38	10.05	8.1	11.24	6.45	11.15	8.4	7.07	8.92	7.07	-0.0491482	-0.0113681	-0.0599278
101105363	PDE8A	mRNA	4.49	2.46	3.68	2.65	2.64	2.23	2.88	2.99	3.27	3.39	2.14	4.01	3.7	3.34	4	2.52	4.14	5.5	2.68	3.01	3.4	0.123003	-0.23861	-0.114889
101105366	FRMD4B	mRNA	3.41	4.06	2.63	1.72	1.84	2.79	2.06	3.5	3.16	2.72	3.83	3.86	3.94	2.35	4.75	1.64	4.19	4.34	3.26	3.58	3.08	0.290116	-0.344032	-0.0556621
101105372	PKP3	mRNA	129.24	131.27	137.63	72.79	91.64	130.68	97.56	98.48	110.96	107.67	73.54	119.56	135.52	135.87	135.19	142.14	121.48	136.84	134.68	95.79	124.96	-0.0457046	-0.134497	-0.179722
101105373	PCP4L1	mRNA	39.93	12.07	1.61	60.01	54.28	26.3	38.44	30.2	5.47	4.12	28.69	7.85	16.81	3.66	27.01	3.23	21.88	1.82	9.18	28.1	15.16	-1.24098	1.12607	-0.115393
101105376	TTC14	mRNA	6.02	2.61	3.16	8.26	7.5	2.79	5.97	7.92	7.06	3.62	7.13	7.88	8.14	1.74	10.3	1.66	5.87	7.66	2.52	3.94	3.36	0.286655	0.0693526	0.353198
101105377	SLC37A1	mRNA	3.19	3.36	3.59	2.48	2.58	3.56	2.79	3.78	4.66	3.04	5.04	5.95	3.64	3.25	3.88	3.19	3.01	3.65	2.83	3.72	3.45	0.436486	-0.113145	0.324409
101105380	EFNA4	mRNA	10.96	10.1	12.58	10.86	12.26	12.75	10.72	9.45	12.4	12.16	12.48	14.39	13.76	13.85	13.4	10.28	12.37	14.62	12.08	12.88	11.83	0.13816	-0.0975316	0.0413671
101105381	CYTH3	mRNA	8.31	2.82	2.7	11	6.68	2.77	6.35	5.5	3.18	3.05	5.62	4.02	5.05	3.14	7.21	2.88	5.72	3.58	2.43	5.76	3.75	-0.412085	0.364901	-0.047249
101105383	LOC101105383	mRNA	55.97	58.69	45.06	1.25	5.28	75.26	36.26	77.1	83.29	2.12	58.75	134.88	6.35	70.5	70.39	74.47	2.81	55.81	70.4	54.02	44.16	0.575913	-0.352749	0.219715
101105385	APTX	mRNA	7.08	8.03	8.52	7.22	7.23	5.46	7.81	6.86	7.76	7.32	6.7	5.9	7.31	6.93	6.14	9.04	5.84	6.66	7.32	6.2	7.65	-0.0884816	0.0565126	-0.0320915
101105386	SPCS3	mRNA	16.8	18.27	20.07	15.36	16.88	16.48	15.46	19.03	18.47	14.67	18.12	16.36	17.56	11.37	15.95	12.64	17.35	16.1	17.33	17.15	15.93	-0.0697231	0.11946	0.0498326
101105389	KLHL9	mRNA	6.28	4.13	5.3	6.52	5.31	3.4	5.01	4.9	4.55	4.62	4.71	4.74	4.32	4.48	4.67	3.1	4.27	4.26	2.77	4.79	3.71	-0.137083	0.398228	0.261389
101105396	UBR4	mRNA	12.29	5.63	7.25	8.05	7.04	7.03	6.32	6.48	6.42	6.38	5.84	6.78	10.17	9.12	11.58	5.53	12.13	9.76	6.4	7.61	7.13	-0.0548789	-0.135992	-0.189398
101105397	PCYOX1	mRNA	34.97	35.07	60.75	43.26	45.96	30.48	37.17	44.16	62.28	47.56	44.62	41.69	42.32	53.45	30.76	27.9	48.71	43.66	25.31	45.79	35.18	0.231391	0.193258	0.426402
101105398	POLR1A	mRNA	9.2	5.49	5.48	7.39	6.09	4.97	4.96	4.99	4.98	5.36	4.14	6.41	7.19	7.37	8.52	4.46	8.44	7.88	6.39	6.32	5.85	-0.0938971	-0.113531	-0.206063
101105403	PTPA	mRNA	63.26	65.06	59.44	54.07	57.16	63.46	60.24	52.95	53.33	51.11	48.86	50.14	63.01	75.14	60.82	71.91	65.86	52.92	67.14	56.4	65.41	-0.129215	-0.0162511	-0.144183
101105406	SMDT1	mRNA	128.14	147.04	158.91	127.77	146.91	163.68	139.88	133.61	117.92	146.65	144.88	126.85	116.85	124.36	102.2	160.31	112.42	127.21	179.6	130.65	161.6	-0.165394	0.0620405	-0.102917
101105407	XRCC2	mRNA	3.11	2.21	2.83	3.78	2.91	2.97	4.22	3.6	2.78	3.56	2.93	2.91	3.79	2.93	4.48	2.85	4.03	3.3	3.71	2.88	3.07	0.035457	-0.128794	-0.0933297
101105408	IRF5	mRNA	11.86	11.84	14.4	8.51	10.7	10.8	9.14	9.88	10.62	11.03	10.84	14.5	14.49	10.08	12.11	10.8	11.19	12.3	10.57	9.94	9.39	0.053264	0.0491397	0.102327
101105415	FAM161B	mRNA	2.8	1.37	1.6	1.73	1.47	1.63	1.61	1.54	1.32	1.44	1.16	1.51	2.31	1.22	2.34	1.24	2.17	2.96	1.95	1.88	2.13	-0.218949	-0.246532	-0.465216
101105417	VNN2	mRNA	16.84	48.25	14.7	13.19	16.19	33.06	12.23	7.1	51.47	72.9	44.81	80.09	18.81	53.06	33.03	60.03	27.77	27.86	27.44	52.82	30.99	1.0478	-0.68141	0.364765
101105420	MCM4	mRNA	9.98	8.98	6.02	6.73	5.81	7.71	9.59	8.22	4.78	6.73	4.53	6.4	13.7	4.94	8.93	6.2	7.12	9.15	14.27	7.63	8.24	-0.196761	-0.149465	-0.347206
101105422	ALDOC	mRNA	11.45	14.63	18.44	7.69	7.25	19.35	5.8	13.39	11.79	10.77	12.91	20.84	19.27	13.72	17.56	13.58	12.8	15.29	13.57	15.65	15.44	0.208217	-0.215642	-0.00804418
101105423	DERL2	mRNA	45.66	64.82	63.73	47.41	51.09	57.84	47.43	58.13	57.9	51.16	57.6	45.24	56.24	51.33	45.71	57.35	46.35	48.01	57.78	55.8	56.25	-0.0285016	0.0691372	0.0408258
101105424	VPS25	mRNA	69.26	84.56	87.67	69.19	92.01	80.2	85.47	83.21	100.83	98.77	91.09	87.63	83.94	94.36	75.92	99.32	81.1	72.11	87.62	78.31	83.29	0.166407	-0.0113495	0.155399
101105425	LOC101105425	mRNA	25.2	14.56	14.19	11.59	11.98	13.14	15.28	16.64	14.95	18.65	9.84	15.68	15.89	25.01	20.75	20.14	18.5	21.95	17.7	16.9	21.92	0.151571	-0.371372	-0.218022
101105426	GPRC5C	mRNA	9.25	10.64	13.53	5.39	8	18.46	6.03	10.64	14.24	8.35	13.66	13.62	14.27	18.14	13	11.39	15.03	9.98	11.03	9.42	14.25	0.337397	-0.167946	0.16974
101105431	FAM210B	mRNA	53.32	42	45.61	44.35	67.03	51.49	63.78	73.12	65.25	68.14	55.66	59.41	53.1	63.45	47.39	50.2	55.58	50.45	50.7	55.29	68.09	0.265352	-0.0372527	0.23016
101105432	IRF8	mRNA	1.99	1.7	2.75	1.07	2.65	2.02	2.49	2.79	2.14	1.71	1.52	2.09	2.71	3.06	2.38	3.98	1.84	2.9	2.52	2.47	3.72	0.114607	-0.436967	-0.321008
101105433	THAP8	mRNA	4.77	2.32	2.84	4.61	4.24	1.68	3.37	3.6	2.02	2.75	1.93	3.62	3.95	2.78	3.58	2.99	4.11	3.42	1.77	3.54	2.31	-0.187093	0.130839	-0.0558595
101105434	RRAD	mRNA	21.71	12.02	20.12	23.73	32.7	32.41	35.36	14.76	14.22	31.03	13.6	12.74	17.2	14.24	33.03	26.37	24.98	26.98	21.01	20.66	41.21	-0.572587	-0.121167	-0.691681
101105438	C2CD3	mRNA	3.67	1.86	1.86	2.35	3.11	1.65	1.8	2.8	1.63	1.98	1.3	2.2	2.63	2.09	2.98	1.49	2.77	2.6	2.18	2.31	1.69	-0.141429	0.0326325	-0.107973
101105446	C19H3orf62	mRNA	3.98	2.93	2.16	5.18	5.21	2.92	3.57	3.61	2.8	2.58	4.15	3.14	3.65	2.09	5.41	2.65	4.27	3.27	3.52	3.99	2.73	-0.223476	0.0175119	-0.206774
101105448	TMEM14A	mRNA	15.81	18.21	20.55	15.77	19.68	20.19	14.66	17.91	18.44	13.99	15.16	16.52	16.58	20.04	15.72	19.46	16.54	22.03	19.67	13.17	20.58	-0.0996648	-0.00941731	-0.108461
101105449	GIGYF2	mRNA	14.6	7.95	6.72	13.39	11.7	7.69	9.83	10.67	10.36	12.59	9.59	11.65	12.3	7.7	15.96	7.09	13.97	13.65	11.76	12.05	10.69	0.0813447	-0.235618	-0.153982
101105450	PPIH	mRNA	34.75	41.71	47.3	40.09	42.58	42.17	41.52	42.5	38.78	41.95	44.89	36.58	39.52	47.19	35.43	49.93	34.24	33.42	50.55	37.54	40.65	0.016126	0.0298931	0.0463758
101105452	NFIA	mRNA	8.25	4.49	3.88	15.71	11.19	6.24	9.26	9.39	4.27	2.89	8.19	5.22	6.75	4.07	9.88	3.38	7.45	4.91	4.58	8.03	5.83	-0.520787	0.421606	-0.0997953
101105454	SIRT3	mRNA	18.83	18.72	21.65	23.19	23.02	16.19	21.58	18.05	23.75	16.18	20.75	21.63	18.6	25.24	18.91	21.72	20.11	15.95	9.36	19.3	19.92	0.0293958	0.206445	0.237386
101105456	ARMH3	mRNA	7.65	5.92	6.53	8.95	7.55	6.18	6.97	6.93	5.7	6.42	5.88	5.98	6.54	5.97	8.38	6.65	7.03	6.45	6.01	7.5	6.17	-0.190738	0.0563893	-0.13391
101105457	RAB11FIP2	mRNA	4.23	2.52	3.66	6.38	6.71	3.27	6.13	4.64	5.04	3.8	4.59	5.38	4.63	2.65	4.96	2.84	4.29	5.1	2.78	3.62	2.92	-0.0791048	0.325496	0.244938
101105458	RBP4	mRNA	46.25	37.28	32.9	24.19	32.46	34.55	29.65	30	34.02	48.6	19.95	23.6	16.92	46.75	26.15	88.56	37.67	16.74	53.97	49.06	71.43	-0.0910757	-0.566206	-0.653091
101105459	TMEM39A	mRNA	5.99	5.54	6.72	8.23	6.43	5.35	5.46	7.93	7.6	6.37	7.82	7.01	6.46	6.14	6.88	5.84	6.92	8.07	7.48	7.65	6.91	0.173424	-0.171571	0.00205246
101105464	DCTN5	mRNA	14.21	13.83	12.83	10.86	13.5	13.59	12.45	16.52	13.73	13.14	12.16	12.4	15.05	10.69	12.16	13.71	11.87	17.63	15.23	15.96	15.13	0.0195772	-0.13751	-0.118681
101105467	SETD1A	mRNA	5.93	3.72	3.06	4.7	4.64	3.67	4.23	3.95	3.06	3.33	3.42	4.5	6	4.4	7.02	3.43	6.42	5.33	4.04	5.02	4.16	-0.0756427	-0.205218	-0.280586
101105472	GPKOW	mRNA	9.17	7.53	9.25	9.69	9.93	9.25	8.48	8.24	6.09	8.07	7.31	8.36	10.84	8.5	10.02	8.96	8.19	9.2	10.02	9.51	9	-0.153682	-0.0461103	-0.199812
101105474	RAB3GAP1	mRNA	15.57	7.49	8.6	11.77	11.07	8.9	10	10.73	9.14	11.49	7.14	10.72	12.38	8.04	14.11	7.64	11.23	12.46	8.67	9.91	8.98	-0.0904041	0.0833682	-0.0070934
101105475	TIMM8A	mRNA	20.84	30.64	34.08	25.62	27.27	24.13	30.48	26.62	27.64	28.27	27.11	31.01	24.57	24.26	25.72	20.54	25.01	30.68	31.32	24.3	22.42	-0.0420201	0.135306	0.0928896
101105485	DNAJC30	mRNA	5.36	5.04	4.18	4.82	5.52	4.9	6.97	4.45	5.2	5.61	4.98	4.63	6.54	5.98	5.33	5.39	5.32	3.83	5.5	4.39	5.07	0.0268393	0.0846841	0.112349
101105486	PFDN5	mRNA	168.5	158.87	191.35	255.55	225.91	179.65	213.55	187.11	145.71	175.4	203.99	158.98	159.23	185.46	150.99	151.37	158.29	127.99	97.68	177.17	152.31	-0.184724	0.465501	0.281772
101105488	EDF1	mRNA	140.28	162.58	163.89	169.14	160.92	170.54	153.39	134.59	106.17	125.74	147.23	112.08	129.17	151.35	115.73	165.71	110.5	112.28	150.09	138.37	139.82	-0.315077	0.27079	-0.0436656
101105489	PAX8	mRNA	4.73	1.1	4.49	2.4	5.69	5.37	4.18	7.06	9.32	3.5	2.33	4.21	4.28	8.16	1.57	9.5	2.28	10.05	8.67	2.53	9.26	0.500447	-0.706588	-0.202728
101105493	DNASE2	mRNA	15.17	19.12	25.12	18.62	16.76	25.85	14.85	21.87	27.55	23.41	23.06	16.82	19.21	27.93	21.79	21.1	21.6	20.01	24.27	25.37	24.38	0.22241	-0.186407	0.0370816
101105495	LOC101105495	mRNA	21.47	8.02	8.69	24.17	16.99	11.7	17.45	19.84	5.81	6.43	13.83	6.37	13.26	5.35	19.03	4.89	13.16	7.85	7.28	19.97	12.54	-0.637711	0.347495	-0.289821
101105496	GM2A	mRNA	15.48	7.43	13.41	9.05	10.64	10.66	14.01	15.21	9.65	9.46	7.59	8	13.27	13.62	12.91	18.29	11.61	12.42	11.78	12.55	21.54	-0.0713496	-0.338337	-0.406913
101105498	ARL10	mRNA	3.19	2.42	4.25	1.99	2.42	2.83	3.39	2.26	3.08	2.38	2.5	3.74	2.59	3.58	4.07	3.03	3.51	4.31	3.97	3.61	2.97	-0.0278912	-0.280762	-0.309429
101105502	SCARB2	mRNA	12.37	5.57	7.56	16.12	12.21	8.44	9.98	16.59	9.7	7.79	8.96	9.43	9.34	9.59	10.26	10.55	10.65	8.18	11.17	12.33	14.43	0.00750425	-0.132554	-0.122977
101105503	OXA1L	mRNA	111.15	95.76	97.68	113.34	114.97	115.51	130.97	102.52	96.26	116.27	94.17	87.03	90.05	108.18	97.28	141.94	99.46	97.52	113.5	102.53	130.65	-0.175969	-0.00287057	-0.177571
101105504	RASGRP1	mRNA	1.71	1.07	1.92	2.97	4.37	2.03	4.03	2.43	2.22	7.07	1.35	4.28	4.62	1.29	2.98	3.55	3.03	5.2	3.59	1.97	3.83	0.392715	-0.448283	-0.0565882
101105506	IQGAP2	mRNA	33.2	14.16	13.99	30.09	27.71	11.27	39.54	26.08	28.48	37.04	19.2	25.28	25.07	15.03	29.15	20.93	30.19	25.96	27.07	15.37	24.52	0.102335	-0.0573821	0.0458002
101105508	NDUFAF4	mRNA	7.11	9.17	8.22	7.84	6.64	7.1	8.47	7.48	10.85	9.7	11.17	10.14	8.14	5.19	7.84	6.33	6.87	6.76	6.16	8.2	6.08	0.186769	0.213421	0.400394
101105512	UBALD2	mRNA	61.6	96.92	74.83	51.88	80.12	87.98	72.74	75.01	86.63	100.38	67.83	88.11	89.74	103.64	87.1	119.72	80.63	79.47	89.86	85.47	82.34	0.19398	-0.219425	-0.0253624
101105517	ACTR5	mRNA	5.09	3.07	4.22	4.55	3.66	2.55	3.51	3.88	2.77	3.62	3.11	3.85	5.12	3.08	5.2	3.2	4.78	4.65	3.5	3.61	3.48	-0.0654324	-0.0754634	-0.140455
101105519	CNOT1	mRNA	23.74	15.09	14.99	20.21	19.73	15.4	17.81	19.48	17.4	19.65	15.04	19.25	21.73	16.95	25.83	14.66	24.47	23	23.96	19.65	18.58	0.0384743	-0.228325	-0.189041
101105522	LENG8	mRNA	35.19	17.4	15.69	35.97	33.39	13.77	25.12	24.53	20.45	15.01	27.69	32.51	53.49	18.95	57.05	15.31	41.19	25.13	14.18	29	17.46	0.159378	-0.168284	-0.0113125
101105523	APIP	mRNA	19.47	16.46	19.26	31.07	28.77	18.77	27.17	22.51	22.28	25.24	22.01	23.44	21.27	22.86	20.87	17.81	20.26	17.02	16.8	22.4	20.61	0.0118585	0.245309	0.257488
101105524	SLC43A3	mRNA	4.91	5.53	5.29	3.49	4.34	5.08	5.1	4.91	3.83	5.07	5.37	5.65	6.71	7.72	8.8	5.91	6.84	7.1	6.47	7.63	6.13	0.199919	-0.490278	-0.289324
101105529	STK10	mRNA	4.5	2	2.41	3.57	3.14	2.55	3.74	3.1	2.39	3.35	2.15	4.25	4.75	3.63	4.68	3.11	5.34	4.96	4.59	3.74	4.18	0.125464	-0.482094	-0.356915
101105530	SH3D19	mRNA	87.28	53.47	35.95	101.24	81.06	54.08	70.94	89.89	67.01	57.55	68.07	70.48	57.32	49.84	77.64	34.36	79.34	66.4	46.45	85.47	61.97	-0.0470147	0.109709	0.0635678
101105532	CHEK2	mRNA	2.13	1.37	1.93	3.61	2.19	1.43	1.96	2.02	1.57	1.49	2.02	1.6	3.11	1.8	2.84	1.79	2.32	2.43	1.73	2.23	1.7	-0.0771455	-0.0404142	-0.118096
101105533	LOC101105533	mRNA	2.59	2.45	2.55	2.3	2.99	2.87	4.01	2.44	2.8	1.75	2.52	2.11	1.38	3	2.39	3.06	3.67	2.54	2.02	3.05	3.22	-0.292746	0.0105494	-0.280284
101105534	PAX9	mRNA	71.94	78.37	81.61	72.21	83.2	72.61	81.35	86.94	106.96	87.58	81.96	105.31	96	83.92	101.71	74.85	89.49	107.77	92.62	71.02	93.45	0.253205	-0.191082	0.0622358
101105535	TMEM43	mRNA	60.67	44.47	53.49	54.86	52.57	45.98	50.83	55.35	42.62	40.68	51.5	50.28	51.35	46.8	51.9	51.03	58.57	45.71	44.34	57.25	50.95	-0.101367	0.0248903	-0.0761224
101105539	HFE	mRNA	3.16	2.05	2.28	3.79	4.54	2.47	4.37	3.7	3.97	2.83	2.69	2.68	3.97	2.73	3.48	2.32	3.33	2.81	3.39	2.48	4.24	0.0524301	-0.0087835	0.0457336
101105541	ECM1	mRNA	309.75	537.33	345.15	217.66	332.78	463.73	244.25	461.49	435.59	352.75	382.64	515.46	363.26	453.29	436.89	455.18	408.43	417.02	349.24	400.57	528.84	0.198761	-0.211921	-0.0126058
101105543	FAM43A	mRNA	4.82	5.7	5.26	3.68	2.54	7.16	2.6	5.57	5.79	4.67	4.49	8.86	9.7	5.95	8.75	3.89	8.46	5.36	3.84	7.95	4.79	0.439746	-0.339958	0.0978923
101105544	TGIF1	mRNA	16.55	18.41	24.36	19.12	29.1	18.59	27.25	19.35	29.5	30.08	19.94	25.76	20.84	22.15	21.91	26.54	21.69	16.76	19.27	18.56	21.49	0.141379	0.0702735	0.211825
101105546	KPNA4	mRNA	19.63	9.5	12.32	25.19	22.31	9.6	17.46	18.81	16.88	13.66	17.8	18.52	17.12	7.58	18.7	7.31	17.17	17.49	12.1	17.02	11.94	-0.0420681	0.190442	0.147564
101105549	DIPK2A	mRNA	6.28	5.75	7.1	8	7.95	4.79	6.73	6.76	7.34	5.47	6.94	8.13	5.11	4.37	7.93	5.36	5.76	7.19	5.27	6.2	6.5	-0.0697341	0.0932227	0.0234874
101105552	HNRNPA3	mRNA	66.12	61.37	74.51	86.97	81.24	60.56	75.55	86.8	76.77	65.32	68.11	79.27	83.83	51.26	89.17	40.58	75.42	77.79	65.27	63.45	53.08	0.0077535	0.156853	0.163833
101105555	PPP1R8	mRNA	15.6	12.49	11.97	15.87	16.6	12.32	14.11	15.42	12.45	13.09	13.57	12.72	13.56	12.37	15.23	11.81	13.33	13.61	14.78	14.8	13.37	-0.0814171	0.0387297	-0.0419599
101105557	SHB	mRNA	6.53	10.1	6.52	5	4.09	7.64	4.65	5.95	6.5	6.45	7.25	9.25	7.51	8.55	7.75	7.5	6.17	7.62	9.09	8.32	8.15	0.165339	-0.238648	-0.0736196
101105564	NBAS	mRNA	5.59	2.31	2.25	3.38	3.22	2.74	2.72	3.11	2.62	2.78	2.47	2.75	3.03	2.55	3.87	2.3	3.38	2.96	2.55	3.53	2.95	-0.181093	0.0487684	-0.133405
101105568	RFXANK	mRNA	16.72	16.32	19.81	22.42	20.17	19.44	20.29	18.6	19.18	16.48	18.24	17.35	20.12	18.67	20.77	21.26	17.54	16.56	13.65	15.82	19.62	-0.057267	0.104848	0.0476209
101105569	TMEM161B	mRNA	4.38	2.56	3.96	5.4	6.5	2.75	4.68	5.6	5.52	3.89	5.98	5.74	5.87	3.42	6.2	3.17	4.7	5.89	2.87	3.77	3.27	0.286288	0.00489314	0.29026
101105573	SEPSECS	mRNA	6.81	3.95	6.82	7.2	7.97	5.39	8.13	7.73	9.88	7.86	6.5	8.13	7.5	5.53	5.75	7.08	6.19	9.19	5.15	5.29	7.12	0.20752	0.0176236	0.225004
101105574	PRKCH	mRNA	18.82	18.12	15.93	13.21	14.42	15.21	10.58	20.08	28.11	20.75	22.91	26.46	19	18.41	19.63	14.03	20.5	20.23	13.64	21.45	16.64	0.539221	-0.199723	0.339348
101105577	MTSS1	mRNA	6.64	3.99	3.67	7.71	5.5	3.28	5.45	6.79	3.93	3.26	4.65	4.06	6.67	2.98	6.76	2.41	5.34	4.57	3.06	4.64	3.5	-0.155793	0.273799	0.117396
101105582	ACSF2	mRNA	403.32	487.39	398.68	305.63	406.1	448.94	492.76	377.77	489.06	463.03	311.83	368.87	366.05	593.09	352.84	716.53	387.95	344.1	518.3	341.39	482.49	0.0115057	-0.0996357	-0.086828
101105585	RAPGEFL1	mRNA	80.59	59.79	68.11	74.56	88.28	75.05	85.61	65.26	75.1	70.66	74.7	93.1	103.02	98.7	84.97	80.72	114.57	83.82	58.52	60.73	76.94	0.137297	-0.0684475	0.069553
101105586	PRRC2C	mRNA	13.67	8.15	7.52	14.89	14.34	7.95	12.48	12.02	10.29	9.83	10.02	10.96	12.67	8.68	16.7	7.51	12.76	13.71	10.68	12.15	10.15	-0.0598269	-0.0761066	-0.135907
101105588	LAMC1	mRNA	21.55	5.12	3.92	23.66	15.54	8	13.29	15.22	5.81	5.19	8.33	7.58	11.28	4.88	16.23	4.01	11.23	8.53	6.35	15.59	9.63	-0.609682	0.335132	-0.274072
101105589	ACBD3	mRNA	15.73	8.47	8.93	13.7	13.14	8.17	14.46	14.43	14.22	12.25	10.02	11.64	13.14	7.66	13.92	7.96	12.58	15.37	11.54	11.68	11.54	0.0327827	-0.0318579	0.00103165
101105590	ASB13	mRNA	3.64	3.25	3.88	2.63	3.46	2.35	2.96	2.81	3.21	3.75	3.18	3.75	3.52	3.13	2.7	3.14	3.31	2.74	4.47	3.09	3.54	0.073893	-0.0485712	0.0255714
101105593	ZNF23	mRNA	4.42	1.83	4.56	5.32	5.09	3.55	3.56	3.32	5.06	3.76	4.81	5.53	5.31	2.74	3.6	2.61	4.2	5.11	1.83	3.46	3.85	0.0819967	0.225977	0.307137
101105595	SDHAF1	mRNA	8.61	12.12	10.64	10.42	13.28	10.05	10.15	8.63	10.04	14.59	9.99	11.09	10.57	14.52	8.06	16.35	11.2	8.03	16.94	13.86	13.02	0.0803216	-0.225503	-0.143203
101105597	CUL5	mRNA	4.67	1.91	2.23	5.93	5.07	2.14	4.99	5.07	4.2	4.08	3.96	4.46	3.81	1.55	4.55	1.94	3.38	4.5	2.41	3.13	3.71	0.0490548	0.181025	0.229914
101105600	RNF169	mRNA	3.62	2.27	3.42	3.77	3.07	2.52	2.93	3.34	2.37	2.63	2.5	3.15	3.04	2.51	3.26	2.63	3.49	3.22	2.41	3.22	3.08	-0.139415	0.0318318	-0.106812
101105602	RAB33B	mRNA	6.03	4.09	6.39	6.09	6.86	4.77	5.8	7.29	5.71	6.03	5.25	7.77	4.07	4.4	5.58	3.82	5.35	7.08	5.16	5.62	5.47	0.0283563	0.0858654	0.115245
101105603	NGRN	mRNA	3.94	1.25	4.33	7.08	4.68	2.77	4.32	2.5	7.03	1.7	2.35	4.67	5.05	5.55	4.09	1.39	5.16	2.02	1.89	5.1	3.22	0.0757881	0.320043	0.397668
101105604	SNUPN	mRNA	12.84	16.12	16.42	16.16	12.87	12.65	16.22	12.48	17.1	15.39	12.36	14.49	13.51	15	13.68	16.69	11.77	14.05	17.89	12.19	13.54	-0.0438964	0.059425	0.0155843
101105607	SELENOK	mRNA	41.49	40.28	48.17	60.62	52.8	42.63	49.42	68.12	54.04	50.82	55.33	46.5	45.5	21.7	42.91	44.72	48.09	47.21	52.45	52.49	51.93	0.022682	-0.0146712	0.00700922
101105612	TMED5	mRNA	7.17	8.85	9.19	7.55	8.33	6.15	7.22	8.23	8.97	7.91	8.67	9.97	8.76	4.38	8.29	3.75	7.6	12.16	8.66	8.62	6.7	0.0413941	0.0128621	0.0527085
101105613	VWA5A	mRNA	5.33	2.93	3.72	2.46	4.1	3.04	3.78	5.83	3.85	5.3	2.09	3.69	4.92	4.86	5.46	6.21	2.46	5.3	3.41	3.35	5.85	0.271697	-0.343098	-0.0695821
101105615	B4GALNT4	mRNA	9.34	7.11	5.58	8.75	9.19	10.39	13.65	9.82	7	6.31	5.39	8.86	14.93	8.77	14.74	7.52	14.94	14.34	10.96	8.22	13.9	-0.0827054	-0.375801	-0.457882
101105616	SDHC	mRNA	159.29	225.78	220.52	153.46	173.17	186.11	190.13	173.7	192.7	209.05	166.66	159.93	155.41	208.14	148.82	258.47	147.25	156.33	252.77	163.98	191.37	-0.062709	-0.00402709	-0.0660681
101105618	EDRF1	mRNA	4.13	2.36	2.51	4.05	4.24	2.39	3.46	3.76	4.2	3.32	3.25	5.12	4.22	3.34	4.51	3.14	5.15	5.04	3.61	3.72	3	0.256289	-0.28052	-0.0245282
101105620	NDUFV3	mRNA	57.18	68.9	54.23	61.27	70.34	64.04	63.66	65.84	61.99	71.61	46.03	61.23	60.14	58.96	63.91	77.54	64.08	62.72	78.31	62.48	77.45	-0.0968213	-0.00723725	-0.103289
101105624	EFNA1	mRNA	23.03	18.25	23.73	25.26	32.7	26.12	26.51	24.31	31.31	35.01	27.4	28.99	26.69	32.08	23.22	27.88	28.72	27.66	23.16	22.11	30.17	0.248116	-0.058165	0.191346
101105627	PBLD	mRNA	7.72	5.82	9.52	11.45	15.9	4.81	14.58	9.9	14.72	13.9	10.74	17.17	9.77	5.8	10.17	7.76	10.95	12.2	7.54	7.55	8.31	0.268073	0.11311	0.3801
101105631	CTPS2	mRNA	3.68	4.29	8.16	6.94	5.34	5	5.31	5.54	5.45	6.69	4.54	6.42	5.61	5.58	5.35	6.21	6.81	4.75	5.19	5.26	4.96	0.0571552	0.00468101	0.0621941
101105634	CLK1	mRNA	32.67	12.19	20.76	58.82	65.86	20.31	33.5	49.86	34.43	24.61	44.84	40.68	42.23	16.75	59.85	20.05	31.58	34.77	17.2	21.58	19.29	0.097816	0.252941	0.348463
101105636	HP1BP3	mRNA	28.9	16.74	18.14	40.09	31.12	18.36	27.87	29.3	23.86	21.13	24.54	23.86	24.62	17.2	28.48	16.07	25.91	21.23	18.13	28.7	21.41	-0.107734	0.169558	0.0620385
101105639	SCRN3	mRNA	6.24	3.94	5.02	8.7	6.95	5.5	8.52	7.4	5.56	5.73	6.22	6.83	7.77	4.4	5.56	2.9	4.63	7.51	4.97	4.06	5.43	-0.014798	0.355195	0.34049
101105641	IFFO2	mRNA	7.2	6.2	3.8	6.15	5.85	4.96	6.53	9.37	7.7	5.68	8.02	6	6.44	4.52	10.81	4.21	11.71	8.63	11.2	5.97	6.04	0.22802	-0.497174	-0.269399
101105642	TIA1	mRNA	9.99	5.98	8.08	14.91	11.87	6.26	8.87	9.73	8.37	6.76	9.67	11.49	11.81	5.58	12.7	4.71	10.03	10.45	6.46	8.83	6.15	-0.0420405	0.163105	0.119459
101105643	PTCD3	mRNA	26.13	22.97	24.27	22.55	24.63	18.32	21.95	26.12	24.35	28.04	22.49	25.84	24.18	21.42	26.62	19.51	24.08	31.9	31.68	23.52	25.08	0.10058	-0.163997	-0.062927
101105644	LOC101105644	mRNA	6.79	4.41	7.47	3.17	2.16	5.34	3.3	8.4	8.82	6.08	3.65	7.57	11.28	9.43	10.73	3.59	7.79	13.15	13.3	6.32	8.42	0.721326	-0.897858	-0.175755
101105645	PRIM1	mRNA	4.47	2.75	5.34	8.53	6.5	6.05	8	6.25	3.53	4.92	4.3	5.51	5.63	2.32	5.45	3.23	5.55	6.43	3.63	3.37	5.12	-0.357648	0.358246	0.000915
101105647	TOMM22	mRNA	100.45	118.69	165.19	130.92	144.1	147.97	165.17	134.75	153.4	155.64	145.46	140.25	132.01	118.31	115.92	139.9	109.49	125.13	165.97	111.67	139.91	0.00293363	0.107645	0.110451
101105648	CRAT	mRNA	58.42	64.37	44.27	62.14	43.81	65.58	66.89	43.85	57.83	59.45	46.42	55.65	52.12	65.95	64.45	78.64	67.14	51.2	64.61	54.71	66.01	-0.0739299	-0.119986	-0.193254
101105649	TET3	mRNA	7.36	6.87	6.31	5.83	6.31	6.09	7.13	6.88	8.16	6.13	5.82	8.48	8.69	6.78	9.84	6.04	9.33	8.95	7.01	6.17	7.03	0.1381	-0.206317	-0.0683525
101105651	LOC101105651	mRNA	18.69	17.32	17.37	19.14	21.14	16.82	22.7	17.35	15.04	13.99	21.51	20.06	16.8	19.13	17.35	22.19	16.03	14.22	10.82	19.52	19.43	-0.0992798	0.159855	0.060985
101105653	ACTR3B	mRNA	7.28	3.67	3.83	7.02	6.6	5	5.79	5.42	4.3	4.09	4.63	4.43	4.75	4.04	5.22	3.52	5.6	3.89	4.62	5.89	4.44	-0.267729	0.288187	0.0222266
101105658	ZCCHC4	mRNA	5.36	3.22	3.26	4.62	5.1	3.32	5.7	4.65	4.86	3.76	5.57	5.04	4.32	3.05	4.51	3.2	4.32	5.15	3.53	4.32	3.62	0.0525083	0.0986936	0.149208
101105659	FGFRL1	mRNA	2.98	1.86	1.88	3.8	3.96	2.53	4.11	3.11	2.61	2.53	2.88	3.13	3.44	4.54	3.23	4.23	4.04	2.24	2.9	3.11	3.57	0.102061	-0.168884	-0.0642891
101105664	COQ6	mRNA	38.75	47.24	43.59	39.49	28.7	46.18	51.89	38.82	48.54	32.32	39.54	42.75	41.26	58.58	30.76	57.21	41.65	42.12	41.53	40.17	44.71	0.0221396	0.0195622	0.0423328
101105670	SPAG5	mRNA	6.26	3.87	5.94	4.25	5.08	5.55	4.61	5.67	3.23	5.09	3.31	5.47	9.31	5.28	8.14	5.46	5.21	7.84	7.83	4.82	5.93	0.0459029	-0.325549	-0.279667
101105675	CD34	mRNA	17.82	4.38	8.05	10.84	12.02	10.28	10.18	21.28	7.6	10.12	10.61	11.02	14.14	8.87	21.65	7	12.3	14.17	9.72	15.5	16.96	0.195284	-0.392898	-0.195928
101105677	SIRPA	mRNA	6.53	3.97	6.9	4.33	6.4	5.69	4.29	7.89	5.23	6.62	5.8	4.66	8.96	10.4	6.87	5.3	7.35	7.34	4.89	7.62	9.23	0.378063	-0.327434	0.054488
101105679	MTHFSD	mRNA	4.65	3.02	3.3	5.71	4.38	3.78	5.34	3.77	3.82	3.12	3.78	3.49	3.84	4.21	4.87	4.45	3.85	3.33	2.89	4.05	4.4	-0.196323	0.115017	-0.079398
101105684	TMEM41B	mRNA	13.51	11.85	14.47	10.79	12.92	10.9	13.52	15.77	16.21	14.24	13.26	14.35	13.17	11.55	14.27	13.94	14.55	12.95	14.39	14.01	15.04	0.159926	-0.158078	0.00241249
101105688	2023-03-06	mRNA	17.37	10.64	13.27	17.11	18.29	12.78	15.22	16.05	14.71	12.55	14.35	14.34	15.3	12.78	16.46	12.27	15.83	15.93	13.08	15.68	14.04	-0.0509847	0.0247439	-0.0262397
101105691	PRPF39	mRNA	9.5	3.95	4.62	15.1	15.24	4.19	10.34	12.09	8.99	7.09	10.98	12.4	11.65	2.77	15.79	2.98	8.57	11.13	4.81	7.28	6.38	0.127614	0.129757	0.255194
101105693	SETD5	mRNA	15.32	6.8	7.45	13.02	12.57	8.43	10.46	11.92	10.37	10.15	8.87	12.28	15.1	9.37	19.48	7.56	17.26	15.54	11.81	11.69	11.29	0.09472	-0.323878	-0.228816
101105696	PPP1R10	mRNA	14.28	8.41	10.62	11.03	7.95	8.7	10.56	9.95	9.66	7.32	8.9	12.95	14.39	8.39	17.49	12.24	20.4	15.71	13.23	14.24	14.78	-0.00836471	-0.574014	-0.582532
101105700	BET1L	mRNA	15.67	9.42	13.06	19.02	18.28	13.68	17.36	14.48	14.58	12.95	14.99	13.11	16.18	15	14.52	15.2	14.6	13.68	13.38	13.85	13.41	-0.0531121	0.100757	0.0483956
101105702	B4GAT1	mRNA	8.6	7.33	6.86	10.8	11.01	8.3	8.28	9.16	6.41	7.04	7.54	7.44	10.81	9.02	7.5	7.02	8.38	7.25	6.57	8.23	7.8	-0.090656	0.221162	0.13062
101105704	GPATCH4	mRNA	5.71	5.32	4.6	7.16	6.6	3.35	6.38	5.82	4.27	6.8	6.94	5.99	5.2	3.15	6.69	2.52	6.17	5.65	5.2	5.73	3.24	-0.019788	0.17608	0.15582
101105705	HPS6	mRNA	1.77	2.21	1.98	2.51	2.18	2.48	3.07	2.44	1.81	2.26	2.11	2.09	2.25	2.2	1.99	1.92	2	2.03	1.81	2.03	2.77	-0.100332	0.170935	0.0712312
101105706	FAM204A	mRNA	6.68	4.16	5.39	8.39	8.79	5.19	8.51	9.58	7.72	6.12	5.72	6.42	6.67	2.49	6.44	3.11	5.54	6.25	5.43	4.54	4.96	-0.0633471	0.384257	0.320252
101105708	POGLUT1	mRNA	5.72	3.34	5.15	6.33	5.74	3.45	4.57	4.79	5.47	4.72	4.92	5.22	5.39	4.25	6.04	3.59	5.49	5.46	4.88	4.56	3.8	0.0373804	0.028621	0.0654846
101105709	PIK3C3	mRNA	5.1	2.86	4.5	5.59	5.34	3.82	4.63	6.13	5.05	5.1	5.72	5.67	5.48	3.37	5.42	2.9	5.1	5.56	3.49	4.76	4.94	0.206755	0.00530619	0.212204
101105710	MPPE1	mRNA	11.37	6.14	7.04	13.19	12.08	7.73	9.58	9.23	7.36	7.07	8.71	8.86	15.04	7.11	10.7	6.93	11.13	8.32	8.98	10.73	7.87	-0.0826809	0.0591875	-0.0244634
101105711	PMM2	mRNA	15.61	15.71	14.24	11.36	13.71	14.21	15.26	13.38	12	16.62	11.06	12.5	14.45	14.52	15.99	16.65	13.6	16.83	21.08	16.91	16.34	-0.0894744	-0.220914	-0.30963
101105713	PLK1	mRNA	5.57	3.91	3.69	2.95	4.1	5.56	4.64	4.44	1.82	4.17	2.35	3.01	6.88	3.32	6.16	7.01	3.63	5.22	8.75	3.59	5.37	-0.265032	-0.387223	-0.653402
101105714	PPP1R35	mRNA	14.97	15.3	17.2	20.16	19.14	16.3	17.56	15.98	13.29	15.2	18.23	15.04	16.29	18.38	13.41	17.15	14.21	14.92	16.25	15.5	17.83	-0.0995326	0.144036	0.0458139
101105716	HSD3B7	mRNA	7.35	6.22	6.22	5.7	6.5	7.66	6.63	7.71	5.31	6.53	4.86	6.68	6.56	7.69	5.39	7.94	7.79	6.99	7.58	7.02	10.19	-0.0394746	-0.18916	-0.226426
101105718	POFUT2	mRNA	11.08	5.95	8.37	12.95	12.4	6.91	9.96	8.59	6.93	6.84	7.65	7.18	10.06	7.91	10.39	7	9.51	5.99	6.73	9.08	7.98	-0.271415	0.243919	-0.0264439
101105721	SPTLC1	mRNA	32.49	28.47	30.86	29.18	33.83	26.46	32.66	37.84	32.85	30.34	32.97	31.24	35.12	26.47	30.47	28.19	30.01	36.07	34.3	27.26	30.06	0.0795652	-0.00481646	0.0741765
101105729	MARCKSL1	mRNA	12.38	29.49	22.66	3.55	7.82	12.8	11.63	7.58	9.2	11.56	10.72	12.46	20.66	16.33	14.4	16.29	7.98	14.21	27.21	12.22	10.08	-0.267189	0.0390236	-0.229355
101105732	PBX3	mRNA	11.39	7.79	9.56	11.5	11.33	11.49	11.69	9.7	9.79	9.6	9.65	11.05	12.09	11.37	13.28	9.64	10.08	10.9	9.74	11.93	11.32	-0.00248698	0.0354432	0.0327632
101105733	UBXN2A	mRNA	10.3	9.16	10.28	8.83	9.11	9.37	8.7	13.12	11.76	8.08	10.69	15.59	12.02	7.89	10.98	6.17	12.81	16.28	9.14	11.69	10.59	0.246536	-0.203306	0.0424366
101105735	ADCY6	mRNA	10.76	6.54	7.79	11.68	10.41	10.02	11.47	8.61	10.63	9.89	6.95	11.05	15.26	15.95	13.34	12.72	20.52	10.86	9.13	11.83	8.68	0.209584	-0.337209	-0.126415
101105736	PEX5	mRNA	17.06	9.45	11.9	11.18	11.78	9.96	10	9.77	14.37	11.16	7.73	15.92	15.31	15.48	17.25	11.39	15.71	18.6	13.03	12.37	11.22	0.150895	-0.279517	-0.12805
101105737	RABL6	mRNA	44.88	42.31	40.04	40.1	41.59	37.45	37.97	35.68	24.99	30.46	32.53	30.95	43.75	44.99	42.92	39.54	35.56	29.87	43.03	40.55	36.6	-0.23275	0.0989594	-0.132725
101105738	PSD4	mRNA	7.44	5.07	8.52	3.82	5.46	6.09	5.04	4.21	5.47	5.41	4.04	6.61	8.85	9.1	6.51	6.69	6.44	10.06	6.77	7.17	6.29	0.064112	-0.239085	-0.173955
101105743	LAMB1	mRNA	16.02	4.99	6.45	21.42	13.71	5.4	12.71	15.66	6.71	5.39	8.23	10.6	13.45	4.37	23.42	4.36	11.89	11.22	6.23	12.04	9.63	-0.302557	0.0460793	-0.257564
101105746	RNASEH2A	mRNA	14.5	15.72	20.85	13.75	15.51	20.77	17.07	15.89	16.29	18.76	12.68	14.93	18.14	23.78	14.07	24.65	13.76	16.62	16.57	14.72	18.97	0.0163388	0.00133862	0.0188692
101105753	CHIC2	mRNA	2.99	2.23	2.59	3.08	2.88	2.35	3.23	3.9	3.31	2.65	3.1	3.76	3.29	1.78	2.96	2.91	3.09	2.95	2.62	3.16	2.97	0.172074	-0.0859965	0.0826896
101105755	ABHD4	mRNA	16.33	7.82	14.4	13.99	18.28	15.01	13.5	18.27	18.87	12.47	10.57	15.52	21.72	16.33	12.76	16.79	13.04	14.61	8.9	16.01	18.02	0.199881	-0.0194383	0.181199
101105758	MYO5A	mRNA	4.38	3.18	2.74	4.07	3.58	4.56	2.96	4.88	3.79	4.76	3.29	5.39	5.55	2.34	6.31	1.72	5.46	8.36	4.28	3.26	5.12	0.235187	-0.387754	-0.153704
101105761	C9H8orf33	mRNA	11.09	7.83	14.78	11.95	9.86	18.55	13.97	10.96	9.53	8.89	9.59	10.97	8.24	10.87	12.96	11.25	10.19	11.49	10.8	13.26	11.25	-0.341409	0.143264	-0.199986
101105763	DHX33	mRNA	5.73	4.21	4.94	5.53	4.9	3.52	5.04	4.5	4.41	5.07	3.95	4.87	5.14	5.28	5.76	4.65	5.91	5	5.68	5.94	4.25	-0.0171128	-0.127141	-0.143269
101105767	C12H1orf115	mRNA	7.07	7.75	21.3	11.58	11.03	9.95	11.06	10.17	9.77	19.23	7.24	12.02	8.17	14.8	11.72	8.55	12.43	11.12	8.58	6.2	11.83	0.0352401	0.220424	0.258961
101105768	B3GALT6	mRNA	3.63	3.84	3.4	2.74	3.59	3.22	3.3	3.53	3.76	3.95	4.23	3.29	3.71	3.41	3.55	3.57	3.86	3.54	4.26	4.29	3.6	0.120346	-0.151083	-0.0307858
101105770	SLC38A7	mRNA	4.79	3.67	3.98	3.27	3.84	3.27	3.08	2.86	2.98	2.62	2.55	3.72	3.72	3.51	3.17	2.62	4.09	3.61	3.56	3.76	3.89	-0.243108	0.087853	-0.154335
101105771	BANP	mRNA	7.08	6.03	5.47	10.64	8.33	7.95	3.88	7.19	3.78	4.37	7.83	5.23	11.25	8.15	7.46	5.76	12.51	5.99	8.47	9.24	5.59	-0.0574202	-0.138074	-0.195067
101105772	PHLDB3	mRNA	37.88	42.17	40.77	32.37	37.85	39.5	40.79	42.43	38.8	42.21	34.23	46.68	49.38	45.52	43.62	42.95	44.22	51.02	43.56	38.41	40.93	0.124733	-0.139849	-0.0148953
101105773	LENG9	mRNA	2.09	2.36	2.54	3.05	4.69	2.81	4.35	3.14	1.48	2.73	2.4	4.18	3.17	3.32	4.26	3.81	2.8	3.83	4.74	3.52	3.79	-0.10127	-0.292325	-0.394045
101105774	PDHX	mRNA	27.67	17.94	17.45	26.8	29.3	18	26.47	23.6	19.55	22.52	20.14	22.7	23.41	13.91	21.92	19.94	23.01	24.15	22.3	21.31	23.39	-0.152032	0.0608587	-0.0911756
101105775	TIMM10	mRNA	27.66	33.77	33.42	29.25	40	30.78	40.46	29.12	28.69	34.49	33.51	27.63	26.52	37.25	29.07	36.87	27.91	28.64	42.15	31.37	35.9	-0.116254	0.0255357	-0.0890771
101105779	PPTC7	mRNA	11.2	6.47	8.24	17.76	13.7	7.74	9.71	12.27	10.25	8.41	11	9.58	9.81	5.53	10.76	4.8	11.14	10.2	7.75	10.04	6.97	-0.138593	0.285027	0.146051
101105780	LOC101105780	mRNA	7.56	3.37	3.83	9.25	6.31	3.6	4.49	4.41	3.07	3.74	3.84	4.14	5.96	3.1	5.96	3.13	4.46	3.37	2.81	4.79	2.92	-0.42023	0.47868	0.0579515
101105782	CHCHD4	mRNA	13.48	20.14	20.49	14.61	18.7	14.92	19.38	16.99	16.39	19.4	17.57	16.77	15.91	18.04	17.24	17.25	15.06	17.87	24.13	19.52	18.74	-0.0246902	-0.0522362	-0.076468
101105789	S100A16	mRNA	146.72	292.55	288.75	165.76	164.93	265.57	246.05	204.3	222.42	274.17	231.98	192.24	231.78	242.91	197.89	324.24	154.83	213.08	398.68	163.95	304.88	-0.0113828	-0.145532	-0.156514
101105791	LSG1	mRNA	5.43	3.84	4.45	6.36	5.26	4.27	5.07	5.25	5.17	5.05	4.43	6.34	5.88	4.29	6.63	4.14	5.92	6.21	4.96	6.41	4.82	0.0793052	-0.156678	-0.0777076
101105792	DLGAP1	mRNA	1.53	1.55	2.43	2.02	1.66	1.51	2	1.53	1.83	1.75	1.67	1.86	2.06	2.07	2.2	1.73	1.93	1.49	2.03	1.62	1.4	-0.0197966	0.0141438	-0.00656326
101105795	TRIM59	mRNA	4.28	1.56	3.19	3.88	5.28	2.71	4.08	4.33	2.55	3.45	2.46	3.36	4.08	1.36	4.15	2.67	2.76	3.87	2.51	2.29	2.31	-0.20447	0.277162	0.0715812
101105796	METTL22	mRNA	39.37	49.74	50.42	40.5	29.88	39.47	51.98	31.85	37.59	34.5	45.61	29.56	29.49	72.28	34.59	59.11	27.42	26.88	42.61	29.84	40.37	-0.0950376	0.212014	0.119091
101105799	PPA1	mRNA	161.84	180.98	234.92	108.37	202.1	186.14	219.23	150.34	207.33	254.82	171.32	176.7	188.98	200.72	144.26	235.83	152.01	204.58	194.3	118.92	164.51	0.05529	0.0999809	0.155432
101105801	MTX2	mRNA	24.6	29.23	27.56	24.61	27.44	24.57	24.65	26.4	26.04	24.81	27.4	25.65	22.45	22.73	22.95	24.69	23.4	27.24	31.22	22.51	24.34	-0.0672965	0.0681968	0.000611
101105804	MSN	mRNA	26.9	15.16	13.74	30.53	24.5	19.85	22.69	30.62	13.74	14.04	17.28	12.53	21.48	11.85	23.54	12.4	19	18.15	18.61	28.03	26.46	-0.336174	0.0710383	-0.26384
101105805	DCAF10	mRNA	2.19	1.29	1.26	2.2	1.95	1.56	1.2	2.1	1.91	1.99	1.2	2.07	1.87	1.3	1.79	1.45	1.92	2.01	1.94	1.52	1.53	0.106823	-0.0610499	0.0454748
101105811	REV1	mRNA	5.72	2.84	3.4	7.11	4.76	2.58	3.74	3.78	2.91	2.3	4.65	4.01	4.91	2.85	5.13	2.56	5.15	3.81	2.69	4.74	2.53	-0.222451	0.173231	-0.0502218
101105812	SLC35E3	mRNA	7.93	7.49	12.14	4.78	5.32	8.01	6.06	7.32	4.43	6.84	5.56	9.07	7.95	5.2	9.79	5.12	6.89	11.33	9.56	7.93	7.49	-0.189533	-0.0992759	-0.288872
101105817	ARHGEF5	mRNA	29.68	24.86	25.82	19.86	19.9	22.21	22.48	19.24	25.6	28.92	17.64	28.94	28.4	36.3	31.44	25.05	35.66	31.05	27.01	23.68	25.91	0.168315	-0.243582	-0.0733601
101105824	ENTPD5	mRNA	124.18	74.24	102.36	69.88	85.5	65.78	72.75	93.54	132.55	116.19	86.14	105.47	85.9	132.46	109.83	84.39	129.96	109.1	155.34	88.11	89.14	0.359978	-0.354542	0.00754972
101105826	SLC18B1	mRNA	2.21	2.77	1.77	5.39	3.88	2.72	3.99	2.62	4.24	4.07	3.75	6.08	3.87	2.39	4.52	3.11	3.82	3.14	2.39	2.97	2.59	0.265294	0.00791975	0.270754
101105830	SPART	mRNA	9.82	6.14	6.97	14.74	12.81	6.59	10.29	11.18	8.1	6.89	9.24	9.53	9.13	4.43	10.01	4.03	9.58	8.6	5.99	9.09	6.95	-0.182126	0.320199	0.137635
101105832	RNASEH2B	mRNA	4.04	4.48	4.3	4.7	4.85	3.99	5.33	5.63	2.68	3.13	4.49	3.73	3.9	3.11	3.71	1.69	2.49	3.63	3.92	3.55	4.17	-0.258145	0.477671	0.218185
101105833	PSMD3	mRNA	70.36	72.48	88.26	63.14	56.99	73.14	59.95	66.06	71.63	79.16	61.59	75.69	76.38	91.76	73.71	85.86	77.89	71.51	87.65	69.44	76.09	0.09495	-0.13815	-0.0422518
101105837	MRPL20	mRNA	44.58	49.03	50.96	52.81	53.39	44.46	50.15	48.81	41.21	47.92	53.84	38.48	44.38	41.29	40.55	45.7	37.51	40.95	58.55	40.52	44.53	-0.13213	0.16723	0.0349809
101105838	SMG7	mRNA	18.66	12.4	9.84	16.63	16.26	11.88	13	13.43	14.65	13.62	12.82	16.56	17.1	11.4	20.84	10.04	19.03	17.79	13.53	16.99	13.79	0.0251678	-0.160921	-0.135899
101105844	PIH1D1	mRNA	14.16	10.18	12.43	11.11	11.45	10.56	13.26	10.38	10.07	10.52	10.75	11.1	11.18	13.01	9.83	14.43	9.98	12.65	9.86	11.8	11.27	-0.105191	0.0570426	-0.0462691
101105845	ALKBH6	mRNA	16.63	18.35	18.19	15.2	19.8	11.78	21.7	16.23	16.39	14.81	17.17	14.65	16.56	16.24	15.66	19.97	12.19	14.52	13.53	12.7	14.68	-0.083548	0.206633	0.123339
101105848	HYOU1	mRNA	18.78	28.49	16.78	11.79	9.27	18.32	7.71	16.26	14.17	12.27	13.7	14.94	27.88	15.27	27.08	8.1	31.92	19.92	18.2	24.95	12.71	-0.0334217	-0.255719	-0.28987
101105849	PPME1	mRNA	18.02	21.65	18.44	19.76	20.43	19.34	21.02	18.64	19.51	20.74	19.22	21	23.04	19.01	24.66	18	21.11	23.63	29.04	18.75	21.65	-0.0253967	-0.0742668	-0.0997864
101105853	NAA15	mRNA	9.57	7.14	7.6	10.54	10.97	5.51	9.95	12	10.38	10.49	9.5	11.95	10.57	4.44	13.12	3.84	9.32	14.13	8.08	8.52	7.27	0.186167	-0.0387072	0.146405
101105854	VPS33B	mRNA	8.02	6.44	6.52	5.59	7.04	6.02	6.46	6.49	7.06	7.07	6.05	6.67	7.06	8.44	7.01	8.19	7.62	8.37	6.51	6.29	6.82	0.0874539	-0.13047	-0.0418668
101105855	PTPN9	mRNA	7.62	8.09	7.41	8.56	8.12	7.08	7.73	8.17	8.66	8.07	7.46	8.23	8.85	8.45	9.28	9.01	8.68	8.44	8.87	9.62	8.24	0.0808944	-0.170537	-0.0896205
101105856	WHAMM	mRNA	7.6	5.53	5.35	7.57	7.65	5.28	9.02	7.63	7.3	9.12	6.15	9.35	8.3	5.33	9.58	6.02	8.79	8.45	8.31	7.16	6.59	0.161164	-0.184431	-0.0240443
101105857	UBP1	mRNA	32.78	21.47	20.93	34.67	35.77	21.46	30.39	29.99	21.54	20.69	25.4	21.69	30.08	18.59	32.05	18.34	26.01	26.06	26.12	28.6	25.56	-0.227103	0.12088	-0.105954
101105862	P3H1	mRNA	8.62	3.99	4.94	7.89	6.36	6.62	6.05	7.7	4.6	5.1	5.17	4.71	6.3	6.67	7.2	7.13	5.83	5.43	4.58	6.55	6.73	-0.131938	0.0295272	-0.101261
101105865	DR1	mRNA	13.31	10.5	14.01	12.89	14.51	13.16	13.63	13.13	12.04	12.7	10.92	12.56	13.7	10.48	12.9	10.6	12.8	13.91	14.24	13.06	12.36	-0.108546	0.0488388	-0.0597355
101105867	LOC101105867	mRNA	3.76	2	3.21	3.38	3.51	2.57	2.17	3.74	1.95	1.89	3.65	3.22	5.18	2.27	4.84	2.71	3.43	3.12	2.83	3.47	3.83	0.0788543	-0.220389	-0.141081
101105869	UROS	mRNA	10.76	13.62	12.61	12.08	13.48	14.32	13.59	13.34	13.81	14.57	13.13	11.25	10.01	19.56	10.19	21.69	9.95	9.58	14.77	11.9	16.77	0.0753967	-0.0715255	0.00607216
101105870	TFDP2	mRNA	7.28	2.78	3.25	10.38	6.99	3.35	6.16	5.47	3.06	2.62	5.04	3.94	6.32	2.69	8.16	2.45	6.89	3.15	2.81	5.77	3.52	-0.437556	0.303094	-0.135293
[truncated: 8,148 more rows]

## Sheet: Table S5
Table S5 . List of genes with FKPM ≥ 1 and expressed in each sample across the three groups in the colon
Gene ID	Gene Symbol	Type	C_40S1 FPKM	C_40S2 FPKM	C_40S3 FPKM	C_40S4 FPKM	C_40S5 FPKM	C_40S6 FPKM	C_40S7 FPKM	C_40M1 FPKM	C_40M2 FPKM	C_40M3 FPKM	C_40M4 FPKM	C_40M5 FPKM	C_40M6 FPKM	C_40M7 FPKM	C_40A1 FPKM	C_40A2 FPKM	C_40A3 FPKM	C_40A4 FPKM	C_40A5 FPKM	C_40A6 FPKM
100034667	NOX1	mRNA	3.8	2.78	2.03	3.67	1.55	1.92	7.19	2.44	2.88	3.51	2.69	8.39	8.55	3.68	2.24	4.23	3.34	2.47	8.76	2.45
100034668	CLN5	mRNA	18.78	20.04	15.93	23.65	13.42	17.31	22.02	17.85	21.07	22.12	20.1	26.25	25.57	24.75	14.71	19.79	18.49	21.12	23.74	22.57
100034669	TAC1	mRNA	3.58	3.47	1.77	8.87	8.12	5.26	9.33	2.44	4.59	5.3	5.07	4.51	6.64	10.91	5.9	5.8	2.94	4.74	6.26	5.11
100036757	CYBB	mRNA	8.32	8.12	8.37	12.4	7.6	8.69	5.81	7.91	11.22	12.2	5.97	11.84	10.6	8.6	5.93	11.13	11.85	11.42	7.84	9.23
100036758	TRAF3	mRNA	2.94	3.75	2.61	4.5	2.57	2.95	3.05	3.37	4.21	4.37	3.48	4.87	4.31	2.61	2.68	4.07	4.51	3.75	2.93	3.75
100036759	HK1	mRNA	35.83	45.21	38.55	46.3	38.85	36.9	41.95	49.15	50.99	45.09	34.59	35.47	45.99	40.19	37.6	44.35	46.57	43.19	48.83	35
100036760	RPL13A	mRNA	1741.16	1605.22	1690.13	1814.87	2019.92	1956.21	1775.59	1783.8	1654.65	1636.38	1967.94	1533.32	1505.98	1575.85	2339.97	1488.59	1474.65	1878	1997.15	1688.77
100036761	RPS18	mRNA	1204.89	1162.29	1202.64	1298.1	1579.57	1408.05	1270.91	1363.95	1366.09	1179.26	1451.45	1105.53	1052.43	1100.95	1661.68	1073.85	1010.27	1406.4	1382.29	1188.96
100036762	SDHA	mRNA	148.55	147.54	144.61	150.91	158.17	156.6	136.75	148.76	139.6	161.33	133.3	131.49	119.37	151.52	134.05	137.12	131.11	128.29	186.86	112.84
100036764	RPLP0	mRNA	1593.98	1670.61	1514.88	1650.61	1847.7	1806.79	1577.7	1876.8	1617.63	1559.74	1909.43	1447.35	1448.48	1614.71	2350.46	1434.51	1336.73	1896.95	1915.06	1605.53
100037660	DDOST	mRNA	83.23	93.67	81.94	90.87	92.18	95.58	119.17	82.79	83.08	86.18	93.43	82.55	103.86	94.34	82.27	106.58	88.19	92.33	100.43	88.72
100037661	EIF4A2	mRNA	410.44	432.04	391.59	394.09	333.22	423.97	340.07	438.25	396.75	354.01	409.04	408.45	368.49	435.14	388.45	350.88	427.51	401.4	372.05	379.64
100037663	GSTM3	mRNA	47.71	40.41	24.81	45.77	59.44	34.8	67.41	42.29	47.79	43.68	59	39.61	38.07	56.55	57.06	42.68	11.86	26.86	34.99	27.21
100037665	RPS6	mRNA	982.48	1059.3	862.49	931	1118.05	1146.05	1110.84	1097.02	1108.66	972.8	1308.74	988.66	918.83	921.94	1418.43	890.67	795.75	1202.03	1207.35	1118.75
100037666	RPS11	mRNA	3020.18	2711.68	2858.71	3085.5	3830.11	3337.03	2827.55	3476.8	3418.37	2879.22	3394.49	2670.34	2389.94	2269.91	4094.74	2509.87	3015.48	3272.51	3084.7	2865.86
100037667	RPS12	mRNA	43.55	89.21	72.01	30.98	36.99	33.88	28.39	19.66	28.69	42.77	50.75	28.99	38.51	125.15	92.68	21.47	2.81	51.51	48.18	22.23
100037668	LOC100037668	mRNA	2.58	3.02	3.25	3.53	2.41	2.28	3.45	3.39	3.62	3.31	3.03	4.32	3.49	3.87	2.76	3.49	3.87	3.43	2.72	3.04
100037669	NPC2	mRNA	102.28	92.34	86.44	87.19	111.15	105.1	98.17	82.18	85.73	92.19	66.27	96.13	85.66	70.01	83.23	95.89	81.61	86.47	116.54	78.03
100037671	ARPC5L	mRNA	26.16	24.19	36.84	36.49	35.55	24.67	27.89	20.05	28.35	23.92	26.06	20.84	28.08	20.49	24.16	29.21	27.76	19.25	27.46	27.6
100037672	GRPEL1	mRNA	24.19	24.18	22.69	26.77	28.57	24.14	23.76	22.81	26.39	20.47	21.46	16.26	18.84	18.84	21.31	26.99	27.24	19.82	22.5	19.89
100037673	CCN1	mRNA	5.58	5.24	2.42	2.52	5.5	4.51	6.01	5.6	3.18	4.98	7.69	5.57	4.63	4.56	4.64	5.61	3.01	2.77	4.82	13.55
100037674	TYMS	mRNA	7.88	7.33	7.89	10.82	6.94	8.58	10.48	7.99	9.46	8.01	12.93	9.11	12.64	12.77	7.84	10.79	8.44	9.4	12.49	9.09
100037675	TRPC4AP	mRNA	39.21	42.5	43.41	41.41	45.81	42.1	43.69	38.61	43.36	45.34	42.06	45.43	46.58	45.4	39.95	44.21	46.79	41.45	42.94	43.06
100037676	RPN2	mRNA	63.17	81.54	50.06	64.91	60.79	75.86	87.71	70.97	73.62	67.21	76.53	60.46	92.68	75.61	65.91	80.09	61.06	77.72	80.42	81.49
100037677	PDIA4	mRNA	44.82	59.67	34.45	54.85	45.58	55.55	67.41	45.2	63.95	50.42	59.2	41.71	79.78	62.91	51.26	70.92	53.3	67.28	69.82	81.88
100037680	LMNB1	mRNA	8.25	8.28	8.43	13.85	6.78	8.78	11.58	7.99	10.61	10.44	13.32	10.24	17.68	12.49	7.02	13.76	10.02	9.36	13.24	13.84
100037683	ATXN2L	mRNA	47.95	57.53	58.8	57.36	47.04	44.8	69.93	64.41	61.01	68.03	61.5	65.62	71.13	69.23	58.88	66.66	68.05	59.7	59.75	71.9
100037684	CALML4	mRNA	114.68	101.51	137.08	115.03	145.69	110.79	121.45	109.66	124.63	105.22	103.51	99.41	91.95	102.52	112.66	108.97	112.58	104.41	109.38	79.68
100037685	AGGF1	mRNA	12.52	10.78	12.75	13.55	14.3	11.65	12.8	12.61	13.94	12.62	13.07	13.13	14.93	12.84	11.51	12.19	12.05	13.11	12.16	13.1
100037686	DERL1	mRNA	33.97	35.8	31.54	34.68	35.97	35.54	37.71	31.07	33.54	35.02	30.29	36.16	36.46	37.5	32.31	33.78	33	32.76	34.95	34.05
100037687	PRMT1	mRNA	47.28	46.55	41.77	43.69	58.82	53.71	60.87	40.23	45.09	47.8	58.99	42.99	51.6	39.74	54.97	46.71	32.85	42.4	46.65	51.75
100037689	G6PC	mRNA	3.91	5.15	5.15	5.37	3.04	4.51	5.79	6.66	6.69	5.54	5.55	7.08	6.49	5.65	5.15	4.91	6.66	6.66	3.88	5.74
100037690	PCK1	mRNA	666.34	437.87	981.51	867.85	406.34	424	182.98	342.28	495.52	406.45	487.6	612.06	301.41	791.91	355.55	358.63	620.14	563.39	500.59	207.16
100037691	APOBEC3F	mRNA	9.84	12.11	11.93	11.02	15.06	9.98	14.28	11.44	12.4	11.16	9.21	14.22	17.46	19.13	20.14	13.23	12.55	7.36	8.56	10.57
100037692	XBP1	mRNA	105.94	141.44	81.52	123.57	99.8	144.65	152.7	125.83	138.47	123.93	141.7	114.94	154.16	153.38	113.38	140.05	140.1	165.65	162.27	168.5
100037693	TRPM7	mRNA	6.24	5.51	6.37	7.63	4.94	5.47	6.1	6.98	7.99	6.54	6.32	8.8	6.89	7.16	5.43	5.55	6.62	7.28	5.26	6.83
100037696	GAL	mRNA	6.1	4.77	1.26	16.52	28.31	5.54	32.6	5.86	5.3	16.62	6.35	3.97	9.16	5.11	13.74	8.7	3.85	2.17	8.84	13.03
100037702	TM7SF2	mRNA	12.15	13.84	17.04	9.37	15.28	11.82	15.21	15.12	16.94	11.95	11.6	12.62	11.16	13.55	18.24	18.93	16.13	12.41	16.32	12.36
100037703	KIF5B	mRNA	34.88	27.66	32.49	37.2	30.35	30.16	37.04	31.41	36.61	32.95	31.22	38.66	33.31	31.5	24.91	32.39	31.89	35.49	26.16	29.25
100037704	FBLN1	mRNA	81.34	59.28	46.9	37.6	101.27	79.14	106.52	59.01	61.29	71.8	34.45	74.49	114.61	87.6	67.23	99.9	70.54	54.95	76.73	109.48
100048989	YBX1	mRNA	580.16	669.26	522.4	545.17	604.15	599.46	574.27	637.68	519.56	573.16	670.11	557.45	517.35	545.9	705.96	531.61	419.94	630.77	659.13	536.1
100048991	KLK1	mRNA	57.89	71.24	45.76	52.12	22.12	79.67	28.69	59.22	149.28	160.01	149.8	42.73	165.1	168.18	68.35	130.61	75.98	342.55	165.41	244.69
100048993	ANXA2	mRNA	285.01	245.81	329.28	284.17	318.74	292.92	260.65	225.42	248.12	204.51	219.42	223.07	196.56	298.77	209.71	239.74	336.92	186.93	263.21	202.09
100048995	CYB561	mRNA	19.31	22.36	25.67	20.45	38.9	20.81	26.33	32.25	34.03	19.79	19.53	19.7	20.36	21.02	34.52	21.01	19.02	22.49	23.17	28.21
100049062	LYZ	mRNA	3.59	22.8	8.19	10.18	5.08	22.51	9.59	11.59	14.06	12.12	2.88	29.4	14.81	15.67	2.8	10.15	17.57	16.16	7.08	13.47
100101228	EEF1A1	mRNA	258.41	184.75	203.33	111.48	211.17	211.83	211.04	136.15	236.17	177.46	299.35	178.22	220.12	188.55	318.56	215.67	176.78	189.2	238.69	253.36
100101231	COL3A1	mRNA	164.15	102.68	111.04	104.48	178.68	157.21	199	135.36	99.41	125.19	73.97	102.39	158.25	109.16	102.56	215.1	98.69	88.42	130.47	167.65
100101233	RAC1	mRNA	369.24	339.76	394.52	379.18	354.79	362.45	313.29	300.1	321.56	317.23	309.54	331.85	280.34	361.47	321.71	340.95	430.12	300.25	316.99	281.23
100101234	CHID1	mRNA	58.72	73.49	60.87	56.55	76.74	61.49	77.57	62.52	60.28	59.91	67.03	49.71	78.09	66.38	48.01	78.22	55.78	67.22	65.51	65.08
100101235	PSMD4	mRNA	61.89	59.5	60.26	55.91	78.63	64.42	65.22	56.96	61.5	52.75	68.02	52.31	57.09	48.75	61.61	57.91	53.92	54.21	60.57	61.75
100101238	LOC100101238	mRNA	171.42	111.28	73.26	161.49	238.42	125.57	110.45	116.76	77.83	203.79	42.98	164.6	221.49	99.17	107.2	242.68	194.05	198.45	159.02	115.2
100125351	SQLE	mRNA	10.31	8.51	22.53	4.15	7.21	6.4	13.7	6.12	9.07	15.18	6.92	6.75	19.55	17.41	5.01	19.38	4.85	7.95	21.65	6.41
100125352	RTP4	mRNA	3.98	4.56	5.2	2.66	7.14	4.05	5.02	2.08	2.3	2.5	1.36	2.89	12.65	5.69	2.24	6.44	5.98	1.97	1.96	3.93
100125353	FTO	mRNA	8.67	6.49	5.07	4.93	6.37	7.95	8.7	6.91	7.48	8.37	8.49	6.76	10.4	5.83	7.93	8.33	6.08	7.12	6.54	10.27
100125354	PLIN2	mRNA	16.78	23.75	20.18	23.04	18.13	23.2	20.31	22.14	19.49	21.37	24.24	23.04	21.71	25.67	19.28	16.72	33.8	22.59	18.1	21.32
100125355	ABHD5	mRNA	5.73	7.51	6.89	6.09	5.93	6.85	5.93	7.26	7.34	6.64	6.26	6.84	5.19	7.69	5.09	5.81	8.06	6.53	5.96	5.83
100125358	CREM	mRNA	9.37	5.92	8.59	8.98	12.18	9.04	11.34	7.44	7.01	8.71	9.97	8.09	8.64	7.66	9.27	6.96	7.01	9.25	7.66	8.69
100125613	ROBO1	mRNA	2.75	2.36	1.46	1.99	2.4	2.71	2.93	2.86	2.5	2.41	2.51	2.46	3	2.02	3.08	3.56	2.58	2.89	2.04	4.08
100125619	GUCA2A	mRNA	1310.52	949.99	1005.55	2409.64	762.48	2315.57	231.03	2688.45	1201.76	1535.63	2189.69	395.69	1033.81	971.8	1101.53	1401.21	933.14	2210.41	614.69	731.64
100125620	GUCA2B	mRNA	136.48	80.78	165.26	171.14	100.14	130.14	23.39	138.78	161.95	96.12	90.76	63.98	69.76	95.49	117.98	121.67	174.01	110.27	68.44	27.77
100125621	PLIN3	mRNA	9.16	10.17	6.3	8.01	12.96	11.51	10.47	11.65	9.78	11.82	13.9	10.06	14.49	11.96	9.93	9.65	7.57	14	9.44	13.14
100125622	GNLY	mRNA	14.45	19.77	17.13	20.04	18.86	27.9	20.77	12.36	17.01	20.66	6.68	20.56	27.58	13.12	25.45	17.36	10.13	24.57	21.8	17.11
100125625	CLCN2	mRNA	73.18	49.51	109.09	83.01	52.98	42.35	39.93	43.58	57.31	57.01	36	43.76	35.81	51.38	25.04	56.31	74.91	34.43	46.34	26.39
100125628	RPSA	mRNA	1810.1	1749.12	1929.28	1779.35	2357.15	1975.27	1865.55	1923.7	1818.45	1610.68	2079.78	1473.17	1448.5	1549.24	2622.58	1574.85	1396.11	1796.15	2241.87	1700.52
100126245	DGAT1	mRNA	57.52	61.4	79.61	70.36	57.54	49.04	70.61	66.64	67.71	67.7	59.36	71.71	63.69	82.24	50.54	61.48	68.8	64.35	71.82	53.79
100126571	CAV2	mRNA	11.41	9.31	6.72	7.88	11.91	10.88	10.78	8.71	9.43	9.47	11.07	8.46	8.64	6.53	11.09	8.48	5.98	9.83	8.2	8.89
100126573	TES	mRNA	45.7	40.97	46.57	54.07	46.7	42.7	46.23	43.74	47.74	43.88	43.32	41.86	42.82	37.49	40.67	44.14	54.82	32.89	44.42	52.26
100126575	CTTNBP2	mRNA	1.81	1.67	1.25	1.25	2.13	1.19	1.96	1.43	1.44	1.69	2.35	2.54	2.14	1.24	2.29	2.35	1.03	1.24	1.6	3.07
100126576	ST7	mRNA	9.55	9.88	8.1	10.23	9.83	13.28	11.34	10.77	9.48	10.78	11.98	8.94	12.29	11.09	10.92	9.68	8.5	10.25	11.26	11.55
100126866	TERT	mRNA	1.1	3.84	3.25	4.75	1.94	2.38	2.61	4.45	3.8	4.35	4.35	5	4.28	4.62	3.31	3.22	4.43	3.78	2.65	2.76
100127208	SCD5	mRNA	3.01	3.2	2.8	1.9	4.78	5.11	5.32	3.58	2.44	4.03	4.15	2.94	3.79	2.26	4.8	3.91	2.1	2.29	3.72	5.33
100127209	HSP90AA1	mRNA	275.36	194.41	217.29	273.55	265.36	274.24	218.81	239.28	206.06	191.05	266.79	242.01	306.3	204.6	237.4	278.1	254.57	162.29	188.65	372.87
100127210	PRKAA2	mRNA	8.49	8.23	9.94	10	7.76	7.43	10.71	10.74	12.51	11.67	10.77	13.22	10.74	10.57	10.22	9.89	11.23	11.36	8.22	10.84
100127211	CAPN2	mRNA	34.85	31.42	23.68	25.24	27.2	30.7	30.18	21.22	25.15	27.38	31.11	24.07	29.38	25.61	27.89	27.92	26.67	23.52	25.05	31.88
100127212	ST3GAL4	mRNA	23.07	27.09	8.24	23.73	11.79	9.55	16.16	16.46	8.66	10.46	8.19	6.38	33.78	16.17	10.49	8.27	21.96	13.11	13.37	14.84
100127215	RPL10	mRNA	1795.07	1766.83	1485.04	1698.42	2105.86	2083.49	1949.41	2025.52	1897.5	1771.64	2124.57	1587.85	1717.45	1739.2	2422.93	1707.76	1506.04	1937.43	2165.41	1906.06
100127219	CDKN1B	mRNA	27.81	23	21.83	20.93	25.27	24.4	26.3	20.03	19.28	23.33	25.87	26.39	25.69	21.55	25.15	22.41	21.94	20.17	21.36	27.26
100127220	SNAI2	mRNA	9.35	8.28	7.54	5.23	9.74	13.01	9.67	8.86	6.92	11.82	5.64	8.85	8.7	13.04	7.6	12.54	8.74	9.83	8.03	12.17
100127221	ASIP	mRNA	77.88	119.08	67.36	109.7	108.88	129.32	73.32	18.69	104.01	76.78	97.88	148.38	53.6	110.3	134.41	53.29	91.32	92.1	121.37	110.68
100135435	HECTD1	mRNA	16.06	13.32	14.65	16.75	11.97	14.85	15.96	17.58	17.69	16.88	16.6	21.53	17.65	17.17	13.06	15.45	15.96	16.73	12.39	17.68
100135436	PABPC1	mRNA	461.73	516.59	474.13	430.81	482.66	495.55	451.87	639.03	447.02	468.04	543.53	553.93	566.88	508.22	715.77	439.67	424.51	584.59	577.05	522.01
100135437	TCP1	mRNA	100.67	90.07	82.37	86.56	93.01	104.74	89.49	102.11	82.7	93.23	108.24	92.46	97.77	86.93	101.96	95.47	80.77	92.63	94.24	107.28
100135438	SARS	mRNA	49.08	49.99	52.26	57.58	64.72	61.25	77.39	45.25	47.26	54.24	52.25	47.41	51.83	46.1	49.8	56.14	51.44	48.64	45.03	58.53
100135439	BAG6	mRNA	70.37	76.25	79.94	71.18	67.7	67.95	77.58	81.78	71.78	77.76	74.57	78.5	73.99	80.45	70.87	77.44	74.18	75.09	71.74	75.62
100135440	RPL6	mRNA	106.94	122.68	136.97	152.12	209.92	156.5	195.52	210.37	671.1	120.21	194.34	125.17	532.14	128.91	846.43	159.65	505.64	163.16	718.36	154.82
100135441	TALDO1	mRNA	177.05	134.53	196.48	157.28	221.53	161.69	169.72	156.73	167.3	155.12	148.82	137.57	144.71	142.85	164.97	156.65	154.52	156.03	200.54	118.1
100135442	SRSF3	mRNA	113.1	116.97	113.46	128.9	105.98	122.47	155.53	115.62	133.97	118.69	133.74	126.28	132.55	121.28	122.24	147.28	129.49	119.07	118.81	150.72
100135443	PHF14	mRNA	7.89	6.17	6.74	7.52	10.65	6.58	8.26	8.2	8.06	6.53	6.98	8.03	6.4	7.45	9.28	6.61	5.39	6.86	5.15	5.63
100135444	DOHH	mRNA	6.98	7.27	6.59	5.86	9.62	7.29	10.41	8.26	7.14	7.41	7.94	6.59	8.58	6.81	8.6	8.19	6.01	7.07	8.21	7.37
100135445	MYL6	mRNA	2544.07	1756.54	1819.52	1745.1	2937.6	2036.9	2076.37	1143.08	1419.15	1622.73	1778.94	1209.22	1388.51	1033.36	1772.82	1657.73	1075.41	1079.46	1883.43	1501.94
100135447	H3F3A	mRNA	709.03	573.35	708.95	679.3	696.46	625.35	647.46	583.3	660.04	600.06	667.07	691.52	579.58	665.47	635.42	614.08	662.11	592.71	724.4	577.96
100135449	NRP2	mRNA	20.65	13.17	12.63	8.97	28.43	13.71	19.94	8.47	13.81	16.97	14.23	14.55	17.94	8.07	20.38	18	6.74	11.38	14.54	14.65
100135450	SQSTM1	mRNA	166.76	161.28	164.61	155.09	145.46	147.31	187.67	143.31	141.44	153.46	149.51	199.05	158.65	175.58	149.23	156.26	168.1	146.15	141.77	143.69
100135452	RPL14	mRNA	1294.6	1183.6	1123.01	1220.7	1583.47	1390.86	1262.1	1322.59	1279.47	1182.81	1425.77	1066.68	1043.27	958.87	1666.17	1061.6	887.82	1299.65	1346.7	1318.87
100135454	CITED2	mRNA	43.12	47.8	40.03	38.42	36.05	47.13	40.2	40.69	36.19	50.31	43.94	44.07	36.55	47.81	46.41	42.45	51.55	39.61	35.26	55.78
100135455	TPT1	mRNA	5219.44	3278.08	4374.54	4895.08	4753.31	4235.45	4219.03	5249.46	4374.51	3867.72	4416.32	4189.93	2685.88	2695.36	4422.12	4153.58	3509.88	4987.92	4269.26	4347.64
100135456	SRP14	mRNA	47.78	35.82	32.06	45.72	54.45	46.63	44.82	32.72	38.59	35.88	45.5	33.32	36.86	32.26	40.64	40.77	34.59	37.77	37.27	40.89
100135683	RPS20	mRNA	1106.36	1032.68	931.2	1312.75	1250.82	1495	1104.89	1132.67	1199.58	941.45	1520.38	876.79	974.05	863.23	1763.72	1046.76	1003	1131.29	1256.32	1185.28
100135685	ASRGL1	mRNA	19.73	20.64	20.37	19.79	23.61	20.79	24.91	15.92	19.69	20.77	18.9	23.17	24.79	21.33	20.62	26.13	25.21	17.83	15.37	16.67
100135687	HIF3A	mRNA	1.72	2.71	1.03	2.09	2.54	3.37	2.73	2.8	1.36	2.33	3.15	2.62	2.89	3.37	3.13	4.21	1.85	1.49	1.66	5.98
100135688	CDKN2AIPNL	mRNA	72.02	63.4	64.07	61.18	82.08	67.77	69.36	62.83	70.66	59.52	69.51	61.29	58.55	70.6	67.07	63.48	63.17	64.86	68.59	59.73
100135689	EEF1E1	mRNA	6.49	6.39	4.46	6.65	8.42	7.27	8.46	4.68	6.35	6.36	6.25	5.76	6.48	5.56	6.62	8.74	3.78	5.12	6.73	6.97
100135690	PSMB7	mRNA	51.92	48.5	48.92	49.11	65.69	56.25	58.61	43.78	55.65	48.65	53.45	46.27	46.48	43.18	46.79	50.45	43.67	43.01	50.59	47.83
100135691	PSME2	mRNA	79.02	61.76	71.15	64.66	151.98	84.44	86.24	41.51	88.18	63.4	52.03	56.71	77.83	66.86	67.58	96.32	81.7	51.13	55.08	72.27
100135692	GLRX2	mRNA	22.98	18.32	20.87	19.37	28.24	24.12	21.79	20.13	15.39	23.61	22	19.21	21.59	19.74	19.83	18.6	19.94	22.67	20.49	18.89
100135694	RPS27A	mRNA	1394.32	1106.21	1134.79	1286.56	1593.88	1407.05	1234.13	1387.9	1345.48	1132.12	1410.47	1129.98	1025.42	1062.5	1490.12	1105.34	1058.53	1365.84	1283.15	1279.5
100135695	PSAP	mRNA	209.84	259.16	219.99	195.63	235.58	275.73	220.33	255.18	207.92	245.68	203.67	263.19	234.64	228.92	254.83	254.48	229.51	227.24	262.49	241.07
100135697	PARP1	mRNA	16.55	18.99	12.42	16.54	15.75	17.66	19.97	18.55	18.09	18.76	24.89	18.12	21.84	15.82	17.8	19.48	13.08	18.94	17.74	27
100135698	TNFRSF1A	mRNA	80.51	65.92	83.12	62.59	70.91	63.79	73.22	63.98	64.06	67.53	59.78	59.47	75.3	66.17	66.58	69.71	83.07	55.27	70.05	67.74
100135699	APAF1	mRNA	3.69	4.34	5.34	4.54	3.65	4.1	4.95	4.71	5.75	4.91	4.72	6.24	4.73	5.91	4.12	4.4	5.81	5.46	4.08	4.4
100135700	P4HB	mRNA	180.11	193.88	138.87	168.29	182.88	177	241.74	183.82	233.16	183.51	193.92	163.03	216.84	198.25	174.27	203.94	162.46	212.44	238.23	204.22
100137069	MTHFD2	mRNA	11.56	9.99	8.79	10.91	13.27	14.28	16.03	9.17	9.73	10.11	9.92	8.47	12.52	11.95	8.34	10.61	10	11.62	11.23	13.73
100137070	RACK1	mRNA	1195.88	1354.81	1082.38	1203.18	1282.9	1549.76	1258.78	1699.95	1477.64	1323.2	1735.32	1317.55	1199.09	1308.97	1817.67	1201.08	1142.17	1675.26	1452.99	1593.09
100137071	EIF3A	mRNA	37.94	37.01	36.98	38.17	38.61	38.52	47.73	41.42	46.22	43.56	42.52	49.08	50.36	41.05	39.8	43.18	42.2	43.93	37.22	47.07
100141299	CD9	mRNA	374.86	266.03	369.39	350.04	246.85	317.57	247.43	258.01	308.93	273.82	277.36	284.27	281.49	341.22	223.45	315.57	338.56	245.09	316.62	229.16
100141300	CIB1	mRNA	135.89	95.75	128.92	112.7	82.76	110.18	86.93	87.3	115.79	94.05	83.91	94.73	84.58	102.49	62.17	98.57	118.93	92.79	107.43	75.81
100141301	GSTA1	mRNA	89.98	63.17	49.4	63.37	73.55	88.96	58.63	135.54	35.95	35.26	61.95	42.69	32.12	55.89	82.12	48.27	49.96	43.64	39.61	46.53
100142676	FBXO32	mRNA	53.85	54.58	48.12	27.78	48.83	52.35	55.93	31.13	32.5	54.21	68.28	48.11	48.42	33.47	64.41	46.56	30.6	31.74	32.34	65.37
100144424	CD1D	mRNA	10.72	10.21	8.9	11.21	9.21	12.18	12.05	11.82	12.59	13.39	9.27	11.57	11.02	7.1	10.99	13.22	8.57	12.76	9.22	12.85
100144426	FAS	mRNA	3.78	3.77	3.04	5.4	1.46	4.41	4.47	4.91	6.54	3.41	3.98	9.27	4.93	6.45	2.86	3.18	5.78	5.43	4.57	6.67
100144753	KISS1R	mRNA	2.13	3.35	1.21	1.72	2.46	1.99	1.8	1.85	2.04	1.91	2.06	2.38	4.2	2.71	2.05	2.56	1.5	2.2	1.53	3.41
100144755	RB1	mRNA	4.31	4.72	5.22	5.2	4.23	4.68	4.75	4.52	5.85	4.99	4.65	6.09	5.49	5.5	4.19	4.47	4.95	4.87	4.19	5.56
100144756	CDK4	mRNA	31.23	33.84	26.12	31.37	39.65	39.49	42.2	34.74	36.18	35.19	42.5	37	39.46	33.71	37.82	38.44	29.95	33.49	36.99	40.29
100144758	CCNA2	mRNA	2.85	2.55	3.48	5.05	2.1	2.12	5.45	1.44	3.04	3.38	5.26	2.89	6.76	4.18	1.83	3.33	2.69	3.29	6.41	5.22
100144760	TBP	mRNA	5.49	6.12	6.58	6.39	5.44	6.09	7.19	6.42	6.4	6.08	7.48	7.45	7.59	7.03	6.15	7.33	6.67	8.03	6.74	7.35
100144761	CDK6	mRNA	2.34	2.69	2.41	2.75	2.13	3.18	3.66	3.06	4.45	4.33	4.43	4.03	4.01	5.2	2.21	3.49	3.77	3.17	3.34	4.23
100144762	POLR2A	mRNA	21.73	25.1	26.29	25.48	22.1	23.35	26.01	28.46	22.65	32.34	23.5	28.96	30.74	31.05	24.51	30.4	31.92	25.67	25.27	25.76
100144763	CCND1	mRNA	12.61	18.43	10.16	9.67	26.75	9.59	15.89	12.2	9.72	9.66	8.6	9.26	13.01	10.73	15.46	14.32	8.59	11.05	8.32	11.16
100144764	PIGR	mRNA	2736.61	3919.78	1263.77	2731.2	1342.56	3101.42	3674.12	3561.89	3408.73	3378.21	4206.34	3775.6	3249.53	3283.74	4427.15	2975.48	3122.62	4328.96	4642.79	3410.1
100144766	FCGRT	mRNA	192.76	192.23	205.58	210.94	178.29	241.6	143.7	241.45	147.23	191.31	228.27	224.63	192.43	264.6	220.56	157.41	286.81	199.15	211.39	198.91
100145856	HEXA	mRNA	21.03	24.59	20.05	20.47	16.66	27.17	28.64	22.67	22.89	23.47	20.74	26.7	31.09	29.12	21.8	29.31	24.94	26.06	27.03	19.82
100145857	BCKDHA	mRNA	32.92	36.54	30.76	24.25	22.28	27.17	26.88	28.27	25.85	32.77	28.32	31.66	28.32	32.21	28.96	29.78	30.04	29.73	33.27	28.64
100145858	NAGA	mRNA	38.75	48.08	44.73	34.05	32.97	44.52	43.08	44.01	36.93	42.2	40.72	54.74	50.1	50.47	45.01	42.78	38.77	56.21	52.28	41.35
100145859	LIPA	mRNA	30.05	31.33	30.11	29.41	29.4	35.97	23.48	39.75	33.68	40.64	17.47	44.93	40.92	36.07	21.75	41.88	41.66	37.98	29.72	34.69
100145861	PON2	mRNA	38.29	42.35	37.87	30.66	29.55	36.09	29.44	32.21	30.98	30.71	31.26	34.33	34.94	36.35	25.02	33.39	39.57	31.55	29.66	31.51
100145862	DTNBP1	mRNA	15.72	14.63	17.92	12	18.88	15.29	13.5	11.53	15.01	13.53	16.5	12.45	13.8	12.01	17.63	12.63	13.75	12.76	13.78	14.29
100145864	SFXN1	mRNA	23.66	23.8	20.8	19.01	20.91	20	23.88	22.62	24.01	21.38	24.71	28.02	20.03	23.67	20.92	22.24	21.81	23.11	17.88	20.95
100145865	TPM1	mRNA	1840.91	1426.42	1087.3	914	1898.16	1385.51	1229.26	585.31	734.61	969.37	1284.84	808.73	1140.81	547.19	1194.69	997.68	447.61	666.27	1074.88	1046.63
100145866	VDAC1	mRNA	48.66	61.7	54.19	31.7	39.1	35.66	22.88	48.6	31.72	53.88	40.63	46.3	42.83	57.8	29.31	40.29	102.54	31.63	41.58	34.22
100145867	SNRPA	mRNA	28.56	34.95	32.91	28.53	34.89	29.34	43.48	32	37.72	32.38	35.9	29.15	38.04	36.59	34	40	30.39	33.67	34.63	37.58
100145868	ERP29	mRNA	92.41	96.14	76.31	80.68	110.98	119.63	109.97	97.08	90.68	117.05	119.14	95.48	124.48	105.2	115.33	114.19	93.04	142.49	134.5	101.54
100145869	SNRPA1	mRNA	35.09	34.25	29.44	28.2	35.14	39.96	43.44	27.02	34.28	34.9	33.12	33.29	36.09	29.07	32.01	33.81	26.08	35.75	32.39	36.46
100145870	PQLC1	mRNA	19.61	21.38	27.3	21.64	23.21	18.85	22.98	22.87	18.55	19.24	20.96	19.01	22.11	20.17	16.81	19.22	24.01	21.44	23.52	20.91
100145872	CHCHD3	mRNA	66.52	59.92	63.17	55.06	65.81	62.28	63.91	70.86	61.83	62.02	65.87	56.25	56.85	58.22	63.58	61.56	52.75	64.91	70.41	56
100145873	RABL2B	mRNA	19.52	18.64	19.65	18.58	19.67	16.05	21.94	19.81	19.37	22.24	20.5	22.4	21.2	22.18	19.59	18.33	18	20.24	21.85	22.7
100145875	PSPH	mRNA	3.44	3.1	2.45	3.97	3.09	4.91	5.15	2.63	2.55	3.08	3.39	2.28	4.23	2.64	3.04	3.14	3.22	2.8	4.12	5.85
100145877	RIT1	mRNA	25.28	19.86	24.79	22.43	21.13	22.13	27.34	22.74	22.88	20.14	22.01	26.74	20	24.89	20.47	21.64	19.65	22.6	21.3	21.62
100145878	BLOC1S4	mRNA	10	8.91	6.07	8.74	7	7.68	9.63	9.7	10.3	8.54	9.83	9.76	9.26	11.82	6.91	7.36	8.9	9.89	11.76	8.26
100145879	PPCS	mRNA	20.94	16.44	22.25	23.36	22.21	21.68	25.15	22.8	26.75	21.08	21.17	21.17	17.05	22.39	19.18	22.45	24.04	20.89	20.56	17.17
100145880	RAB7A	mRNA	134.56	129.95	152.17	131.67	135.28	124.04	140.6	130.71	122.7	129.56	118.56	133.27	131.57	135.91	125.19	131.48	161.58	130.72	127.4	131.09
100145881	ARL4A	mRNA	44.2	39.06	55.1	51.48	37.74	33.18	31.18	32.67	40.1	40.94	31.84	44.49	26.62	34.85	30.03	40.31	47.24	32.69	38.34	39.32
100145882	IFT27	mRNA	11.95	10.12	8.08	9.7	21.08	10.83	12.77	6.55	5.79	10.7	10.19	7.37	11.77	6.07	13.39	11.7	4.86	4.9	10.16	10.5
100145883	ARL1	mRNA	48.48	38.23	39.97	52.28	37.7	44.16	44.67	41.2	50.54	45.9	43.1	46.85	47.74	50.67	32.53	40.73	46.51	52.1	40.27	40.37
100147779	SLC35A4	mRNA	26.2	28.78	26.7	27.08	25.18	27.11	28.39	31.44	30.25	28.54	31.01	28.71	29.78	30.52	26.35	29.99	30.62	29.95	26.97	25.3
100147780	SLC25A33	mRNA	22.94	18.45	24.34	21.11	13.44	22.58	15.83	16.37	17.92	18.63	22.8	17.03	13.43	24.45	17.12	17.33	18.11	14.51	20.65	15.39
100147781	SLC39A3	mRNA	7.66	8.16	10.52	7.44	10.97	10.1	8.86	8.56	11.13	9.3	9.04	7.1	7.39	8.1	8.59	9.17	6.5	8.4	7.66	7.55
100147782	SLC25A11	mRNA	37.37	39.57	36.62	35.95	42.97	43.14	38.29	39.62	37.41	42.29	42.07	33.44	37.71	38.9	36.99	39	33.23	34.81	41.5	34.9
100147783	SLC25A17	mRNA	14.04	15.44	12.47	11.49	15.9	16.7	14.35	12.76	16.86	16.48	14.89	12.97	19.46	14.87	15.67	18.79	13.11	16.78	17.37	18.1
100147784	SLC25A38	mRNA	14.38	15.33	15.94	14.62	13.8	17.52	12.85	15.89	14.46	13.66	13.76	15.18	16.41	16.06	17.5	15.92	15.64	16.88	16.18	13.35
100147785	SLC25A15	mRNA	6.56	6.82	6.69	6.84	5.67	8.57	8.29	7.03	7.25	7.14	9.04	7.52	6.24	8.18	7.27	6.72	5.15	7.64	8.23	6.69
100147786	SLC25A20	mRNA	31.49	29.09	28.94	42.81	30.53	40.03	27.29	30.17	28.91	27.16	40.19	27.8	33.75	31.44	27.14	32.94	42.33	24.15	27.57	29.46
100147787	SLC25A4	mRNA	108.95	97.7	73.11	68.82	136.16	99.1	79.73	55.55	49.14	70.76	101.28	48.05	66.73	45.27	83.56	75.6	36.86	51.91	81.42	69.94
100147789	SLC25A6	mRNA	1124.65	1086.95	1263.04	1024.42	981.62	1118.45	806.63	1234.79	818.14	996.06	1021.21	910.8	921.19	984.95	1345.78	859.6	917.15	1084.32	1325.82	914.11
100147790	CD81	mRNA	208.65	201.28	180.43	200.11	230.07	233.49	226.4	173.79	175.21	207.48	198.94	194.07	211.81	174.07	217.09	224.44	162.02	172.82	201.82	251.13
100147791	DIRAS3	mRNA	3.68	3.24	2.44	3.46	12.13	2.57	8.99	3.32	3.33	5.74	5.17	3.01	9.51	1.89	8.3	4.65	1.84	1.91	7.49	7.28
100147792	RAB28	mRNA	26.75	21.71	17.39	19.17	22.93	20.89	24.22	21.76	22.44	23.67	21.45	21.79	18.94	23.39	22.28	20.31	19.95	25.66	20.79	24.8
100147794	RHOF	mRNA	16.39	14.36	13.11	18.2	8.87	16.67	15.72	14.95	13.67	14.98	13.72	16.83	14.23	19.02	11.9	13.68	20.51	15.69	11.76	14.64
100147795	RHOH	mRNA	2.28	4.67	4.71	7.47	2.7	4.4	3.55	3.33	7.86	3.42	4.74	5.42	4.82	4.11	2.83	5.76	3.66	3.18	2.09	7.39
100147796	SLC25A37	mRNA	20.5	22.59	14	17.8	10.14	18.8	28.57	26.23	26.78	28.87	27.56	27.05	28.19	19.98	22.64	26.51	26.49	28	24.18	27.26
100147797	GLRX	mRNA	159.37	138.83	172.57	157.31	171.05	148.2	106.55	142.75	161.9	150.23	119.21	135.46	127.29	152.68	129.43	139.85	163.2	132.86	179.67	119.28
100147798	CCND3	mRNA	57.4	62.34	56.45	58.86	52.66	73	69.01	64.07	51.73	51.68	64.89	61.02	71.04	70.9	59	66.97	68.12	55.94	62.21	71.94
100147799	CCND2	mRNA	51.98	55.07	37.45	48.79	53.17	45.1	92.91	40.67	49.56	46.52	51.07	64.65	110.62	72.67	51.51	94.75	74.56	49.09	51.65	53.23
100147800	SLC25A10	mRNA	24.27	26.63	27.36	26.17	17.55	33.15	27.69	36.32	35.41	34.6	31.12	35.59	25.15	30.32	31.58	26.09	28.09	35.89	38.22	24.38
100147801	SLC25A26	mRNA	12.03	15.68	9.65	7.6	13.96	14.49	11.62	13.38	10.59	14.47	11.06	13.85	15.03	12.82	7.58	14.56	6.49	9.7	7.49	9.29
100158234	AKIRIN1	mRNA	26.7	25.98	21.91	26.93	16.23	26.38	24.35	31.47	29.63	25.76	24.2	31.7	28.73	29.39	20.81	28.27	30.96	24.61	28.12	28.88
100158235	RHOB	mRNA	76.36	69.08	72.53	40.47	84.28	67.84	62.67	55.79	38.93	66.94	86.96	62.44	65.46	62.81	96.28	72.88	55.36	43.87	74.26	74.85
100169699	LIPE	mRNA	2.35	2.25	2.41	1.37	1.25	1.93	2.82	1.64	1.92	2.36	2.4	2.42	3.4	3.44	2.07	3.23	1.92	2.48	4.25	2.04
100169934	CRY2	mRNA	10.22	14.04	13.91	8.76	12.68	13.5	14.31	14.18	11.55	11.07	13.95	12.11	11.28	12.13	13.22	10.71	12.81	13.76	12.1	15.75
100169937	FBXL3	mRNA	19.27	13.58	18.15	17.36	15.4	17.05	14.99	17.2	15.25	15.12	17.58	22.2	16.87	20.75	16.06	14.04	16.73	16.79	13.56	18.28
100169938	GSK3B	mRNA	18.72	19.12	22.15	19.66	23.08	19.93	19.96	22.23	22.14	20.68	17.13	22.64	24.82	23.19	21.3	18.94	26.3	20.83	21.59	18.56
100169939	BHLHE40	mRNA	10.17	13.49	11.12	13.11	9.39	16.17	16.69	9.86	14.86	12.91	15.05	12.3	14.17	11.46	10.8	12.72	10.86	12.33	11.56	15.5
100169940	ADRA1A	mRNA	1.58	2.15	2.12	1.97	1.81	1.91	2	2.32	2.27	2.36	1.99	2.26	2.53	2.54	2.03	2.3	2.15	2.08	2.31	2.56
100170322	COX15	mRNA	12.72	14.57	10.72	12.99	14.3	13.13	14.37	16.16	12.11	13.09	15.99	15.05	14.5	18.08	13.71	13.29	12.77	13.25	14.08	12.85
100170324	DPP4	mRNA	8.47	8.49	3.72	5.4	4.56	8.35	9.22	6.82	9.38	7.66	9.02	7.34	8.96	8.37	6.87	8.34	6.41	15.57	9.08	9.11
100170325	SCNN1B	mRNA	10.82	9.48	18.68	4.91	15.55	7.87	11.66	6.47	10.02	10.1	2.48	30.09	12.37	18.13	14.4	13.44	7.36	10.62	9.17	8.43
100170327	FASN	mRNA	8.17	12.86	12.38	7.51	9.27	10.73	16.35	15.55	15.7	18.45	12.2	14.01	22.26	17.96	13.51	20.12	12.12	14.36	15.51	15.11
100170398	RTN3	mRNA	65.17	69.96	61.1	61.31	78.49	68.97	63.99	62.32	61.11	61.69	63.26	64.14	60.77	64.58	76.28	61.44	56.18	69.55	68.2	66.2
100170399	RTN4	mRNA	80.16	86.37	91.18	80.15	78.99	85.46	74.56	80.83	73.73	74.11	68.84	83.72	81.58	85.65	77.72	74.11	64.11	95.87	77.96	81.02
100170652	TAPBP	mRNA	116.02	123.92	140.02	119.01	150.8	119.38	117.49	112.61	128.86	114.58	93.22	122.4	141.81	127.93	129.71	145.84	147.73	107.33	115.24	128.44
100170667	COX5A	mRNA	239.93	249.14	226.49	237.93	285.86	267.5	218.24	254.11	255.29	228.35	242.4	188.77	172.96	214.72	246.77	226.3	213.45	218.45	262.34	166.89
100171391	CLOCK	mRNA	3.81	3.28	3.25	3.47	3.67	3.49	3.45	3.85	3.83	3.69	4.1	4.41	3.81	3.19	3.56	3.27	3.43	3.76	2.75	4.24
100171393	CIPC	mRNA	9.61	11.29	9.68	8.87	8.2	9.64	8.67	13.59	10.3	9.33	12.86	9.21	9.14	11.64	10.6	8.26	11.22	12.03	9.71	10.53
100171394	OVAR	mRNA	1826.55	1072.92	2581.69	1968.6	1003.55	1982.68	1428.93	1559.03	1035.11	1432.95	1236.5	846.99	37.91	2318.25	1585.92	1544.07	1882.68	1606.74	1388.13	1703.74
100171395	RGN	mRNA	1.76	1.15	2.87	3.09	2.98	1.58	3.83	2.12	3.15	2.15	2.21	3.03	2.48	3.11	2.66	2.39	2.99	1.84	1.84	2.04
100171396	CSNK1D	mRNA	50.3	57.88	58.76	52.67	48.27	52.44	48.9	53.99	53	53.79	50.92	54.41	52.61	55.29	49.32	53.01	58.51	45.2	51.72	50.99
100171397	ATXN3	mRNA	8.24	6.42	9.29	9.89	6.3	7.91	7.8	9.06	8.3	8.71	9.43	12.02	10.8	10.92	6.9	7.61	10.84	8.34	7.98	11.73
100171398	TRA2A	mRNA	63.84	58.26	71.32	70.25	70.55	58.13	63.95	71.71	67.52	59.86	73.85	76.32	67.19	75.15	63.56	65.79	74.2	61.1	59.14	72.69
100174903	NR1D1	mRNA	19.11	12.84	15.66	9.51	19.67	17.33	22.79	10.42	8.57	18.64	11.71	13.59	13.69	11.91	15.58	11.42	9.45	11.28	10.97	19.96
100174904	GATM	mRNA	5.8	10.61	3.86	4.83	5.11	9.72	10.06	9.45	12.13	9.83	10.55	12.17	16.18	19.54	8.08	9.2	8.82	11.62	8.98	19.77
100174905	PSMB8	mRNA	288.15	264.98	277.28	255.09	422.54	283.16	250.2	163.83	257.78	267.49	141.62	192.27	276.39	269.96	275.26	282.12	312.95	243.94	206.4	260.27
100174906	ITM2C	mRNA	321.54	329.54	377.53	359.74	202.34	243.96	289.58	300.62	370.06	350.03	235.27	423.54	324.58	252.98	244.33	290.46	422.29	304.81	441.8	319.42
100174984	PER1	mRNA	20.18	27.15	23.14	18.35	24.12	22.32	27.48	32.63	20.67	25.18	30.01	29.25	21.59	30.8	32.88	27.14	20.82	28.03	29.48	34.34
100174988	ITM2B	mRNA	879.46	724.14	1042.02	853.69	758.61	772.67	578.27	584.33	692.28	693.25	591.35	793.51	668.24	818.45	509.02	706.09	1042.14	653.77	675.45	640.79
100180629	TSPAN9	mRNA	7.08	6.7	6.62	5.06	9.3	6.48	7.93	6.75	5.94	7.41	7.19	6.41	6.76	6.35	8.16	6.96	5.35	8.1	7.09	6.07
100187549	HPCAL1	mRNA	49.26	44.13	58.63	50.31	69.85	50.1	67.81	43.65	62.76	55.31	57.2	74.52	66.26	71.54	65.25	67.57	72.38	51.4	58.85	57.6
100187550	UBE2E2	mRNA	15.96	13.78	15.19	11.45	19.4	9.37	11.29	9.57	15.1	10.1	15.89	10.37	12.78	11.8	17.78	15.45	11.72	13.41	16.21	8.65
100187551	IGFBP6	mRNA	19.41	9.11	11.3	11.07	28.76	12.4	16.48	9.32	11.41	10.84	12.09	7.4	12.76	9.79	13.47	12.88	10.33	9.81	8.51	15.29
100188913	CYFIP1	mRNA	42.52	46.08	41.09	36.94	37.63	44.93	39.66	41.71	40.56	42.51	42.39	44.13	41.08	40.61	39.39	41.23	44.97	37.59	39.46	41.46
100188914	ATRN	mRNA	6.79	9.12	4.89	6.51	6.5	8.31	9.23	9.71	8.13	8.43	9.23	8.83	9.63	8.78	8.72	8.48	7.52	10.52	8.55	10.39
100188915	ZNF131	mRNA	6.82	7.52	7.29	8.03	7.81	7.8	10.28	8.98	9.76	8.05	9.31	9.37	10.78	9.32	7.72	8.23	7.32	9.12	6.68	9.95
100188916	FBXO21	mRNA	8.95	8.71	8.73	8.71	8.7	11.04	10.14	9.66	9.42	9.92	10.41	11.8	11.01	10.1	10.04	10.01	11.13	9.93	9.44	10.67
100188975	HPRT1	mRNA	8.24	9.47	8.05	12.78	9.96	9.42	9.5	8.64	10.81	9.61	14.5	10.14	8.57	9.73	9.18	8.46	7.77	9.35	9.45	13.91
100189620	ME1	mRNA	5.8	3.68	3.12	2.83	4.11	5.06	5.39	2.88	2.99	4.27	4.11	3.39	4.53	2.57	4.4	3.45	1.59	2.35	3.41	3.57
100190973	CDK5	mRNA	29.86	32.58	37.72	25.45	36.37	35.91	30.82	36.77	30.24	31.81	31.08	28.63	30	27.83	32.82	32.5	26.89	34.64	35.97	32.12
100190977	CKB	mRNA	902.84	843.21	724.43	669.49	946.44	844.45	721.61	457.93	494.22	605.4	679.59	379.02	475.67	385.94	639.86	656.48	502.11	342.74	685.33	478.16
100192315	DEGS1	mRNA	23.05	16.5	23.3	20.52	26.75	20.19	21.52	10.98	18.41	17.94	15.38	17.89	26.27	19.24	14.72	22.98	21.26	16.09	16.37	21.14
100192316	HADHA	mRNA	81.1	81.94	71.56	71.93	84.78	88.26	83.14	79.37	77.98	81.22	82.55	79.83	81.44	80.38	90.25	82.03	81.45	73.62	71.77	76.28
100192421	GNG11	mRNA	56.91	56.09	26.01	35.75	57.54	38.93	49.62	48.41	34.15	37	47.16	26.4	38.34	19.8	44.5	37.87	20.02	44.39	32.43	46.01
100192423	ODC1	mRNA	27.41	25.03	27.55	35.48	34.62	28.52	47.42	30.47	45.46	30	31.78	25.45	28.78	42.35	34.13	34.02	35.25	33.2	28.69	31.09
100192424	PSMA6	mRNA	70.7	59.06	76.26	75.91	89.72	76.43	76.31	60.49	80.79	63.83	69.85	62.82	65.14	65.19	63.81	79.47	66.36	58.16	71.36	68.47
100192428	DBP	mRNA	40.68	37.37	58.27	30.16	47.46	30.67	52.51	41.54	34.42	44.69	40.15	47.14	32.77	36.05	63.93	26.76	34.95	32.78	33.83	44.82
100192429	HLF	mRNA	5.17	4.06	2.56	3.62	5.29	5.08	4.66	3.59	3.98	4.93	6.5	4.08	5.83	3.16	6.37	4.59	2.77	3.21	3.37	6.95
100192430	TEF	mRNA	28.94	24.77	32.51	27.56	27.87	24.39	26.43	22.71	23.54	28.68	23.28	25.83	22.91	22.56	27.69	26.91	32.19	21.12	21.82	28.07
100192431	FCGR1A	mRNA	4.71	2.86	3.05	3.78	7.09	4.19	4.25	2.56	3.58	5.73	1.25	3.55	5.7	2.81	1.66	6.39	4.86	2.52	3.02	3.32
100192432	FCGR2B	mRNA	3.5	4.36	2.44	4.63	3.39	3.4	2.96	1.67	5.12	5.44	1.78	4.36	4.3	2.11	1.25	3.89	5.6	2.7	2.66	2.98
100192433	FCGR3A	mRNA	18.98	16.68	17.49	17.79	36.88	24.75	14.45	12.61	15.59	22.15	5.87	19.19	22.18	14.43	13.66	22.4	18.57	20.35	10.79	16.38
100194428	MAPK13	mRNA	58.41	48.47	60.58	51.84	57.42	39	50.04	53.94	54.39	49.53	66.02	53.04	37.56	59.1	50.82	52.98	47.06	58.17	70.56	42.57
100196903	IDO1	mRNA	18.87	15.38	22.11	10.54	79.71	36.18	8.46	7.84	15.16	17.17	6.86	24.91	46.14	13.95	9.64	20.7	55.16	11.32	4.77	25.14
100216315	POLR2G	mRNA	37.58	37.79	32.63	27.81	54.76	50.77	54.94	35.25	35	37.81	41.66	29.61	36.29	30.66	38.72	41.32	28.81	39.47	42.89	36.12
100216328	LAMC2	mRNA	9.18	8.74	11.48	9.36	2.56	8.39	4.93	12.69	8.18	9.7	7.38	12.57	6.29	10.33	5.8	7.54	13.64	10.21	9.08	8.59
100216431	AURKA	mRNA	2.05	1.7	3.77	4.52	2.29	2.05	4.83	1.38	3.1	3.04	3.16	2.21	4.3	3.9	1.37	3.05	2.63	2.42	5.29	3.18
100216432	CDK1	mRNA	2.23	1.9	1.91	3.94	1.45	1.58	4.4	1.05	2.22	2.34	3.42	2.13	5	4.13	1.67	3.01	1.67	2.06	5.19	3.02
100216433	CDK2	mRNA	6.23	7.36	5.73	6.67	5.24	7.04	8.55	7.06	8.41	8.21	11.18	6.75	9.86	9.56	7.69	8.63	8.19	7.56	9.2	9.79
100216434	CDKN1C	mRNA	15.38	11.27	13.62	10.98	22.4	16.59	19.72	11.65	9.52	14.93	12.69	13.3	14.81	12.6	17.3	13.68	8.97	11.19	11.92	15.69
100216435	CSNK2B	mRNA	137.43	116.82	133.47	133.16	158.15	145.89	129.34	130.52	128.74	128.34	130.45	117.86	114.05	112.07	135.42	123.85	122.82	119.41	126.53	125.38
100216436	CYTH2	mRNA	37.72	36.44	46.71	35.84	41.55	32.06	32.48	36.1	31.35	33.79	32.63	39.18	34.27	35.56	40.7	36.15	42.92	31.72	39.82	32.73
100216437	DKC1	mRNA	28.44	30.82	30.05	33.04	41.49	31.71	39.43	36.93	37.7	36.72	36.71	32.94	39.05	30.63	41.83	34.15	27.72	29.19	30.83	37.34
100216438	IRAK4	mRNA	4.47	3.13	3.86	3.78	3.64	4.33	4.08	4.22	4.3	5.06	3.49	5.59	3.62	4.57	4.17	4.35	4.44	3.46	3.44	4.5
100216439	LCK	mRNA	9.61	13.62	9.5	13.23	9.49	11.25	9.32	11.24	14.79	13.37	7.55	14.07	14.4	14.46	9.84	13.95	14.09	12.06	7.81	13.61
100216440	PGK1	mRNA	52.24	47.9	42.1	51.61	63.23	58.62	60.86	48.02	69.4	50.19	44.98	41.21	50.03	42.43	42.06	55.55	45.19	42.02	51.63	45.52
100216462	FN1	mRNA	72.47	68.12	38.07	62	63.13	73.57	75.78	59.22	39.17	86.06	32.39	55.84	53.72	44.91	43.72	76.16	46.27	55.95	49.47	64.83
100216463	PRKAR1A	mRNA	77.5	70.91	67.83	66.65	89.39	77	87.49	62.41	62.17	70.23	75.27	67.13	70.2	63.36	82.39	72.72	56.06	66.99	70.24	74.76
100216464	NDUFA1	mRNA	119.75	99.52	101.15	100.58	149.87	115.32	111.32	89.16	88.13	86.46	101.2	82.42	84.75	83.01	99.93	94.07	79.07	83.8	100.31	79.35
100216465	ATF4	mRNA	228.99	224.79	200.17	240.52	260.06	222.02	301.17	217.7	235.08	267.66	234.3	206.13	253.24	227.48	245.09	230.17	196.05	266.14	260.2	259.39
100216476	HTT	mRNA	9.8	12.85	12.4	9.84	8.66	9.65	11.91	13.8	12.27	13.47	11.74	13.19	14.51	11.53	9.91	15.56	13.23	12.19	11.4	12.88
100217400	BTG1	mRNA	294.37	335.14	402.86	329.51	304.76	310.86	235.3	328.25	311.31	314.47	329.21	330.21	247.47	367.13	358.53	253.4	350.58	330.31	266.1	283.16
100217403	PHKG2	mRNA	21.27	25.9	26.49	24.29	27.56	20.89	29.8	23.9	28.31	26.13	22.92	27.79	23.01	22.11	23.63	24.27	28.36	24.66	21.16	24.32
100217404	SIRT4	mRNA	1.94	2.44	2.3	2.28	2.2	2.8	3.04	2.63	1.8	3.35	2.68	2.42	2.6	3.01	3.01	2.27	2.59	2.16	1.99	2.31
100217405	SLC25A19	mRNA	11.89	23.59	12.27	12.9	11.71	11.86	12.44	12.77	11.5	13.24	12.61	11.42	11.99	25.56	12.52	13.66	12.8	11.31	12.99	11.16
100217406	TIMP2	mRNA	191.15	212.97	167.32	153.75	207.25	224.03	215.37	207.37	205.85	192.09	172.28	169.97	243.53	212.85	161	238.7	142.94	273	235.79	270.19
100217407	TIMP3	mRNA	56.83	50.78	38.95	30.75	60.41	69.73	60.12	47.46	41.63	55.78	67.53	50.17	65.91	36.73	72.43	63.32	32.52	40.01	54.54	85.35
100217408	ATP5PD	mRNA	298.47	264.54	263.04	266.56	408.94	308.53	268.19	285.15	282.36	267.24	276.85	205.25	188.19	210.75	266.86	267.9	223.06	254.17	259.47	209.14
100217409	NFIL3	mRNA	9.55	7.4	6.22	6.18	6.39	6.66	7.68	5.18	5.82	7.49	6.07	9.32	9.87	9.93	7.26	8.25	7.77	6.12	8.07	11.01
100217410	PANK2	mRNA	10.73	10.82	12.15	10.12	13.7	11.91	12.86	10.56	13.14	11.98	11.06	13.66	11.77	12.89	11.16	9.93	9.19	11.22	10.98	12.88
100217411	MAPK14	mRNA	38.44	38.62	39.05	36.52	41.21	36.54	34.26	39.98	38.27	36.63	36.68	44.14	36.78	35.5	38.62	41.82	43.41	36.31	39.82	34.36
100217412	SLC25A3	mRNA	255.02	207.16	236.28	233.01	236.47	241.29	211.25	236.93	213.89	226.26	234.88	197.18	193.21	237.08	223.6	221.79	191.22	198.65	252.25	188.6
100233166	GNAT2	mRNA	2.69	2.28	2.59	2.61	3.61	2.39	2.75	2.1	2.76	2.31	1.81	2.66	2.1	2.24	2.51	2.1	2.38	1.83	1.94	2.58
100233239	PSIP1	mRNA	31.38	24.24	30.06	34.49	36.58	26.05	34.08	32.12	37.32	36.58	36.45	47.57	39.14	32.69	38.46	31.21	33.1	31.34	31.32	38.22
100240715	TNFRSF1B	mRNA	18.99	16.09	19.47	17.53	16.52	15.8	16.78	18.19	21.11	21.29	13.12	20.32	21.53	18.86	17.8	20.44	23.26	13.41	17.42	16.9
100240716	SKP1	mRNA	108.01	74.71	84.7	93.69	67.89	78.04	75.45	67.7	91.59	77.13	86.76	90.93	71.42	92.53	69.16	86.43	79.36	77.01	79.61	80.89
100270685	KCNMA1	mRNA	29.45	25.99	17.04	16.81	28.51	24	30.77	14.54	16.39	21.24	23.99	17.53	24.75	15.18	21.55	25.48	11.53	14.31	17.76	25.83
100270711	EIF1AX	mRNA	80.2	67.03	54.32	70.6	83.66	76.46	83.61	58.67	72.77	62.13	80.99	71.62	69.25	62.92	73.81	72.17	56.41	67.54	71.08	75.34
100270712	FABP5	mRNA	65.55	45.87	52.19	58.76	55.82	76.55	53.26	56.53	44.1	51.43	66.66	50.89	48.38	52.25	58.42	50.08	51.62	51.87	51.32	74.28
100270713	IGFBP7	mRNA	192.81	199.41	138.68	127.34	222.79	160.64	222.71	200.57	127.38	198.77	157.34	170.61	165.14	149.37	185.16	213.24	150.34	169.34	217.11	237.61
100270714	MRCL3	mRNA	402.42	323.72	492.01	408.89	458.91	410.84	368.34	324.65	404.52	351.09	333.76	360.48	286.26	344.61	338.85	326.43	371.33	340.41	323.2	331.24
100270716	SLIRP	mRNA	112.99	96.58	107.91	111.46	168.86	139.89	107.35	109.13	110.72	109.37	125.32	73.77	72.7	90.73	108.26	97.4	91.76	117.78	111.24	88.82
100270717	SOD1	mRNA	92.85	92.25	73.17	79.35	99.37	88.17	101.89	76.54	84.92	85.98	93.15	88.83	74.94	77.27	100.17	92.31	57.89	82.62	93.39	92
100270718	SS18L2	mRNA	36.58	26.87	35.32	33.86	37.51	36.45	26.56	26.48	31.97	26.58	31.67	27.86	26.92	27.55	36.98	31.97	32.17	24.74	31.44	27.23
100270719	UQCRH	mRNA	333.73	251.32	280.34	273.51	354.8	336.6	300.44	277.12	242.55	247.83	279.81	208.51	221.74	216.07	288.88	275.99	240.16	229.51	307.24	222.09
100270720	NDUFA12	mRNA	108.51	80.55	81.9	88.3	105.62	99.56	97.39	70.35	78.15	79.59	80.13	64.1	74.65	67.55	71.14	89.8	70.79	67.37	80.35	62.99
100270789	RPL19	mRNA	1296.1	1199.84	1252.84	1254.34	1594.59	1470.73	1288.84	1411.75	1395.37	1262.18	1569.68	1123.98	1190.1	1054.46	1766.04	1209.24	965.53	1428.55	1357.37	1382.25
100271658	EYA3	mRNA	13.4	13.41	13.67	15.52	9.71	13.55	13.31	13.89	12.28	12.48	13.47	16.37	15.69	16.09	11.57	15.34	18.6	13.52	12.37	14.19
100271659	MTOR	mRNA	10.47	12.11	8.86	11.06	7.79	11.73	11.8	11.47	11.9	12.84	11.07	11.94	11.99	11.28	10.2	12.77	11.3	11.88	10.81	11.57
100272002	PIM1	mRNA	12.09	10.14	12.29	16.13	5.39	11.86	8.8	8.13	10.49	12.4	11.41	10.73	12.89	11.73	7.06	11.82	13.36	7.9	10.01	12.31
100272215	MLPH	mRNA	35.36	55.29	63.48	44.27	28.57	50.4	28.35	51.37	46.25	33.56	36.34	48.31	34.33	69.49	15.88	45.05	58.37	43.69	55.3	58.7
100286737	IGFBP3	mRNA	178.17	106.7	229.14	96.37	209.28	133.67	72.31	165.03	84.66	187.58	27.87	121.41	90.21	129.49	57.29	152.42	173.84	142.82	97.2	74.56
100286738	MEF2C	mRNA	3.47	4	3.9	6.31	5.03	4.44	5.74	3.53	4.82	4.06	5.45	4.83	4.47	2.13	5.05	5.14	3.45	4.82	3.46	6.83
100286739	NR2F2	mRNA	38.19	31.96	24.68	20.62	38.38	27.75	36.64	19.79	26.5	35.07	24.64	30.28	37.26	23.26	37.24	29.59	21.56	21.85	21.65	31.71
100286796	BCO2	mRNA	10.63	10.35	7.17	6.04	12.3	9.25	7.16	8.6	9.67	9.65	4.87	10.45	8.81	12.88	4.75	10.6	6.63	8.22	7.78	7.34
100294558	SLC26A2	mRNA	43.16	33.04	43.17	66.28	23.83	39.34	27.47	41.76	48.01	36.65	35.27	40.45	26.41	39.63	20.92	31.94	44.18	30.48	33.02	26.69
100294595	SOCS3	mRNA	7.17	3.41	4.64	6.47	3.81	3.02	4.99	2.87	4.92	5.89	2.97	4.78	7.31	3.44	2.12	5.93	5.38	2.4	6.1	3.72
100294600	CTNNB1	mRNA	68.98	74.57	66.07	64.51	59.52	77.99	69.61	82.54	76.85	75.97	78.2	97.8	89.43	99	75.25	76.58	88.18	88.47	82.13	81.88
100294605	VCAN	mRNA	7.72	5.75	3.96	5.24	8.09	8.25	9.43	6.98	7.5	7.99	3.33	9.62	8.72	8.03	4.67	8.92	10.3	8.42	7.08	8.86
100294646	HNRNPD	mRNA	82.93	73.03	86.28	80.99	93.11	79.13	99.8	87.89	103.88	94.41	108.05	93.04	89.22	78.6	88.42	91.84	71.37	94.02	88.34	97.06
100294652	AKT1	mRNA	87.2	86.23	91.18	79.83	95.63	89.99	94.48	89.61	77.99	88.81	90.28	81.15	88.41	86.76	81.58	95.72	83.24	80.68	91.36	83.5
100294659	STAT3	mRNA	48.01	53.23	41.84	45.76	34.84	44.09	52.88	45.71	52.84	51.33	45.71	63.03	61.14	59.91	39.26	56.3	56.43	59.41	53.64	51.38
100302028	ZGPAT	mRNA	25.1	25.35	32.95	29.77	28.84	26.11	28.85	27.41	24.46	25.36	23.57	25.19	26.06	26.03	24.67	27.24	30.88	24.89	26.17	25.46
100302062	REM1	mRNA	6.47	4.13	5.48	6.48	11.74	5.45	7.9	3.52	5.92	6.56	5.43	3.8	5.73	3.87	6.86	4.61	4.39	5.66	5.29	5.86
100302063	RAB8A	mRNA	105.96	97.56	115.31	128.44	83.72	109.71	100.82	85.03	112.59	103.03	83.9	116.58	104.82	103	82.73	107.79	138.05	92.38	108.43	96.87
100302064	RAB10	mRNA	70.34	59.79	65.07	74.28	67.72	76.68	58.19	61.33	63.54	58.45	59.86	63.96	64.51	69.58	53.05	69.04	72.09	51.68	65.01	60.4
100302065	RAB1A	mRNA	86.07	74.18	70.26	88.74	61.87	80.67	84.32	71.86	91.73	78.01	78.83	87.14	89.28	94	59.35	81.03	88.33	85.46	79.57	78.62
100302066	RAB4A	mRNA	13.36	9.25	14.14	9.17	12	11.28	9.88	10.23	8.49	11.3	10.94	15.01	10.24	10.92	12.58	8.9	15.14	11.59	15.87	10.58
100302067	RRAGA	mRNA	61.68	62.33	63.06	56.3	73.22	61.56	61.7	51.6	64.09	59.83	64.89	65.89	64.18	66.44	59.6	61.87	55.52	53.33	66.56	62.66
100302068	GDI2	mRNA	143.45	145.65	125.44	154.08	122.23	152.12	141.71	151.05	147.31	142.66	146.83	158.39	149.72	154.3	143.38	148.4	154.55	149.7	170.02	156.81
100302069	RHEB	mRNA	64.38	50.81	44.68	50.3	52.24	60.15	54.22	42.4	50.12	52.02	54.08	49.9	49.92	43.48	49.87	48.7	44.2	42.71	55.9	52
100302070	RRAGC	mRNA	13.46	11.62	11.23	11.57	7.79	11.06	12.39	11.58	11.14	12.26	11.26	13.97	11.97	11.55	9.96	13.2	14.52	11.65	11.85	12.14
100302071	RABGGTB	mRNA	29.91	25.12	26.7	26.93	31.87	24.82	29.63	34.9	33	26.78	25.38	31.15	27.26	25.94	33.09	24.06	23.91	31.76	26.77	29.01
100302072	RABAC1	mRNA	81.11	68.93	63.45	64.68	102.49	93.81	83.75	67.88	63.3	68.27	85.73	54.29	79.32	69	85.13	73.57	54.03	83.33	92.05	74.4
100302073	RAB9A	mRNA	28.01	29.91	31.43	30.9	27.54	28.75	22.44	29.04	23.16	24.68	28.03	25.71	20.98	25.17	25.75	28.58	23.1	21.89	25.82	23.63
100302074	GDI1	mRNA	58.89	67.48	56.07	63.33	64.58	71.43	70.8	68.67	67.64	68.94	70.12	66.59	85.19	68.84	74.3	63.17	55.66	60.39	68.48	83.74
100302075	RASD1	mRNA	3.17	2.58	1.75	2.24	2.42	3.21	2.42	4.22	2.74	2.87	3	3.3	2.54	4.85	3.68	3.69	1.56	2.88	2.83	5.02
100302076	RILPL2	mRNA	15.3	17.31	15.28	18.06	12.21	14.04	13.55	17.25	18.54	16.12	11.7	15.37	11.98	14.28	14.99	16.13	14.73	16.35	12.89	17.39
100302077	RAB21	mRNA	16.72	18.14	16.26	21.46	11.68	18.75	15.48	17.8	19.35	18.67	17.69	18.19	21.19	16.9	16.29	17.82	21.01	14.08	16.99	15.85
100302078	RHOA	mRNA	394.3	327.32	378.64	364.1	347.08	359.78	332.37	306.01	358.91	338.52	284.86	333.5	335.81	347.71	286.66	343.75	389.71	308.09	350.02	289.45
100302079	RAN	mRNA	82.67	65.2	61.36	79.66	81.7	81.89	90.47	64.19	73.85	64.87	84.44	71.74	80.03	63.72	72.41	76.48	62.23	63.96	76.78	85.01
100302080	RASSF1	mRNA	9.41	12.25	12.36	10.17	10.3	14.29	13.11	10.16	12.79	11.95	9.68	11.65	16.78	13.9	11.19	14.14	11.95	11.92	11.72	11.57
100302082	MAP2K7	mRNA	23.53	24.13	27.34	21.24	23.11	23.64	25.58	27.14	20.78	27.94	23.95	27.12	28.8	24.73	26.25	23.26	24.14	23.3	22.44	27.77
100302083	CDKN1A	mRNA	146.51	97.46	186.71	159.3	87.91	108.47	84.72	101.12	124.52	94.48	89.01	99.49	84.11	99.76	67.31	120.24	140.86	64.03	96.5	80.33
100302084	RAB5A	mRNA	36.93	32.94	36.38	42.2	33.2	35.49	37.43	37.09	36.26	41.45	40.2	43.28	42.11	37.8	33.02	38.37	40.25	40.75	39.76	39.36
100302085	AK1	mRNA	60.28	65.41	63.67	49.37	67.1	60.56	81.65	65.04	64.43	55.23	63.22	56.89	43.64	43.8	70.61	57.47	50.18	49.35	60.48	49.68
100302086	FNTA	mRNA	42.92	33.59	40.28	36	43.96	39.68	38.43	41.65	39.2	35.58	40.21	39.78	35.08	37.86	35.11	41.92	41.63	39.24	39.96	40.75
100302087	STRADA	mRNA	10.88	12.77	14.21	13.85	12.97	13.06	15.86	14.02	12.07	13.58	13.71	14.13	14.68	13.76	14.52	15.53	11.1	12.25	12.58	15.05
100302096	UBQLN1	mRNA	54.52	48.77	44.6	58.53	35.29	51.72	45.85	49.08	52.71	51.86	48.55	56.05	61.45	56.18	40.15	54.88	60.59	53.08	46.35	57.52
100302097	DARS	mRNA	22.27	19.64	18.02	22.7	20.07	21.24	25.15	20.8	21.33	21.25	23.42	25.07	24.15	23.37	18.36	22.24	19.96	23.15	19.95	23.2
100302099	CD93	mRNA	7.24	7.84	7.31	6.89	7.1	8.66	9.5	12.76	8.94	9.88	7.39	9.43	9.34	6.42	11.11	6.62	8.87	12.82	10.31	8.13
100302100	RPA1	mRNA	16.85	21.46	13.1	13.69	15.85	18.86	20.59	19.67	18.19	17.57	19.92	18.56	24.52	19.31	18.28	22.76	21.16	19.22	18.61	25.58
100302101	CPNE1	mRNA	25.19	27.06	25.72	30.91	21.16	29.74	29.99	30.73	27	33.13	29.42	39.72	35.49	38.24	24.62	31.01	33.33	30.97	26.66	33.8
100302102	FH	mRNA	48.6	48.23	42.52	47.13	54.46	52.51	45.51	53.24	43.09	48.86	52.21	47.48	46.14	47.18	46.05	45.05	44.01	52.36	53.35	46.11
100302103	LYN	mRNA	15.48	12.98	15.55	19.02	14.94	15.03	17.34	14.35	17.03	17.81	16.77	17.8	16.35	15.78	12.28	18.06	17.91	17.75	17.41	19.47
100302302	ARF1	mRNA	151.75	152.55	144.07	153.17	174.1	151.89	142.85	145.64	158.78	159.45	157.05	146.25	151.35	174.46	150.97	152.8	146.21	153.86	174.07	145.06
100302303	ARF3	mRNA	64.17	55.27	56.51	60.62	64.95	52.84	58.25	53.96	60.99	58.23	47.67	57.84	54.77	51.82	51.71	62.54	56.23	52.2	58.1	51.08
100302304	ARF4	mRNA	119.74	132.23	115.24	141.49	117.5	126.2	141.38	110.69	133.23	132.76	129.41	115.52	153.3	144.5	101.62	130.48	126.89	148.11	143.66	122.89
100302305	ARF5	mRNA	24.83	22.89	24.72	22.12	29.88	26.11	24.55	21.17	24.88	25.8	20.22	20.43	20.76	21.1	27.69	24.42	20.99	23.49	22.33	23.95
100302306	ARF6	mRNA	131.54	122.93	146.82	132.3	106.79	116.54	101.33	109.56	132.98	128.89	112.89	126.1	133.01	145.7	102.61	147.45	151.08	112.11	134.76	109.83
100302307	ARFIP2	mRNA	31.92	37.49	33.31	28.61	34.73	36.65	39.29	39	43.74	35.74	42.29	31.33	38.12	35.6	35.5	32.91	33.43	42.93	37.98	40.59
100302308	ARFRP1	mRNA	41.86	36.49	37.39	38.93	43.97	43.42	40.3	39.34	38.72	39.69	37.11	34.53	40.37	34.77	40.26	38.18	34.13	33.18	40.12	37.67
100302309	ARL2BP	mRNA	23.24	24.32	21.12	18.73	20.97	19.39	25.22	21.44	22.62	23.97	21.58	23.28	24.51	21.69	17.79	23.13	20.63	20.67	24.13	22.8
100302310	ARL2	mRNA	46.97	43.02	49.23	40.01	75.05	39.23	56.08	34.77	34.7	31.09	46.16	43.68	39.44	35.26	47.05	46.04	31.1	33.13	51.23	46.8
100302311	ARL3	mRNA	32.65	23.83	19.78	24.52	34.07	38	35.89	21.32	22.99	26.44	30.96	24.71	27.54	22.94	34.68	30.52	17.3	27.49	26.83	34.48
100302312	ARL4C	mRNA	7.06	8.63	5.57	6.56	6.86	9.07	6.42	4.53	9.38	8.62	4.17	10.66	9.9	8.72	5.62	9.75	7.08	7.51	6.64	7.02
100302313	ARL5A	mRNA	10.1	9.88	7.69	10.24	6.56	9.89	9.43	13.09	15.28	11.67	10.05	14.99	15.26	11.72	7.27	10.97	11.38	15.67	14.87	11.99
100302315	ARL6IP1	mRNA	58.11	56.76	48.66	59.02	34.85	57.18	56.37	51.94	55.37	54.78	50.69	62.73	68.16	71.96	44.72	60.67	61.9	56.83	68.06	62.84
100302316	ARL8A	mRNA	20.6	21.32	22.37	22.49	25.76	20.35	21.65	20.1	19.29	22.74	19.64	22.87	23.79	20.71	20	22.59	23.99	18.08	20.71	27.04
100302317	ARL8B	mRNA	46.65	38.84	45.67	46	22.21	38.78	30.93	38.49	44.35	42.74	34.5	37.26	39.32	41.76	26.51	38.49	44.15	30.45	44.1	38.44
100302318	GATD3A	mRNA	50.24	48.34	49.48	48.87	62.45	58.06	56.46	56.06	39.26	46.59	51.26	43.86	53.12	50.82	59.63	47.27	40.68	49.63	56.24	44.38
100302337	COPS7B	mRNA	12.38	15.92	14.53	12.21	10.62	10.44	15.7	17.16	13.99	14.95	18.15	16.88	15.71	16.81	14.49	14.96	14.43	14.2	12.85	16.09
100302338	EIF6	mRNA	50.77	46.99	50.31	52.54	57.89	55.07	68.78	49.71	49.66	47.52	56.06	47.71	46.82	42.48	53.71	46.78	47.93	49.5	52.26	51.84
100302339	EPCAM	mRNA	496.81	397.13	536.48	569.02	290.41	403.06	437.44	470.53	533.04	390.72	387.55	517.54	415.66	559.98	277.28	426.37	728.94	437.28	420.14	392.69
100302341	GNAI2	mRNA	110.7	96.57	109.11	104.54	130.55	103.66	111.3	86.29	91.08	102.99	89.45	90.23	96.19	80.68	99.68	107.74	90.97	84.14	90.36	103.72
100302342	AIMP2	mRNA	18.15	18.56	17.56	16.56	23.1	19.7	24.73	18.65	18.08	22.84	21.12	18.36	19.71	17.02	20.88	21.55	14.22	17.91	18.6	20.3
100302343	LCAT	mRNA	16.69	19.14	21.5	16.66	21.17	19.49	17.07	18.38	15.69	19.72	14.94	14.05	17.71	13.76	19.54	16.2	16.84	15.03	16.81	14.15
100302346	PDIA3	mRNA	249.6	261.55	199.55	252.19	271.26	283.2	310.12	235.57	314.87	254.35	246.78	234.91	340.36	324.92	212.57	304.58	272.82	293.55	264.93	296.36
100302347	PDIA5	mRNA	16.41	20.98	8.74	14.22	18.1	20.12	27.61	14.37	20.63	19.59	19.89	21.14	24.44	23.33	17.07	20.16	16.45	17.89	16.92	21.04
100302348	PMP22	mRNA	79.13	50.94	80.85	102.7	57.59	51.2	38.72	27.05	30.01	56.83	53.74	47.69	35.06	59.06	43.71	40.51	68.11	40.59	33.18	39.4
100302350	PPIE	mRNA	12.04	11.94	11.94	12.68	13.95	11.04	18.79	11.15	15.33	13.03	14.25	13.44	16.07	13.91	12.36	13.02	11.75	11.93	12.33	12.54
100302351	PPIL3	mRNA	5.67	5.09	6.49	8.22	5.68	6.08	5.61	5.93	3.96	5.66	7.93	5.62	4.41	4.78	4.49	7.02	6.21	5.59	5.25	4.75
100302353	PUS1	mRNA	14.26	20.73	18.67	15.6	18.12	17.99	29.97	20.9	19.16	20.65	27.71	18.84	21.84	20.03	25.3	19.28	17.02	19.69	16.11	22.96
100302354	SDR16C5	mRNA	13.39	13.5	19.16	14.96	17.94	17.92	13.82	11.13	16.49	15.97	13.2	27.05	14.55	17.78	16.6	11.57	14.76	17.02	28.85	11.98
100302355	SFRP2	mRNA	13.27	21.8	9.34	12.51	16.49	23.76	15.51	17.15	9.92	18.51	29.89	21.88	20.77	15.21	20.92	13.42	15.94	11.47	24.8	29.77
100302357	TUBA4A	mRNA	59.16	73.84	71.59	65.04	55.99	87.24	67.24	84.56	83.81	62.58	76.4	60.84	75.25	67.3	68.29	70.12	71.15	73.63	74.05	64.86
100302358	TXNDC15	mRNA	23.14	28.62	19.51	17.25	22.35	25.29	26.93	28.87	23.14	24.02	29.4	25.43	29.61	30.58	24.99	23.17	21.86	27.89	24.67	28.02
100302359	TXNDC17	mRNA	31	29.41	25.27	30.88	50.22	38.36	47.4	35.31	38.1	25.4	34.32	26.23	31.64	26.09	38.22	28.93	31.49	36.97	31.32	34.09
100302360	UBE2N	mRNA	45.66	40.94	46.91	50.35	37.58	47.17	39.99	36.75	39.92	32.03	38.78	31.3	44.37	33.23	28.55	42.37	49.55	32.11	38.15	32.88
100302361	YEATS4	mRNA	7.77	7.78	8.22	8.7	7.05	9.16	9.19	9.25	8.14	8.15	8.37	8.56	7.76	8.66	5.46	7.02	8.03	11.5	8.6	6.88
100302501	PLAU	mRNA	11.02	11.11	8.58	9.44	8.57	12.03	8.18	12.72	10.41	12.81	5.26	11.26	8.98	9.43	6.9	13.34	10.23	11.35	10.8	7.83
100302545	CETN2	mRNA	18.09	14.47	12.3	18.39	33.12	23.69	25.09	11.08	14.62	23.5	19.12	18.77	15.49	9.78	22.13	19	10.28	16.88	25.41	21.62
100302546	RCHY1	mRNA	11.75	11.79	14.69	17.24	14.18	15.51	14.83	17.5	15.19	12.39	16.12	17.55	14.11	18.31	13.1	15.43	18.44	15.71	11.79	17.13
100302547	RHOV	mRNA	1.33	1.65	1.88	1.81	1.04	2.47	1.58	2.15	1.67	1.87	1.71	3.68	1.41	3.19	1.53	2.17	1.77	1.33	1.62	1.26
100302548	RSU1	mRNA	51.75	39.05	39.59	40.81	57.08	45.36	52.81	32	45.35	32.62	40.38	44.43	45.42	47.24	49.32	46.38	36.74	42.61	43.47	44.39
100302549	SLC1A5	mRNA	21.93	35.64	45.08	30.1	23.08	27.37	41.61	38.42	29.74	30.52	34.45	39.82	32.42	29.36	35.55	30.12	29.85	49.16	40.95	48.71
100302550	SLC30A7	mRNA	3.6	2.89	2.87	2.82	1.32	3.41	4.45	4.05	4.82	4.82	3.59	5.95	5.23	4.96	3.23	4.15	4.7	5.64	3.86	5.41
100302551	SLC39A13	mRNA	18.28	18.5	19.43	17.68	23.75	19.7	23.24	16.69	18.5	20.57	20.09	17.17	19.22	17.64	20.18	17.63	13.63	16.99	20.06	18.59
100302552	SLC39A1	mRNA	37.34	29.17	37.17	31.25	39.31	34.05	30.36	29.61	37.08	32.66	29.74	34.04	31.82	33.53	30.64	34.48	39.27	35.44	33.35	31.87
100302553	SLC39A2	mRNA	3.06	3.96	4.51	4.09	3.46	3.65	4.27	4.27	5.3	4.78	3.1	5.38	5.51	4.65	3.51	3.55	4.49	5.14	4.12	3.5
100302554	SLC39A6	mRNA	10.92	6.59	9.1	7.83	13.94	10.64	10.27	9.02	9.57	11.83	8.78	12.31	11.15	10.04	8.86	10.99	9.4	11.08	9.83	12.77
100302555	SLC39A7	mRNA	39.71	40.71	33.88	36.9	47.78	41.44	58.15	47.51	54.07	45.34	46.2	48.54	55.9	55.24	49.53	44.64	43.09	57.87	59.92	43.43
[truncated: 11,836 more rows]

## Sheet: Table S6
Table S. List of gene modules and gene numbers in rumen
Gene module	Number
darkmagenta	60
[truncated: 34 more rows]

## Sheet: Table S7
Table S7. List of genes in rumen from the lightcyan gene module
[truncated: 275 more rows]

[truncated: 1 more sheets: Table S8]
